# Supplementary material for: N(6)-methyladenosine methylation-regulated polo-like kinase 1 cell cycle homeostasis as a potential target of radiotherapy in pancreatic adenocarcinoma
Source: Sci Rep. 2022 Jun 30;12:11074. doi: 10.1038/s41598-022-15196-5 (PMC9246847; doi:10.1038/s41598-022-15196-5)
Supplement: Supplementary file 2 — Supplementary Information 1. [file 41598_2022_15196_MOESM2_ESM.xlsx]

## Sheet: Sheet1
Supplementary Table 1
PLK1_Forward	TCTCAAGGCCTCCTAATAGCTG
PLK1_Reverse	ATGCAGGTGGGAGTGAGGAG
GAPDH_Forward	TGGTATCGTGGAAGGACTCATG
GAPDH_Reverse	AGAGGCAGGGATGATGTTCTG
METTL3_Forward	ACAAGAAGCAGCTGGACTCTC
METTL3_Reverse	ACAATGCTGCCTCTGGATTC
dCas9_Forward	ATGGAGAGATTCGCAAACGC
dCas9_Reverse	TTGCGCACTGTGGCAAAATC
FTOopt_Forward	TGAAGGGCAGCAACATCAAG
FTOopt_Reverse	TCGTTGGCTTTCTCTTTGGC
NeoR_Forward	ATTCGACCACCAAGCGAAAC
NeoR_Reverse	ATATTCGGCAAGCAGGCATC
MYC_Forward	GCATACATCCTGTCCGTCCA
MYC_Reverse	GTCGTTTCCGCAACAAGTCC
sgRNA target	agtatgggccccagatgcag
PAMmer	5’- aGaTgCaGgGGgGaGtGaGgAgGgCaC -3’
