# Supplementary material for: N(6)-methyladenosine methylation-regulated polo-like kinase 1 cell cycle homeostasis as a potential target of radiotherapy in pancreatic adenocarcinoma
Source: Sci Rep. 2022 Jun 30;12:11074. doi: 10.1038/s41598-022-15196-5 (PMC9246847; doi:10.1038/s41598-022-15196-5)
Supplement: Supplementary file 4 — Supplementary Information 3. [file 41598_2022_15196_MOESM4_ESM.xlsx]

## Sheet: MIAPaCa_shCTL (vs shMETTL3)
NAME	GS<br> follow link to MSigDB	GS DETAILS	SIZE	ES	NES	NOM p-val	FDR q-val	FWER p-val	RANK AT MAX	LEADING EDGE
HALLMARK_MYC_TARGETS_V1	HALLMARK_MYC_TARGETS_V1	Details ...	200	0.201925	2.88019	0	0.00113514	0.001	9798	tags=91%, list=71%, signal=312%
HALLMARK_E2F_TARGETS	HALLMARK_E2F_TARGETS	Details ...	199	0.190665	2.70261	0	0.000567568	0.001	10016	tags=91%, list=73%, signal=332%
HALLMARK_G2M_CHECKPOINT	HALLMARK_G2M_CHECKPOINT	Details ...	195	0.175515	2.45709	0.00124224	0.00121984	0.003	10416	tags=93%, list=76%, signal=378%
HALLMARK_TNFA_SIGNALING_VIA_NFKB	HALLMARK_TNFA_SIGNALING_VIA_NFKB	Details ...	166	0.171901	2.26739	0	0.00688779	0.022	2778	tags=34%, list=20%, signal=43%
HALLMARK_DNA_REPAIR	HALLMARK_DNA_REPAIR	Details ...	146	0.174169	2.16532	0.00264901	0.0119257	0.048	9651	tags=87%, list=70%, signal=289%
HALLMARK_BILE_ACID_METABOLISM	HALLMARK_BILE_ACID_METABOLISM	Details ...	71	0.23928	2.15969	0	0.0107434	0.052	3163	tags=45%, list=23%, signal=58%
HALLMARK_ESTROGEN_RESPONSE_EARLY	HALLMARK_ESTROGEN_RESPONSE_EARLY	Details ...	163	0.164286	2.15682	0.00262812	0.00938002	0.053	1897	tags=26%, list=14%, signal=30%
HALLMARK_MYOGENESIS	HALLMARK_MYOGENESIS	Details ...	113	0.192099	2.11929	0	0.0108377	0.069	2502	tags=34%, list=18%, signal=41%
HALLMARK_MITOTIC_SPINDLE	HALLMARK_MITOTIC_SPINDLE	Details ...	194	0.15075	2.11913	0.00252207	0.00963355	0.069	10713	tags=92%, list=78%, signal=412%
HALLMARK_MTORC1_SIGNALING	HALLMARK_MTORC1_SIGNALING	Details ...	189	0.150278	2.08695	0.00251572	0.0113228	0.089	9749	tags=85%, list=71%, signal=289%
HALLMARK_MYC_TARGETS_V2	HALLMARK_MYC_TARGETS_V2	Details ...	58	0.242708	2.02533	0.00734214	0.0143674	0.122	9044	tags=90%, list=66%, signal=261%
HALLMARK_EPITHELIAL_MESENCHYMAL_TRANSITION	HALLMARK_EPITHELIAL_MESENCHYMAL_TRANSITION	Details ...	128	0.171765	1.99964	0.00134409	0.0151696	0.14	2974	tags=33%, list=22%, signal=41%
HALLMARK_INFLAMMATORY_RESPONSE	HALLMARK_INFLAMMATORY_RESPONSE	Details ...	102	0.182011	1.95988	0.00942126	0.0194411	0.194	3235	tags=38%, list=24%, signal=50%
HALLMARK_TGF_BETA_SIGNALING	HALLMARK_TGF_BETA_SIGNALING	Details ...	50	0.248556	1.92631	0.0122137	0.0215023	0.228	7743	tags=80%, list=56%, signal=183%
HALLMARK_IL6_JAK_STAT3_SIGNALING	HALLMARK_IL6_JAK_STAT3_SIGNALING	Details ...	56	0.21576	1.77053	0.0189504	0.0525041	0.491	4679	tags=52%, list=34%, signal=78%
HALLMARK_UNFOLDED_PROTEIN_RESPONSE	HALLMARK_UNFOLDED_PROTEIN_RESPONSE	Details ...	110	0.158237	1.70214	0.0300958	0.0729846	0.642	10633	tags=93%, list=77%, signal=406%
HALLMARK_PROTEIN_SECRETION	HALLMARK_PROTEIN_SECRETION	Details ...	93	0.165738	1.69201	0.0417827	0.0724257	0.659	7911	tags=73%, list=58%, signal=171%
HALLMARK_COAGULATION	HALLMARK_COAGULATION	Details ...	72	0.183334	1.68439	0.0327422	0.0706887	0.679	1553	tags=22%, list=11%, signal=25%
HALLMARK_FATTY_ACID_METABOLISM	HALLMARK_FATTY_ACID_METABOLISM	Details ...	125	0.142472	1.65566	0.0347594	0.078529	0.736	10575	tags=90%, list=77%, signal=389%
HALLMARK_UV_RESPONSE_DN	HALLMARK_UV_RESPONSE_DN	Details ...	123	0.143604	1.65176	0.0361446	0.0760715	0.739	3640	tags=35%, list=26%, signal=47%
HALLMARK_ESTROGEN_RESPONSE_LATE	HALLMARK_ESTROGEN_RESPONSE_LATE		153	0.12872	1.6389	0.0429836	0.0781142	0.764	1297	tags=19%, list=9%, signal=21%
HALLMARK_UV_RESPONSE_UP	HALLMARK_UV_RESPONSE_UP		131	0.138278	1.63019	0.0407876	0.0781146	0.781	7116	tags=63%, list=52%, signal=130%
HALLMARK_ANGIOGENESIS	HALLMARK_ANGIOGENESIS		21	0.299588	1.58498	0.0618729	0.0912214	0.852	727	tags=29%, list=5%, signal=30%
HALLMARK_ADIPOGENESIS	HALLMARK_ADIPOGENESIS		170	0.12015	1.58037	0.0438247	0.0896299	0.859	10595	tags=88%, list=77%, signal=380%
HALLMARK_PI3K_AKT_MTOR_SIGNALING	HALLMARK_PI3K_AKT_MTOR_SIGNALING		86	0.154912	1.53536	0.0607407	0.104233	0.902	6363	tags=60%, list=46%, signal=112%
HALLMARK_CHOLESTEROL_HOMEOSTASIS	HALLMARK_CHOLESTEROL_HOMEOSTASIS		66	0.170755	1.52355	0.0630499	0.105143	0.917	2628	tags=35%, list=19%, signal=43%
HALLMARK_ALLOGRAFT_REJECTION	HALLMARK_ALLOGRAFT_REJECTION		98	0.144682	1.50967	0.0616438	0.108659	0.932	3058	tags=33%, list=22%, signal=42%
HALLMARK_HEME_METABOLISM	HALLMARK_HEME_METABOLISM		153	0.115437	1.48561	0.0827943	0.116734	0.948	9609	tags=80%, list=70%, signal=264%
HALLMARK_SPERMATOGENESIS	HALLMARK_SPERMATOGENESIS		70	0.164762	1.48151	0.0833333	0.114922	0.951	10120	tags=89%, list=74%, signal=334%
HALLMARK_GLYCOLYSIS	HALLMARK_GLYCOLYSIS		168	0.108241	1.43638	0.101695	0.134313	0.974	5853	tags=51%, list=43%, signal=88%
HALLMARK_NOTCH_SIGNALING	HALLMARK_NOTCH_SIGNALING		27	0.239562	1.43522	0.100164	0.130587	0.974	3568	tags=48%, list=26%, signal=65%
HALLMARK_KRAS_SIGNALING_UP	HALLMARK_KRAS_SIGNALING_UP		107	0.122733	1.33563	0.160888	0.192088	0.995	4041	tags=37%, list=29%, signal=53%
HALLMARK_PEROXISOME	HALLMARK_PEROXISOME		83	0.129259	1.26622	0.197724	0.241662	0.998	11521	tags=96%, list=84%, signal=592%
HALLMARK_REACTIVE_OXYGEN_SPECIES_PATHWAY	HALLMARK_REACTIVE_OXYGEN_SPECIES_PATHWAY		44	0.161387	1.1922	0.242424	0.304125	0.999	11532	tags=100%, list=84%, signal=619%
HALLMARK_XENOBIOTIC_METABOLISM	HALLMARK_XENOBIOTIC_METABOLISM		137	0.0946822	1.15149	0.277124	0.339384	1	2813	tags=28%, list=20%, signal=35%
HALLMARK_APICAL_SURFACE	HALLMARK_APICAL_SURFACE		27	0.187215	1.09864	0.323383	0.391296	1	6215	tags=59%, list=45%, signal=108%
HALLMARK_APICAL_JUNCTION	HALLMARK_APICAL_JUNCTION		134	0.0864152	1.04856	0.392438	0.443065	1	8758	tags=70%, list=64%, signal=191%
HALLMARK_IL2_STAT5_SIGNALING	HALLMARK_IL2_STAT5_SIGNALING		141	0.079353	0.952831	0.5	0.554436	1	4836	tags=40%, list=35%, signal=62%
HALLMARK_APOPTOSIS	HALLMARK_APOPTOSIS		128	0.0824435	0.950939	0.496706	0.54227	1	2722	tags=26%, list=20%, signal=32%
HALLMARK_COMPLEMENT	HALLMARK_COMPLEMENT		126	0.0725867	0.843827	0.648173	0.678679	1	4772	tags=38%, list=35%, signal=58%
HALLMARK_WNT_BETA_CATENIN_SIGNALING	HALLMARK_WNT_BETA_CATENIN_SIGNALING		34	0.101408	0.65926	0.886364	0.897375	1	2102	tags=24%, list=15%, signal=28%
HALLMARK_P53_PATHWAY	HALLMARK_P53_PATHWAY		176	0.0486617	0.647441	0.901282	0.888288	1	3950	tags=31%, list=29%, signal=43%

## Sheet: MIAPaCa2_shCTL (vs PLKi)
NAME	GS<br> follow link to MSigDB	GS DETAILS	SIZE	ES	NES	NOM p-val	FDR q-val	FWER p-val	RANK AT MAX	LEADING EDGE
HALLMARK_OXIDATIVE_PHOSPHORYLATION	HALLMARK_OXIDATIVE_PHOSPHORYLATION	Details ...	198	0.202232	3.07495	0	0	0	9030	tags=85%, list=66%, signal=245%
HALLMARK_E2F_TARGETS	HALLMARK_E2F_TARGETS	Details ...	199	0.155503	2.31994	0.00278164	0.00562619	0.016	10294	tags=90%, list=75%, signal=353%
HALLMARK_FATTY_ACID_METABOLISM	HALLMARK_FATTY_ACID_METABOLISM	Details ...	125	0.167341	2.06297	0	0.0253091	0.104	8136	tags=75%, list=59%, signal=183%
HALLMARK_BILE_ACID_METABOLISM	HALLMARK_BILE_ACID_METABOLISM	Details ...	71	0.213106	2.0555	0.00309119	0.0204702	0.113	6887	tags=70%, list=50%, signal=140%
HALLMARK_MITOTIC_SPINDLE	HALLMARK_MITOTIC_SPINDLE	Details ...	194	0.12539	1.87739	0.00840336	0.0470516	0.287	10940	tags=92%, list=80%, signal=443%
HALLMARK_GLYCOLYSIS	HALLMARK_GLYCOLYSIS	Details ...	168	0.131474	1.84882	0.0108359	0.0470218	0.328	6841	tags=62%, list=50%, signal=122%
HALLMARK_G2M_CHECKPOINT	HALLMARK_G2M_CHECKPOINT	Details ...	195	0.12316	1.84067	0.0295775	0.0427144	0.345	11329	tags=94%, list=82%, signal=529%
HALLMARK_KRAS_SIGNALING_DN	HALLMARK_KRAS_SIGNALING_DN	Details ...	84	0.163771	1.65504	0.0415335	0.0982977	0.67	2110	tags=30%, list=15%, signal=35%
HALLMARK_ADIPOGENESIS	HALLMARK_ADIPOGENESIS	Details ...	170	0.114153	1.61226	0.0439239	0.107695	0.751	9448	tags=79%, list=69%, signal=251%
HALLMARK_HEDGEHOG_SIGNALING	HALLMARK_HEDGEHOG_SIGNALING	Details ...	25	0.263399	1.5501	0.0460177	0.127251	0.834	5363	tags=64%, list=39%, signal=105%
HALLMARK_PI3K_AKT_MTOR_SIGNALING	HALLMARK_PI3K_AKT_MTOR_SIGNALING	Details ...	86	0.141327	1.42962	0.109718	0.198675	0.958	7459	tags=67%, list=54%, signal=147%
HALLMARK_PEROXISOME	HALLMARK_PEROXISOME	Details ...	83	0.134374	1.34418	0.144144	0.258714	0.993	10634	tags=90%, list=77%, signal=397%
HALLMARK_APICAL_JUNCTION	HALLMARK_APICAL_JUNCTION	Details ...	134	0.106187	1.3338	0.150376	0.248323	0.994	8142	tags=69%, list=59%, signal=167%
HALLMARK_WNT_BETA_CATENIN_SIGNALING	HALLMARK_WNT_BETA_CATENIN_SIGNALING	Details ...	34	0.164613	1.09696	0.325175	0.523297	1	3948	tags=44%, list=29%, signal=62%
HALLMARK_CHOLESTEROL_HOMEOSTASIS	HALLMARK_CHOLESTEROL_HOMEOSTASIS	Details ...	66	0.114999	1.07504	0.348172	0.520485	1	7517	tags=65%, list=55%, signal=143%
HALLMARK_ANGIOGENESIS	HALLMARK_ANGIOGENESIS	Details ...	21	0.170149	0.901326	0.554348	0.782949	1	4408	tags=48%, list=32%, signal=70%
HALLMARK_UV_RESPONSE_DN	HALLMARK_UV_RESPONSE_DN	Details ...	123	0.0712973	0.859909	0.622155	0.807178	1	8326	tags=67%, list=61%, signal=168%
HALLMARK_ESTROGEN_RESPONSE_EARLY	HALLMARK_ESTROGEN_RESPONSE_EARLY	Details ...	163	0.0507826	0.703002	0.836115	1	1	1738	tags=17%, list=13%, signal=19%
HALLMARK_SPERMATOGENESIS	HALLMARK_SPERMATOGENESIS	Details ...	70	0.0732356	0.695716	0.848101	0.970614	1	1507	tags=17%, list=11%, signal=19%
HALLMARK_APICAL_SURFACE	HALLMARK_APICAL_SURFACE	Details ...	27	0.108567	0.666391	0.87069	0.957774	1	8396	tags=70%, list=61%, signal=180%
HALLMARK_TGF_BETA_SIGNALING	HALLMARK_TGF_BETA_SIGNALING		50	0.0790866	0.640893	0.899306	0.940841	1	9755	tags=78%, list=71%, signal=268%
HALLMARK_NOTCH_SIGNALING	HALLMARK_NOTCH_SIGNALING		27	0.103924	0.62982	0.916817	0.908454	1	8857	tags=74%, list=64%, signal=208%

## Sheet: BetaDuctCancer_WTg (vs EL)_1
NAME	GS<br> follow link to MSigDB	GS DETAILS	SIZE	ES	NES	NOM p-val	FDR q-val	FWER p-val	RANK AT MAX	LEADING EDGE
HALLMARK_OXIDATIVE_PHOSPHORYLATION	HALLMARK_OXIDATIVE_PHOSPHORYLATION	Details ...	23	0.626271	1.79769	0.00585938	0.041346	0.036	722	tags=65%, list=30%, signal=92%
HALLMARK_G2M_CHECKPOINT	HALLMARK_G2M_CHECKPOINT	Details ...	77	0.605707	1.77545	0.0163934	0.0265281	0.045	636	tags=62%, list=26%, signal=82%
HALLMARK_MYC_TARGETS_V1	HALLMARK_MYC_TARGETS_V1	Details ...	15	0.726274	1.76121	0.00594059	0.0191187	0.049	325	tags=60%, list=13%, signal=69%
HALLMARK_E2F_TARGETS	HALLMARK_E2F_TARGETS	Details ...	78	0.644104	1.74207	0.0222222	0.0185094	0.062	648	tags=68%, list=26%, signal=89%
HALLMARK_PEROXISOME	HALLMARK_PEROXISOME	Details ...	19	0.606581	1.72981	0.00796813	0.0168941	0.07	163	tags=37%, list=7%, signal=39%
HALLMARK_MITOTIC_SPINDLE	HALLMARK_MITOTIC_SPINDLE	Details ...	53	0.54896	1.67066	0.0151515	0.0240664	0.114	590	tags=55%, list=24%, signal=71%
HALLMARK_BILE_ACID_METABOLISM	HALLMARK_BILE_ACID_METABOLISM	Details ...	20	0.547006	1.59391	0.0426829	0.0442204	0.218	634	tags=55%, list=26%, signal=74%
HALLMARK_KRAS_SIGNALING_DN	HALLMARK_KRAS_SIGNALING_DN	Details ...	33	0.423964	1.44936	0.05	0.106229	0.443	220	tags=24%, list=9%, signal=26%
HALLMARK_COMPLEMENT	HALLMARK_COMPLEMENT	Details ...	88	0.332543	1.34157	0.043956	0.180802	0.627	450	tags=23%, list=18%, signal=27%
HALLMARK_FATTY_ACID_METABOLISM	HALLMARK_FATTY_ACID_METABOLISM	Details ...	32	0.386497	1.30911	0.0971922	0.19794	0.686	351	tags=28%, list=14%, signal=32%
HALLMARK_COAGULATION	HALLMARK_COAGULATION	Details ...	60	0.317649	1.21626	0.141328	0.299774	0.847	564	tags=32%, list=23%, signal=40%
HALLMARK_ADIPOGENESIS	HALLMARK_ADIPOGENESIS	Details ...	44	0.333612	1.20941	0.181628	0.284608	0.853	814	tags=52%, list=33%, signal=77%
HALLMARK_SPERMATOGENESIS	HALLMARK_SPERMATOGENESIS	Details ...	30	0.364093	1.17291	0.228033	0.314953	0.892	569	tags=37%, list=23%, signal=47%
HALLMARK_GLYCOLYSIS	HALLMARK_GLYCOLYSIS	Details ...	59	0.317042	1.16749	0.221311	0.298845	0.895	364	tags=22%, list=15%, signal=25%
HALLMARK_MYOGENESIS	HALLMARK_MYOGENESIS	Details ...	59	0.307792	1.15556	0.196868	0.294695	0.903	483	tags=29%, list=20%, signal=35%
HALLMARK_EPITHELIAL_MESENCHYMAL_TRANSITION	HALLMARK_EPITHELIAL_MESENCHYMAL_TRANSITION	Details ...	123	0.262294	1.06691	0.284211	0.41189	0.964	509	tags=28%, list=21%, signal=33%
HALLMARK_MTORC1_SIGNALING	HALLMARK_MTORC1_SIGNALING	Details ...	59	0.262685	0.979224	0.480469	0.558822	0.99	325	tags=14%, list=13%, signal=15%
HALLMARK_P53_PATHWAY	HALLMARK_P53_PATHWAY	Details ...	75	0.214806	0.836329	0.740206	0.840962	1	284	tags=12%, list=12%, signal=13%
HALLMARK_CHOLESTEROL_HOMEOSTASIS	HALLMARK_CHOLESTEROL_HOMEOSTASIS	Details ...	28	0.232293	0.764315	0.791353	0.929354	1	288	tags=14%, list=12%, signal=16%
HALLMARK_INTERFERON_ALPHA_RESPONSE	HALLMARK_INTERFERON_ALPHA_RESPONSE	Details ...	41	0.180575	0.616703	0.989339	1	1	397	tags=12%, list=16%, signal=14%
HALLMARK_ANDROGEN_RESPONSE	HALLMARK_ANDROGEN_RESPONSE		29	0.177458	0.587203	0.987342	0.980354	1	877	tags=38%, list=36%, signal=58%

## Sheet: BetaDuctCancer_WTg (vs EL)_2
8	GS<br> follow link to MSigDB	GS DETAILS	SIZE	ES	NES	NOM p-val	FDR q-val	FWER p-val	RANK AT MAX	LEADING EDGE
FIRESTEIN_PROLIFERATION	FIRESTEIN_PROLIFERATION	Details ...	24	0.695811	2.12422	0	0.0234628	0.018	529	tags=42%, list=22%, signal=53%
CARD_MIR302A_TARGETS	CARD_MIR302A_TARGETS	Details ...	20	0.714619	2.05129	0	0.0497279	0.071	298	tags=45%, list=12%, signal=51%
SCIBETTA_KDM5B_TARGETS_DN	SCIBETTA_KDM5B_TARGETS_DN	Details ...	28	0.657151	1.9899	0	0.0875441	0.172	606	tags=68%, list=25%, signal=89%
WP_RETINOBLASTOMA_GENE_IN_CANCER	WP_RETINOBLASTOMA_GENE_IN_CANCER	Details ...	29	0.740747	1.97902	0	0.0768995	0.192	180	tags=55%, list=7%, signal=59%
SANSOM_APC_TARGETS	SANSOM_APC_TARGETS	Details ...	44	0.558316	1.94681	0.00203666	0.103998	0.288	532	tags=45%, list=22%, signal=57%
PUJANA_CHEK2_PCC_NETWORK	PUJANA_CHEK2_PCC_NETWORK	Details ...	104	0.598747	1.93118	0	0.102425	0.331	643	tags=55%, list=26%, signal=71%
LEE_EARLY_T_LYMPHOCYTE_UP	LEE_EARLY_T_LYMPHOCYTE_UP	Details ...	60	0.643344	1.91428	0.00210084	0.108328	0.383	606	tags=67%, list=25%, signal=86%
MARSON_BOUND_BY_E2F4_UNSTIMULATED	MARSON_BOUND_BY_E2F4_UNSTIMULATED	Details ...	160	0.609768	1.90478	0.00220264	0.106847	0.414	606	tags=61%, list=25%, signal=75%
FLORIO_NEOCORTEX_BASAL_RADIAL_GLIA_DN	FLORIO_NEOCORTEX_BASAL_RADIAL_GLIA_DN	Details ...	121	0.589288	1.90318	0.00440529	0.0970796	0.419	648	tags=58%, list=26%, signal=75%
GRAHAM_CML_DIVIDING_VS_NORMAL_QUIESCENT_UP	GRAHAM_CML_DIVIDING_VS_NORMAL_QUIESCENT_UP	Details ...	88	0.610745	1.90315	0	0.0874817	0.419	595	tags=61%, list=24%, signal=78%
SOTIRIOU_BREAST_CANCER_GRADE_1_VS_3_UP	SOTIRIOU_BREAST_CANCER_GRADE_1_VS_3_UP	Details ...	76	0.657254	1.90179	0.00211864	0.0814652	0.425	648	tags=71%, list=26%, signal=94%
REACTOME_ANCHORING_OF_THE_BASAL_BODY_TO_THE_PLASMA_MEMBRANE	REACTOME_ANCHORING_OF_THE_BASAL_BODY_TO_THE_PLASMA_MEMBRANE	Details ...	16	0.70937	1.89963	0	0.076943	0.433	496	tags=63%, list=20%, signal=78%
SHEDDEN_LUNG_CANCER_POOR_SURVIVAL_A6	SHEDDEN_LUNG_CANCER_POOR_SURVIVAL_A6	Details ...	132	0.611826	1.89729	0.0021645	0.0723991	0.438	658	tags=63%, list=27%, signal=81%
PID_E2F_PATHWAY	PID_E2F_PATHWAY	Details ...	22	0.744466	1.89299	0	0.0713257	0.451	203	tags=59%, list=8%, signal=64%
REACTOME_TRANSCRIPTIONAL_REGULATION_BY_RUNX2	REACTOME_TRANSCRIPTIONAL_REGULATION_BY_RUNX2	Details ...	22	0.615095	1.89197	0.00218818	0.0667111	0.451	188	tags=27%, list=8%, signal=29%
REACTOME_TP53_REGULATES_TRANSCRIPTION_OF_CELL_CYCLE_GENES	REACTOME_TP53_REGULATES_TRANSCRIPTION_OF_CELL_CYCLE_GENES	Details ...	19	0.691384	1.88542	0.00426439	0.0685098	0.476	249	tags=47%, list=10%, signal=52%
BENPORATH_PROLIFERATION	BENPORATH_PROLIFERATION	Details ...	56	0.639837	1.88395	0.00204918	0.066152	0.483	601	tags=63%, list=25%, signal=81%
KOKKINAKIS_METHIONINE_DEPRIVATION_48HR_DN	KOKKINAKIS_METHIONINE_DEPRIVATION_48HR_DN	Details ...	19	0.655564	1.87941	0.00203252	0.0664377	0.501	325	tags=47%, list=13%, signal=54%
REACTOME_CELL_CYCLE_MITOTIC	REACTOME_CELL_CYCLE_MITOTIC	Details ...	117	0.583032	1.87577	0.00854701	0.0667817	0.522	571	tags=56%, list=23%, signal=70%
WHITEFORD_PEDIATRIC_CANCER_MARKERS	WHITEFORD_PEDIATRIC_CANCER_MARKERS	Details ...	69	0.623209	1.87367	0.00622407	0.0648613	0.527	648	tags=61%, list=26%, signal=80%
WINNEPENNINCKX_MELANOMA_METASTASIS_UP	WINNEPENNINCKX_MELANOMA_METASTASIS_UP		61	0.648685	1.87125	0.00419287	0.0643695	0.541	601	tags=67%, list=25%, signal=87%
WANG_SMARCE1_TARGETS_DN	WANG_SMARCE1_TARGETS_DN		92	0.469325	1.87027	0	0.0624058	0.547	366	tags=24%, list=15%, signal=27%
MARKEY_RB1_ACUTE_LOF_UP	MARKEY_RB1_ACUTE_LOF_UP		97	0.578535	1.86482	0.00210084	0.0644201	0.568	695	tags=59%, list=28%, signal=79%
GARGALOVIC_RESPONSE_TO_OXIDIZED_PHOSPHOLIPIDS_TURQUOISE_DN	GARGALOVIC_RESPONSE_TO_OXIDIZED_PHOSPHOLIPIDS_TURQUOISE_DN		21	0.703167	1.86254	0	0.0633733	0.575	569	tags=76%, list=23%, signal=98%
REACTOME_CELL_CYCLE	REACTOME_CELL_CYCLE		128	0.573226	1.86235	0.0087146	0.0610065	0.575	571	tags=55%, list=23%, signal=68%
WHITFIELD_CELL_CYCLE_LITERATURE	WHITFIELD_CELL_CYCLE_LITERATURE		32	0.679808	1.86172	0.0043573	0.0593136	0.577	595	tags=75%, list=24%, signal=98%
CAIRO_HEPATOBLASTOMA_CLASSES_UP	CAIRO_HEPATOBLASTOMA_CLASSES_UP		93	0.600895	1.86163	0	0.0571168	0.577	648	tags=61%, list=26%, signal=80%
FERREIRA_EWINGS_SARCOMA_UNSTABLE_VS_STABLE_UP	FERREIRA_EWINGS_SARCOMA_UNSTABLE_VS_STABLE_UP		51	0.657852	1.86052	0.00213675	0.0559091	0.584	527	tags=69%, list=22%, signal=86%
REACTOME_MITOTIC_G1_PHASE_AND_G1_S_TRANSITION	REACTOME_MITOTIC_G1_PHASE_AND_G1_S_TRANSITION		33	0.665375	1.85883	0.00657895	0.055418	0.589	165	tags=42%, list=7%, signal=45%
SMID_BREAST_CANCER_RELAPSE_IN_BONE_UP	SMID_BREAST_CANCER_RELAPSE_IN_BONE_UP		21	0.594042	1.85702	0.00211416	0.0548586	0.594	462	tags=29%, list=19%, signal=35%
CONCANNON_APOPTOSIS_BY_EPOXOMICIN_DN	CONCANNON_APOPTOSIS_BY_EPOXOMICIN_DN		68	0.519364	1.85662	0.00225225	0.0534091	0.595	371	tags=37%, list=15%, signal=42%
GOBERT_OLIGODENDROCYTE_DIFFERENTIATION_UP	GOBERT_OLIGODENDROCYTE_DIFFERENTIATION_UP		217	0.563592	1.85652	0.00652174	0.0518536	0.596	648	tags=54%, list=26%, signal=67%
VILLANUEVA_LIVER_CANCER_KRT19_UP	VILLANUEVA_LIVER_CANCER_KRT19_UP		49	0.599178	1.85245	0.00212766	0.0526635	0.612	648	tags=67%, list=26%, signal=90%
KOBAYASHI_EGFR_SIGNALING_24HR_DN	KOBAYASHI_EGFR_SIGNALING_24HR_DN		126	0.586176	1.85109	0.00840336	0.0520146	0.617	648	tags=60%, list=26%, signal=77%
FISCHER_DREAM_TARGETS	FISCHER_DREAM_TARGETS		214	0.578015	1.84948	0.00647948	0.0514863	0.622	648	tags=58%, list=26%, signal=73%
GRAHAM_NORMAL_QUIESCENT_VS_NORMAL_DIVIDING_DN	GRAHAM_NORMAL_QUIESCENT_VS_NORMAL_DIVIDING_DN		49	0.667103	1.84835	0.00434783	0.0507323	0.632	562	tags=67%, list=23%, signal=86%
BLANCO_MELO_BRONCHIAL_EPITHELIAL_CELLS_INFLUENZA_A_DEL_NS1_INFECTION_DN	BLANCO_MELO_BRONCHIAL_EPITHELIAL_CELLS_INFLUENZA_A_DEL_NS1_INFECTION_DN		79	0.634232	1.84782	0.00672646	0.0496214	0.634	648	tags=66%, list=26%, signal=87%
REACTOME_AURKA_ACTIVATION_BY_TPX2	REACTOME_AURKA_ACTIVATION_BY_TPX2		18	0.690776	1.847	0.00205339	0.0487286	0.635	569	tags=67%, list=23%, signal=86%
AFFAR_YY1_TARGETS_DN	AFFAR_YY1_TARGETS_DN		111	0.505733	1.84262	0	0.0502081	0.655	643	tags=45%, list=26%, signal=58%
ROSTY_CERVICAL_CANCER_PROLIFERATION_CLUSTER	ROSTY_CERVICAL_CANCER_PROLIFERATION_CLUSTER		92	0.645217	1.84038	0.0105708	0.0503645	0.665	648	tags=71%, list=26%, signal=93%
KINSEY_TARGETS_OF_EWSR1_FLII_FUSION_UP	KINSEY_TARGETS_OF_EWSR1_FLII_FUSION_UP		216	0.531518	1.84008	0.00649351	0.049533	0.665	648	tags=50%, list=26%, signal=63%
YU_MYC_TARGETS_UP	YU_MYC_TARGETS_UP		29	0.695804	1.83985	0.00426439	0.0485468	0.665	180	tags=48%, list=7%, signal=51%
KEGG_CELL_CYCLE	KEGG_CELL_CYCLE		39	0.570262	1.83975	0	0.0474441	0.665	519	tags=49%, list=21%, signal=61%
NADERI_BREAST_CANCER_PROGNOSIS_UP	NADERI_BREAST_CANCER_PROGNOSIS_UP		20	0.685739	1.83674	0.00442478	0.04828	0.679	335	tags=55%, list=14%, signal=63%
ZAMORA_NOS2_TARGETS_UP	ZAMORA_NOS2_TARGETS_UP		18	0.690357	1.83661	0.0019802	0.0472928	0.679	325	tags=56%, list=13%, signal=64%
PID_P73PATHWAY	PID_P73PATHWAY		21	0.614247	1.83655	0	0.0463164	0.68	165	tags=33%, list=7%, signal=35%
WP_NRP1TRIGGERED_SIGNALING_PATHWAYS_IN_PANCREATIC_CANCER	WP_NRP1TRIGGERED_SIGNALING_PATHWAYS_IN_PANCREATIC_CANCER		21	0.624687	1.83465	0.00201207	0.0462673	0.683	407	tags=38%, list=17%, signal=45%
FOURNIER_ACINAR_DEVELOPMENT_LATE_2	FOURNIER_ACINAR_DEVELOPMENT_LATE_2		71	0.535468	1.83295	0.00421053	0.0459936	0.685	836	tags=61%, list=34%, signal=89%
MISSIAGLIA_REGULATED_BY_METHYLATION_DN	MISSIAGLIA_REGULATED_BY_METHYLATION_DN		52	0.635105	1.82773	0.00806452	0.0478502	0.707	636	tags=62%, list=26%, signal=81%
MEBARKI_HCC_PROGENITOR_FZD8CRD_UP	MEBARKI_HCC_PROGENITOR_FZD8CRD_UP		196	0.535316	1.82356	0.00431035	0.0491889	0.718	656	tags=53%, list=27%, signal=67%
SHEPARD_BMYB_TARGETS	SHEPARD_BMYB_TARGETS		35	0.610907	1.81992	0	0.0504348	0.728	636	tags=57%, list=26%, signal=76%
SANSOM_WNT_PATHWAY_REQUIRE_MYC	SANSOM_WNT_PATHWAY_REQUIRE_MYC		19	0.619846	1.8188	0	0.0503253	0.735	281	tags=42%, list=11%, signal=47%
WP_CELL_CYCLE	WP_CELL_CYCLE		37	0.562704	1.81815	0	0.0496746	0.736	571	tags=51%, list=23%, signal=66%
PUJANA_BRCA2_PCC_NETWORK	PUJANA_BRCA2_PCC_NETWORK		90	0.580503	1.81792	0.00426439	0.0488986	0.736	636	tags=57%, list=26%, signal=74%
REACTOME_ORGANELLE_BIOGENESIS_AND_MAINTENANCE	REACTOME_ORGANELLE_BIOGENESIS_AND_MAINTENANCE		33	0.565665	1.8161	0.00801603	0.0489687	0.74	537	tags=52%, list=22%, signal=65%
DAWSON_METHYLATED_IN_LYMPHOMA_TCL1	DAWSON_METHYLATED_IN_LYMPHOMA_TCL1		17	0.627409	1.81327	0.00219298	0.0495721	0.749	292	tags=29%, list=12%, signal=33%
REACTOME_MITOTIC_METAPHASE_AND_ANAPHASE	REACTOME_MITOTIC_METAPHASE_AND_ANAPHASE		52	0.583373	1.80932	0.00420168	0.0507206	0.762	674	tags=60%, list=28%, signal=81%
TIEN_INTESTINE_PROBIOTICS_24HR_UP	TIEN_INTESTINE_PROBIOTICS_24HR_UP		98	0.506205	1.80796	0.00206612	0.0506034	0.765	643	tags=51%, list=26%, signal=66%
REACTOME_MITOTIC_PROMETAPHASE	REACTOME_MITOTIC_PROMETAPHASE		56	0.599961	1.8075	0.00639659	0.0500309	0.767	595	tags=57%, list=24%, signal=74%
SHEPARD_BMYB_MORPHOLINO_DN	SHEPARD_BMYB_MORPHOLINO_DN		77	0.520699	1.80519	0.00225734	0.0507111	0.772	636	tags=48%, list=26%, signal=63%
RIZ_ERYTHROID_DIFFERENTIATION	RIZ_ERYTHROID_DIFFERENTIATION		18	0.700648	1.80337	0.0104167	0.0506417	0.78	225	tags=56%, list=9%, signal=61%
PATIL_LIVER_CANCER	PATIL_LIVER_CANCER		145	0.491593	1.79846	0	0.0524748	0.796	648	tags=52%, list=26%, signal=67%
KONG_E2F3_TARGETS	KONG_E2F3_TARGETS		59	0.63439	1.79602	0.00641026	0.0528804	0.803	606	tags=71%, list=25%, signal=92%
REACTOME_M_PHASE	REACTOME_M_PHASE		78	0.562356	1.79405	0.0147992	0.0530531	0.806	674	tags=60%, list=28%, signal=81%
PID_AURORA_B_PATHWAY	PID_AURORA_B_PATHWAY		23	0.685318	1.79239	0.00865801	0.0530328	0.81	695	tags=83%, list=28%, signal=114%
WHITFIELD_CELL_CYCLE_G2_M	WHITFIELD_CELL_CYCLE_G2_M		75	0.531724	1.79114	0.00436681	0.0528304	0.812	774	tags=61%, list=32%, signal=87%
MORI_LARGE_PRE_BII_LYMPHOCYTE_UP	MORI_LARGE_PRE_BII_LYMPHOCYTE_UP		58	0.608918	1.78979	0.0124224	0.052973	0.818	606	tags=62%, list=25%, signal=81%
BLUM_RESPONSE_TO_SALIRASIB_DN	BLUM_RESPONSE_TO_SALIRASIB_DN		132	0.517547	1.78867	0.00638298	0.0529326	0.821	643	tags=55%, list=26%, signal=70%
REACTOME_RECRUITMENT_OF_MITOTIC_CENTROSOME_PROTEINS_AND_COMPLEXES	REACTOME_RECRUITMENT_OF_MITOTIC_CENTROSOME_PROTEINS_AND_COMPLEXES		15	0.702371	1.7883	0	0.0524293	0.822	496	tags=60%, list=20%, signal=75%
REACTOME_SEPARATION_OF_SISTER_CHROMATIDS	REACTOME_SEPARATION_OF_SISTER_CHROMATIDS		46	0.581546	1.78817	0.0021322	0.0517386	0.822	674	tags=59%, list=28%, signal=79%
NUYTTEN_EZH2_TARGETS_DN	NUYTTEN_EZH2_TARGETS_DN		186	0.496037	1.78108	0.00430108	0.0550203	0.838	695	tags=49%, list=28%, signal=64%
REACTOME_RAC3_GTPASE_CYCLE	REACTOME_RAC3_GTPASE_CYCLE		24	0.57928	1.78008	0.00647948	0.0548107	0.84	412	tags=25%, list=17%, signal=30%
WP_G1_TO_S_CELL_CYCLE_CONTROL	WP_G1_TO_S_CELL_CYCLE_CONTROL		19	0.673802	1.77549	0.00666667	0.0566939	0.852	298	tags=58%, list=12%, signal=65%
ISHIDA_E2F_TARGETS	ISHIDA_E2F_TARGETS		37	0.68869	1.77445	0.00646552	0.056482	0.853	225	tags=54%, list=9%, signal=59%
VANTVEER_BREAST_CANCER_POOR_PROGNOSIS	VANTVEER_BREAST_CANCER_POOR_PROGNOSIS		17	0.642006	1.77443	0.00688073	0.0557407	0.853	184	tags=35%, list=8%, signal=38%
REN_BOUND_BY_E2F	REN_BOUND_BY_E2F		24	0.677701	1.77308	0.00612245	0.0560746	0.858	630	tags=79%, list=26%, signal=106%
MORI_IMMATURE_B_LYMPHOCYTE_DN	MORI_IMMATURE_B_LYMPHOCYTE_DN		57	0.614607	1.77302	0.0166667	0.0553997	0.858	606	tags=61%, list=25%, signal=80%
SARRIO_EPITHELIAL_MESENCHYMAL_TRANSITION_UP	SARRIO_EPITHELIAL_MESENCHYMAL_TRANSITION_UP		83	0.55394	1.77269	0.0169851	0.0548846	0.859	668	tags=59%, list=27%, signal=78%
DUTERTRE_ESTRADIOL_RESPONSE_24HR_UP	DUTERTRE_ESTRADIOL_RESPONSE_24HR_UP		120	0.579426	1.77184	0.0191083	0.0546218	0.86	643	tags=64%, list=26%, signal=83%
LINDGREN_BLADDER_CANCER_CLUSTER_3_UP	LINDGREN_BLADDER_CANCER_CLUSTER_3_UP		102	0.556662	1.77145	0.00860215	0.0542194	0.863	648	tags=57%, list=26%, signal=74%
FERRANDO_T_ALL_WITH_MLL_ENL_FUSION_DN	FERRANDO_T_ALL_WITH_MLL_ENL_FUSION_DN		27	0.635324	1.77031	0.00884956	0.0542261	0.864	723	tags=78%, list=30%, signal=109%
NIKOLSKY_BREAST_CANCER_8Q23_Q24_AMPLICON	NIKOLSKY_BREAST_CANCER_8Q23_Q24_AMPLICON		22	0.607251	1.76942	0.00464037	0.0540657	0.864	216	tags=32%, list=9%, signal=35%
LEIN_CHOROID_PLEXUS_MARKERS	LEIN_CHOROID_PLEXUS_MARKERS		35	0.511501	1.76776	0	0.0542994	0.867	372	tags=34%, list=15%, signal=40%
MARTENS_TRETINOIN_RESPONSE_DN	MARTENS_TRETINOIN_RESPONSE_DN		111	0.462459	1.7667	0.00211416	0.0542464	0.868	665	tags=44%, list=27%, signal=58%
BHATTACHARYA_EMBRYONIC_STEM_CELL	BHATTACHARYA_EMBRYONIC_STEM_CELL		26	0.583802	1.76583	0.0123457	0.0540198	0.868	506	tags=50%, list=21%, signal=62%
WONG_EMBRYONIC_STEM_CELL_CORE	WONG_EMBRYONIC_STEM_CELL_CORE		79	0.582336	1.76382	0.00639659	0.0544958	0.872	720	tags=61%, list=29%, signal=83%
REACTOME_RHOA_GTPASE_CYCLE	REACTOME_RHOA_GTPASE_CYCLE		37	0.515176	1.76374	0.00224215	0.0539202	0.872	728	tags=49%, list=30%, signal=68%
PUJANA_BRCA_CENTERED_NETWORK	PUJANA_BRCA_CENTERED_NETWORK		25	0.699462	1.76326	0.00623701	0.0535077	0.872	375	tags=64%, list=15%, signal=75%
WP_CCL18_SIGNALING_PATHWAY	WP_CCL18_SIGNALING_PATHWAY		20	0.576433	1.76321	0.0021645	0.0529164	0.872	400	tags=30%, list=16%, signal=36%
REACTOME_RESOLUTION_OF_SISTER_CHROMATID_COHESION	REACTOME_RESOLUTION_OF_SISTER_CHROMATID_COHESION		42	0.583534	1.76141	0.00419287	0.0532539	0.875	665	tags=60%, list=27%, signal=80%
KAYO_CALORIE_RESTRICTION_MUSCLE_DN	KAYO_CALORIE_RESTRICTION_MUSCLE_DN		18	0.609257	1.75946	0.0104384	0.0536232	0.879	246	tags=28%, list=10%, signal=31%
GAL_LEUKEMIC_STEM_CELL_DN	GAL_LEUKEMIC_STEM_CELL_DN		124	0.455283	1.75878	0	0.0534164	0.881	611	tags=39%, list=25%, signal=49%
PUJANA_XPRSS_INT_NETWORK	PUJANA_XPRSS_INT_NETWORK		40	0.649496	1.75842	0.0127389	0.0530571	0.881	630	tags=70%, list=26%, signal=93%
BURTON_ADIPOGENESIS_PEAK_AT_24HR	BURTON_ADIPOGENESIS_PEAK_AT_24HR		29	0.602829	1.7584	0.0150862	0.0525156	0.881	359	tags=45%, list=15%, signal=52%
BIDUS_METASTASIS_UP	BIDUS_METASTASIS_UP		46	0.590703	1.75782	0.0161943	0.0522581	0.881	603	tags=61%, list=25%, signal=79%
YAO_TEMPORAL_RESPONSE_TO_PROGESTERONE_CLUSTER_15	YAO_TEMPORAL_RESPONSE_TO_PROGESTERONE_CLUSTER_15		18	0.631246	1.75565	0.0148936	0.0527129	0.883	225	tags=44%, list=9%, signal=49%
BOYAULT_LIVER_CANCER_SUBCLASS_G3_UP	BOYAULT_LIVER_CANCER_SUBCLASS_G3_UP		31	0.601845	1.75365	0.00412371	0.0533901	0.885	428	tags=55%, list=17%, signal=66%
FEVR_CTNNB1_TARGETS_DN	FEVR_CTNNB1_TARGETS_DN		122	0.5112	1.75346	0.0146444	0.0529678	0.885	494	tags=43%, list=20%, signal=51%
ZHANG_BREAST_CANCER_PROGENITORS_UP	ZHANG_BREAST_CANCER_PROGENITORS_UP		64	0.567619	1.75337	0.010661	0.0524922	0.885	711	tags=63%, list=29%, signal=86%
HOFFMANN_LARGE_TO_SMALL_PRE_BII_LYMPHOCYTE_UP	HOFFMANN_LARGE_TO_SMALL_PRE_BII_LYMPHOCYTE_UP		85	0.575425	1.74832	0.0189076	0.0547624	0.896	695	tags=61%, list=28%, signal=82%
WAMUNYOKOLI_OVARIAN_CANCER_GRADES_1_2_DN	WAMUNYOKOLI_OVARIAN_CANCER_GRADES_1_2_DN		23	0.573145	1.7458	0.00639659	0.0555563	0.899	40	tags=13%, list=2%, signal=13%
FUJII_YBX1_TARGETS_DN	FUJII_YBX1_TARGETS_DN		63	0.600406	1.74503	0.0189474	0.0554755	0.899	694	tags=65%, list=28%, signal=89%
REACTOME_RECRUITMENT_OF_NUMA_TO_MITOTIC_CENTROSOMES	REACTOME_RECRUITMENT_OF_NUMA_TO_MITOTIC_CENTROSOMES		21	0.628595	1.74481	0.01417	0.0551311	0.9	496	tags=52%, list=20%, signal=65%
BOYAULT_LIVER_CANCER_SUBCLASS_G23_UP	BOYAULT_LIVER_CANCER_SUBCLASS_G23_UP		24	0.67072	1.74274	0.0103093	0.0556889	0.904	595	tags=75%, list=24%, signal=98%
GUO_TARGETS_OF_IRS1_AND_IRS2	GUO_TARGETS_OF_IRS1_AND_IRS2		21	0.581482	1.7423	0.0119284	0.0554338	0.904	535	tags=38%, list=22%, signal=48%
HATADA_METHYLATED_IN_LUNG_CANCER_UP	HATADA_METHYLATED_IN_LUNG_CANCER_UP		63	0.472926	1.74003	0.00229358	0.056039	0.908	892	tags=52%, list=36%, signal=80%
REACTOME_CELL_CYCLE_CHECKPOINTS	REACTOME_CELL_CYCLE_CHECKPOINTS		53	0.570386	1.73956	0.0175824	0.0557003	0.908	674	tags=60%, list=28%, signal=82%
REACTOME_CILIUM_ASSEMBLY	REACTOME_CILIUM_ASSEMBLY		24	0.595146	1.7373	0.00814664	0.0564621	0.912	738	tags=63%, list=30%, signal=89%
RHODES_CANCER_META_SIGNATURE	RHODES_CANCER_META_SIGNATURE		17	0.694802	1.73446	0.010142	0.0574335	0.914	506	tags=59%, list=21%, signal=74%
KEGG_PANCREATIC_CANCER	KEGG_PANCREATIC_CANCER		18	0.594606	1.73416	0.00659341	0.0571476	0.915	280	tags=33%, list=11%, signal=37%
FISCHER_G2_M_CELL_CYCLE	FISCHER_G2_M_CELL_CYCLE		118	0.521265	1.73336	0.0111111	0.0570308	0.915	648	tags=53%, list=26%, signal=69%
RHODES_UNDIFFERENTIATED_CANCER	RHODES_UNDIFFERENTIATED_CANCER		39	0.609486	1.72672	0.0147679	0.0602269	0.925	643	tags=62%, list=26%, signal=82%
PUJANA_BRCA1_PCC_NETWORK	PUJANA_BRCA1_PCC_NETWORK		196	0.462035	1.72572	0.00442478	0.0602028	0.927	651	tags=42%, list=27%, signal=52%
CROONQUIST_IL6_DEPRIVATION_DN	CROONQUIST_IL6_DEPRIVATION_DN		53	0.600725	1.72405	0.0190678	0.0606874	0.931	522	tags=53%, list=21%, signal=66%
MANALO_HYPOXIA_DN	MANALO_HYPOXIA_DN		42	0.646543	1.72088	0.0152838	0.0620136	0.932	643	tags=79%, list=26%, signal=105%
TOYOTA_TARGETS_OF_MIR34B_AND_MIR34C	TOYOTA_TARGETS_OF_MIR34B_AND_MIR34C		79	0.530481	1.71979	0.0174292	0.0620076	0.934	603	tags=49%, list=25%, signal=63%
RODRIGUES_THYROID_CARCINOMA_POORLY_DIFFERENTIATED_UP	RODRIGUES_THYROID_CARCINOMA_POORLY_DIFFERENTIATED_UP		117	0.504658	1.71946	0.0102041	0.0617353	0.934	569	tags=46%, list=23%, signal=57%
NAKAMURA_TUMOR_ZONE_PERIPHERAL_VS_CENTRAL_UP	NAKAMURA_TUMOR_ZONE_PERIPHERAL_VS_CENTRAL_UP		84	0.466704	1.71894	0.00437637	0.0614981	0.934	518	tags=44%, list=21%, signal=54%
BROWNE_HCMV_INFECTION_8HR_DN	BROWNE_HCMV_INFECTION_8HR_DN		15	0.612543	1.71837	0.0132743	0.0613765	0.934	679	tags=67%, list=28%, signal=92%
AGUIRRE_PANCREATIC_CANCER_COPY_NUMBER_UP	AGUIRRE_PANCREATIC_CANCER_COPY_NUMBER_UP		22	0.552326	1.71744	0.00238095	0.0613988	0.935	317	tags=36%, list=13%, signal=41%
DODD_NASOPHARYNGEAL_CARCINOMA_DN	DODD_NASOPHARYNGEAL_CARCINOMA_DN		264	0.451178	1.71408	0.00440529	0.0628775	0.94	619	tags=42%, list=25%, signal=50%
RUIZ_TNC_TARGETS_DN	RUIZ_TNC_TARGETS_DN		63	0.564429	1.71387	0.0194384	0.0624876	0.941	643	tags=60%, list=26%, signal=80%
XU_GH1_AUTOCRINE_TARGETS_DN	XU_GH1_AUTOCRINE_TARGETS_DN		33	0.512116	1.71145	0.00618557	0.0634804	0.942	433	tags=36%, list=18%, signal=44%
REACTOME_MITOTIC_SPINDLE_CHECKPOINT	REACTOME_MITOTIC_SPINDLE_CHECKPOINT		31	0.616634	1.71141	0.017316	0.0629933	0.942	648	tags=65%, list=26%, signal=87%
MOLENAAR_TARGETS_OF_CCND1_AND_CDK4_DN	MOLENAAR_TARGETS_OF_CCND1_AND_CDK4_DN		31	0.613835	1.70936	0.0130152	0.0636854	0.944	648	tags=71%, list=26%, signal=95%
BURTON_ADIPOGENESIS_3	BURTON_ADIPOGENESIS_3		61	0.591727	1.70708	0.0254777	0.0644264	0.945	648	tags=64%, list=26%, signal=85%
REACTOME_S_PHASE	REACTOME_S_PHASE		24	0.626784	1.70549	0.0176211	0.0649608	0.947	187	tags=42%, list=8%, signal=45%
GRADE_COLON_AND_RECTAL_CANCER_UP	GRADE_COLON_AND_RECTAL_CANCER_UP		56	0.508284	1.705	0.00890869	0.0647121	0.947	709	tags=54%, list=29%, signal=74%
LEE_LIVER_CANCER_ACOX1_DN	LEE_LIVER_CANCER_ACOX1_DN		15	0.643078	1.70389	0.0164609	0.064958	0.947	448	tags=47%, list=18%, signal=57%
SASAKI_ADULT_T_CELL_LEUKEMIA	SASAKI_ADULT_T_CELL_LEUKEMIA		61	0.493996	1.70277	0.0041841	0.0650543	0.947	619	tags=44%, list=25%, signal=58%
JOHNSTONE_PARVB_TARGETS_3_DN	JOHNSTONE_PARVB_TARGETS_3_DN		129	0.518705	1.70013	0.0171306	0.0661183	0.951	563	tags=50%, list=23%, signal=62%
MORI_PRE_BI_LYMPHOCYTE_UP	MORI_PRE_BI_LYMPHOCYTE_UP		49	0.555846	1.69887	0.0248447	0.0662812	0.952	606	tags=51%, list=25%, signal=66%
NADLER_HYPERGLYCEMIA_AT_OBESITY	NADLER_HYPERGLYCEMIA_AT_OBESITY		15	0.619371	1.69804	0.00424628	0.0663552	0.952	609	tags=53%, list=25%, signal=71%
OLSSON_E2F3_TARGETS_DN	OLSSON_E2F3_TARGETS_DN		24	0.53477	1.69679	0.0107066	0.0668536	0.957	368	tags=42%, list=15%, signal=49%
REACTOME_RHO_GTPASES_ACTIVATE_FORMINS	REACTOME_RHO_GTPASES_ACTIVATE_FORMINS		43	0.550262	1.69609	0.00847458	0.0668177	0.957	665	tags=58%, list=27%, signal=78%
KANG_DOXORUBICIN_RESISTANCE_UP	KANG_DOXORUBICIN_RESISTANCE_UP		37	0.653905	1.6931	0.029661	0.0682486	0.959	603	tags=70%, list=25%, signal=92%
BENPORATH_CYCLING_GENES	BENPORATH_CYCLING_GENES		186	0.47979	1.69219	0.0173536	0.0683049	0.959	717	tags=53%, list=29%, signal=69%
LY_AGING_OLD_DN	LY_AGING_OLD_DN		27	0.584873	1.69182	0.0120482	0.0680136	0.959	636	tags=56%, list=26%, signal=74%
DAIRKEE_CANCER_PRONE_RESPONSE_BPA_E2	DAIRKEE_CANCER_PRONE_RESPONSE_BPA_E2		24	0.529967	1.6905	0.00414938	0.0682439	0.96	723	tags=71%, list=30%, signal=100%
BASAKI_YBX1_TARGETS_UP	BASAKI_YBX1_TARGETS_UP		111	0.4983	1.69005	0.0108696	0.0679929	0.96	648	tags=55%, list=26%, signal=71%
SHEPARD_CRASH_AND_BURN_MUTANT_DN	SHEPARD_CRASH_AND_BURN_MUTANT_DN		61	0.508997	1.68726	0.0131868	0.0693127	0.963	695	tags=49%, list=28%, signal=67%
TARTE_PLASMA_CELL_VS_PLASMABLAST_DN	TARTE_PLASMA_CELL_VS_PLASMABLAST_DN		87	0.495372	1.68721	0.0189076	0.0688834	0.963	503	tags=39%, list=21%, signal=47%
SANA_RESPONSE_TO_IFNG_DN	SANA_RESPONSE_TO_IFNG_DN		27	0.55615	1.6835	0.00863931	0.0707357	0.963	541	tags=44%, list=22%, signal=56%
BLANCO_MELO_COVID19_SARS_COV_2_INFECTION_A594_ACE2_EXPRESSING_CELLS_DN	BLANCO_MELO_COVID19_SARS_COV_2_INFECTION_A594_ACE2_EXPRESSING_CELLS_DN		24	0.540605	1.68265	0.0184426	0.0708712	0.963	168	tags=29%, list=7%, signal=31%
LE_EGR2_TARGETS_UP	LE_EGR2_TARGETS_UP		67	0.549196	1.682	0.0214133	0.0707758	0.964	648	tags=54%, list=26%, signal=71%
MOHANKUMAR_HOXA1_TARGETS_UP	MOHANKUMAR_HOXA1_TARGETS_UP		76	0.456894	1.68067	0.0146751	0.0710633	0.964	427	tags=39%, list=17%, signal=46%
LI_WILMS_TUMOR_VS_FETAL_KIDNEY_1_DN	LI_WILMS_TUMOR_VS_FETAL_KIDNEY_1_DN		46	0.579527	1.67694	0.0255319	0.0731637	0.968	694	tags=57%, list=28%, signal=77%
KAMMINGA_EZH2_TARGETS	KAMMINGA_EZH2_TARGETS		21	0.703303	1.67312	0.0193548	0.0753058	0.971	590	tags=76%, list=24%, signal=100%
LI_PROSTATE_CANCER_EPIGENETIC	LI_PROSTATE_CANCER_EPIGENETIC		15	0.666551	1.67161	0.0149254	0.0757897	0.972	279	tags=33%, list=11%, signal=37%
VANTVEER_BREAST_CANCER_METASTASIS_DN	VANTVEER_BREAST_CANCER_METASTASIS_DN		47	0.549711	1.67104	0.00862069	0.0756062	0.972	759	tags=55%, list=31%, signal=79%
HORIUCHI_WTAP_TARGETS_DN	HORIUCHI_WTAP_TARGETS_DN		123	0.49752	1.66897	0.0295983	0.0765708	0.973	648	tags=53%, list=26%, signal=68%
ODONNELL_TFRC_TARGETS_DN	ODONNELL_TFRC_TARGETS_DN		55	0.563944	1.66849	0.021978	0.0764228	0.974	595	tags=51%, list=24%, signal=66%
PUJANA_BREAST_CANCER_LIT_INT_NETWORK	PUJANA_BREAST_CANCER_LIT_INT_NETWORK		22	0.585518	1.66639	0.0224033	0.077421	0.974	160	tags=41%, list=7%, signal=43%
PYEON_CANCER_HEAD_AND_NECK_VS_CERVICAL_UP	PYEON_CANCER_HEAD_AND_NECK_VS_CERVICAL_UP		40	0.553915	1.66631	0.0150215	0.0769754	0.974	563	tags=55%, list=23%, signal=70%
BASSO_B_LYMPHOCYTE_NETWORK	BASSO_B_LYMPHOCYTE_NETWORK		40	0.490696	1.66576	0.00608519	0.0767283	0.974	795	tags=58%, list=33%, signal=84%
MARTINEZ_RESPONSE_TO_TRABECTEDIN_DN	MARTINEZ_RESPONSE_TO_TRABECTEDIN_DN		41	0.498163	1.66419	0.0110865	0.0773512	0.975	308	tags=37%, list=13%, signal=41%
CHEMNITZ_RESPONSE_TO_PROSTAGLANDIN_E2_UP	CHEMNITZ_RESPONSE_TO_PROSTAGLANDIN_E2_UP		55	0.547213	1.66326	0.0413043	0.0774184	0.975	603	tags=51%, list=25%, signal=66%
KOKKINAKIS_METHIONINE_DEPRIVATION_96HR_DN	KOKKINAKIS_METHIONINE_DEPRIVATION_96HR_DN		22	0.545543	1.65897	0.0120724	0.0796533	0.977	325	tags=41%, list=13%, signal=47%
CROONQUIST_NRAS_SIGNALING_DN	CROONQUIST_NRAS_SIGNALING_DN		43	0.573321	1.65742	0.0392562	0.0802027	0.978	595	tags=53%, list=24%, signal=69%
REACTOME_SIGNALING_BY_RHO_GTPASES_MIRO_GTPASES_AND_RHOBTB3	REACTOME_SIGNALING_BY_RHO_GTPASES_MIRO_GTPASES_AND_RHOBTB3		160	0.401837	1.65564	0	0.0809045	0.98	595	tags=35%, list=24%, signal=43%
FARMER_BREAST_CANCER_CLUSTER_2	FARMER_BREAST_CANCER_CLUSTER_2		22	0.652084	1.65391	0.0215517	0.0815805	0.981	595	tags=64%, list=24%, signal=83%
PID_RB_1PATHWAY	PID_RB_1PATHWAY		20	0.566636	1.65251	0.029661	0.0820181	0.981	182	tags=25%, list=7%, signal=27%
PUJANA_ATM_PCC_NETWORK	PUJANA_ATM_PCC_NETWORK		215	0.393371	1.65192	0	0.0818931	0.981	595	tags=31%, list=24%, signal=38%
WP_CLEAR_CELL_RENAL_CELL_CARCINOMA_PATHWAYS	WP_CLEAR_CELL_RENAL_CELL_CARCINOMA_PATHWAYS		28	0.546958	1.65188	0.0123203	0.0814055	0.981	426	tags=25%, list=17%, signal=30%
SENGUPTA_NASOPHARYNGEAL_CARCINOMA_UP	SENGUPTA_NASOPHARYNGEAL_CARCINOMA_UP		115	0.474414	1.65168	0.0180587	0.0810501	0.981	590	tags=43%, list=24%, signal=54%
HENDRICKS_SMARCA4_TARGETS_UP	HENDRICKS_SMARCA4_TARGETS_UP		19	0.530892	1.64986	0.00840336	0.0818126	0.982	610	tags=53%, list=25%, signal=70%
LIEN_BREAST_CARCINOMA_METAPLASTIC_VS_DUCTAL_UP	LIEN_BREAST_CARCINOMA_METAPLASTIC_VS_DUCTAL_UP		41	0.478681	1.64906	0.00669643	0.0820039	0.982	354	tags=32%, list=14%, signal=36%
SONG_TARGETS_OF_IE86_CMV_PROTEIN	SONG_TARGETS_OF_IE86_CMV_PROTEIN		20	0.708711	1.6483	0.0333333	0.0821331	0.982	506	tags=70%, list=21%, signal=88%
WU_APOPTOSIS_BY_CDKN1A_VIA_TP53	WU_APOPTOSIS_BY_CDKN1A_VIA_TP53		32	0.591936	1.64823	0.0278373	0.0816907	0.982	695	tags=72%, list=28%, signal=99%
BUYTAERT_PHOTODYNAMIC_THERAPY_STRESS_DN	BUYTAERT_PHOTODYNAMIC_THERAPY_STRESS_DN		140	0.405679	1.64785	0.00478469	0.0815083	0.982	674	tags=41%, list=28%, signal=53%
KAUFFMANN_DNA_REPAIR_GENES	KAUFFMANN_DNA_REPAIR_GENES		25	0.62283	1.64648	0.0302376	0.0820041	0.983	375	tags=52%, list=15%, signal=61%
PURBEY_TARGETS_OF_CTBP1_NOT_SATB1_DN	PURBEY_TARGETS_OF_CTBP1_NOT_SATB1_DN		70	0.441407	1.64521	0.00454545	0.0824787	0.983	645	tags=41%, list=26%, signal=55%
KEGG_OOCYTE_MEIOSIS	KEGG_OOCYTE_MEIOSIS		25	0.548091	1.64412	0.0183066	0.0828219	0.983	371	tags=40%, list=15%, signal=47%
REACTOME_RAC2_GTPASE_CYCLE	REACTOME_RAC2_GTPASE_CYCLE		23	0.54305	1.64118	0.018711	0.0843249	0.985	434	tags=26%, list=18%, signal=31%
PID_PLK1_PATHWAY	PID_PLK1_PATHWAY		23	0.621204	1.63942	0.0217391	0.0851549	0.985	590	tags=70%, list=24%, signal=91%
HOLLERN_SOLID_NODULAR_BREAST_TUMOR_DN	HOLLERN_SOLID_NODULAR_BREAST_TUMOR_DN		15	0.595825	1.63836	0.0238095	0.0853963	0.985	28	tags=13%, list=1%, signal=13%
JAEGER_METASTASIS_UP	JAEGER_METASTASIS_UP		26	0.549996	1.63678	0.0151515	0.085971	0.985	569	tags=46%, list=23%, signal=60%
REACTOME_MITOTIC_G2_G2_M_PHASES	REACTOME_MITOTIC_G2_G2_M_PHASES		39	0.526675	1.63545	0.0271967	0.0864403	0.986	686	tags=54%, list=28%, signal=74%
VERNELL_RETINOBLASTOMA_PATHWAY_UP	VERNELL_RETINOBLASTOMA_PATHWAY_UP		24	0.671328	1.63452	0.0275424	0.0867142	0.986	361	tags=63%, list=15%, signal=73%
REACTOME_TRANSCRIPTIONAL_REGULATION_BY_TP53	REACTOME_TRANSCRIPTIONAL_REGULATION_BY_TP53		41	0.507092	1.63445	0.0274262	0.0862618	0.986	290	tags=34%, list=12%, signal=38%
LEE_LIVER_CANCER_DENA_DN	LEE_LIVER_CANCER_DENA_DN		22	0.536952	1.63388	0.00638298	0.086129	0.986	452	tags=45%, list=18%, signal=55%
WP_EGFEGFR_SIGNALING_PATHWAY	WP_EGFEGFR_SIGNALING_PATHWAY		31	0.510095	1.63302	0.0108932	0.0861849	0.986	127	tags=13%, list=5%, signal=13%
MEISSNER_BRAIN_HCP_WITH_H3K4ME2_AND_H3K27ME3	MEISSNER_BRAIN_HCP_WITH_H3K4ME2_AND_H3K27ME3		16	0.595403	1.6314	0.025463	0.0868615	0.987	0	tags=6%, list=0%, signal=6%
GRAESSMANN_RESPONSE_TO_MC_AND_DOXORUBICIN_DN	GRAESSMANN_RESPONSE_TO_MC_AND_DOXORUBICIN_DN		80	0.428056	1.6285	0.0128205	0.0886812	0.987	503	tags=36%, list=21%, signal=44%
IVANOVA_HEMATOPOIESIS_MATURE_CELL	IVANOVA_HEMATOPOIESIS_MATURE_CELL		78	0.429561	1.6282	0.00428265	0.0884912	0.987	551	tags=32%, list=23%, signal=40%
FURUKAWA_DUSP6_TARGETS_PCI35_DN	FURUKAWA_DUSP6_TARGETS_PCI35_DN		35	0.572722	1.6274	0.0364807	0.0885269	0.987	630	tags=63%, list=26%, signal=83%
PYEON_HPV_POSITIVE_TUMORS_UP	PYEON_HPV_POSITIVE_TUMORS_UP		21	0.675536	1.62671	0.0319149	0.0885388	0.987	563	tags=67%, list=23%, signal=86%
STEARMAN_LUNG_CANCER_EARLY_VS_LATE_UP	STEARMAN_LUNG_CANCER_EARLY_VS_LATE_UP		18	0.581817	1.6252	0.012959	0.0892061	0.987	74	tags=17%, list=3%, signal=17%
ZHOU_CELL_CYCLE_GENES_IN_IR_RESPONSE_24HR	ZHOU_CELL_CYCLE_GENES_IN_IR_RESPONSE_24HR		67	0.549071	1.62425	0.0509978	0.0892627	0.987	375	tags=45%, list=15%, signal=51%
PID_SHP2_PATHWAY	PID_SHP2_PATHWAY		16	0.578936	1.62307	0.0240481	0.0896727	0.987	46	tags=13%, list=2%, signal=13%
REACTOME_THE_CITRIC_ACID_TCA_CYCLE_AND_RESPIRATORY_ELECTRON_TRANSPORT	REACTOME_THE_CITRIC_ACID_TCA_CYCLE_AND_RESPIRATORY_ELECTRON_TRANSPORT		18	0.590716	1.62269	0.0268595	0.0894857	0.987	667	tags=56%, list=27%, signal=76%
REACTOME_RAC1_GTPASE_CYCLE	REACTOME_RAC1_GTPASE_CYCLE		50	0.453567	1.62178	0.00218341	0.0897821	0.987	463	tags=28%, list=19%, signal=34%
BROWNE_HCMV_INFECTION_30MIN_DN	BROWNE_HCMV_INFECTION_30MIN_DN		27	0.509495	1.61882	0.0107066	0.0915872	0.989	569	tags=37%, list=23%, signal=48%
FISCHER_G1_S_CELL_CYCLE	FISCHER_G1_S_CELL_CYCLE		45	0.555166	1.6164	0.0548523	0.0928353	0.989	562	tags=53%, list=23%, signal=68%
GAVIN_FOXP3_TARGETS_CLUSTER_P6	GAVIN_FOXP3_TARGETS_CLUSTER_P6		51	0.554616	1.6157	0.0390456	0.0928434	0.989	662	tags=61%, list=27%, signal=82%
KAUFFMANN_MELANOMA_RELAPSE_UP	KAUFFMANN_MELANOMA_RELAPSE_UP		18	0.700928	1.61274	0.0318471	0.0945211	0.991	563	tags=78%, list=23%, signal=100%
REACTOME_RHOC_GTPASE_CYCLE	REACTOME_RHOC_GTPASE_CYCLE		16	0.592607	1.61151	0.0243363	0.0951193	0.991	728	tags=50%, list=30%, signal=71%
KIM_MYCN_AMPLIFICATION_TARGETS_DN	KIM_MYCN_AMPLIFICATION_TARGETS_DN		22	0.520384	1.61069	0.0109409	0.0952309	0.991	493	tags=41%, list=20%, signal=51%
HERNANDEZ_MITOTIC_ARREST_BY_DOCETAXEL_1_DN	HERNANDEZ_MITOTIC_ARREST_BY_DOCETAXEL_1_DN		17	0.583497	1.60927	0.0218341	0.0958472	0.991	488	tags=47%, list=20%, signal=58%
CASORELLI_ACUTE_PROMYELOCYTIC_LEUKEMIA_DN	CASORELLI_ACUTE_PROMYELOCYTIC_LEUKEMIA_DN		156	0.411873	1.60926	0.00860215	0.0953721	0.991	643	tags=38%, list=26%, signal=49%
WANG_RESPONSE_TO_GSK3_INHIBITOR_SB216763_DN	WANG_RESPONSE_TO_GSK3_INHIBITOR_SB216763_DN		135	0.455163	1.60803	0.032538	0.0959198	0.992	643	tags=44%, list=26%, signal=57%
MIKKELSEN_MEF_LCP_WITH_H3K27ME3	MIKKELSEN_MEF_LCP_WITH_H3K27ME3		15	0.646252	1.60039	0.0232019	0.101383	0.994	381	tags=40%, list=16%, signal=47%
PID_FOXM1_PATHWAY	PID_FOXM1_PATHWAY		21	0.572791	1.59733	0.0491453	0.103351	0.994	226	tags=43%, list=9%, signal=47%
STEIN_ESRRA_TARGETS	STEIN_ESRRA_TARGETS		73	0.418019	1.59728	0.00224215	0.102876	0.994	621	tags=42%, list=25%, signal=55%
KEGG_P53_SIGNALING_PATHWAY	KEGG_P53_SIGNALING_PATHWAY		24	0.52691	1.59637	0.0357895	0.103167	0.994	368	tags=42%, list=15%, signal=49%
REACTOME_METABOLISM_OF_CARBOHYDRATES	REACTOME_METABOLISM_OF_CARBOHYDRATES		52	0.446356	1.59532	0.00890869	0.103494	0.994	616	tags=37%, list=25%, signal=48%
REACTOME_PHASE_I_FUNCTIONALIZATION_OF_COMPOUNDS	REACTOME_PHASE_I_FUNCTIONALIZATION_OF_COMPOUNDS		19	0.542195	1.59501	0.0301624	0.103336	0.994	473	tags=37%, list=19%, signal=45%
NAKAYAMA_SOFT_TISSUE_TUMORS_PCA2_UP	NAKAYAMA_SOFT_TISSUE_TUMORS_PCA2_UP		47	0.518976	1.59444	0.0397351	0.103329	0.994	595	tags=49%, list=24%, signal=63%
RODWELL_AGING_KIDNEY_NO_BLOOD_DN	RODWELL_AGING_KIDNEY_NO_BLOOD_DN		21	0.53513	1.59395	0.0247423	0.103197	0.994	836	tags=67%, list=34%, signal=100%
BYSTRYKH_HEMATOPOIESIS_STEM_CELL_AND_BRAIN_QTL_TRANS	BYSTRYKH_HEMATOPOIESIS_STEM_CELL_AND_BRAIN_QTL_TRANS		24	0.499271	1.59124	0.0266667	0.104866	0.994	173	tags=21%, list=7%, signal=22%
TANG_SENESCENCE_TP53_TARGETS_DN	TANG_SENESCENCE_TP53_TARGETS_DN		38	0.55777	1.58732	0.049676	0.107603	0.995	516	tags=47%, list=21%, signal=59%
REACTOME_SUMOYLATION	REACTOME_SUMOYLATION		22	0.531707	1.58633	0.0305011	0.107834	0.996	660	tags=64%, list=27%, signal=86%
YANG_BCL3_TARGETS_UP	YANG_BCL3_TARGETS_UP		136	0.393746	1.5849	0.0141176	0.108429	0.996	435	tags=29%, list=18%, signal=34%
GARCIA_TARGETS_OF_FLI1_AND_DAX1_DN	GARCIA_TARGETS_OF_FLI1_AND_DAX1_DN		26	0.575023	1.58108	0.0477178	0.11134	0.997	608	tags=65%, list=25%, signal=86%
MIKKELSEN_NPC_ICP_WITH_H3K4ME3	MIKKELSEN_NPC_ICP_WITH_H3K4ME3		82	0.39309	1.57674	0.00923787	0.114874	0.998	393	tags=32%, list=16%, signal=37%
REACTOME_REGULATION_OF_PLK1_ACTIVITY_AT_G2_M_TRANSITION	REACTOME_REGULATION_OF_PLK1_ACTIVITY_AT_G2_M_TRANSITION		19	0.576249	1.57556	0.0401691	0.115379	0.998	569	tags=53%, list=23%, signal=68%
STEIN_ESRRA_TARGETS_UP	STEIN_ESRRA_TARGETS_UP		55	0.434221	1.57348	0.0041841	0.116532	0.998	621	tags=45%, list=25%, signal=60%
KOYAMA_SEMA3B_TARGETS_UP	KOYAMA_SEMA3B_TARGETS_UP		63	0.403493	1.57321	0.00212314	0.1162	0.998	503	tags=33%, list=21%, signal=41%
KEGG_PROGESTERONE_MEDIATED_OOCYTE_MATURATION	KEGG_PROGESTERONE_MEDIATED_OOCYTE_MATURATION		22	0.515004	1.56898	0.0254777	0.119578	0.998	178	tags=27%, list=7%, signal=29%
REACTOME_DNA_REPAIR	REACTOME_DNA_REPAIR		24	0.589908	1.56803	0.0562771	0.119865	0.998	601	tags=67%, list=25%, signal=88%
BENPORATH_OCT4_TARGETS	BENPORATH_OCT4_TARGETS		57	0.42837	1.56768	0.0175824	0.119658	0.998	588	tags=33%, list=24%, signal=43%
EPPERT_PROGENITOR	EPPERT_PROGENITOR		26	0.527595	1.56754	0.0302376	0.119286	0.998	224	tags=27%, list=9%, signal=29%
RHEIN_ALL_GLUCOCORTICOID_THERAPY_DN	RHEIN_ALL_GLUCOCORTICOID_THERAPY_DN		99	0.445741	1.5651	0.0423729	0.121058	0.998	488	tags=35%, list=20%, signal=42%
CHIANG_LIVER_CANCER_SUBCLASS_PROLIFERATION_UP	CHIANG_LIVER_CANCER_SUBCLASS_PROLIFERATION_UP		87	0.47222	1.5646	0.0545851	0.120926	0.998	590	tags=45%, list=24%, signal=57%
WHITFIELD_CELL_CYCLE_G2	WHITFIELD_CELL_CYCLE_G2		69	0.48229	1.56225	0.0357942	0.122445	0.998	690	tags=49%, list=28%, signal=67%
EGUCHI_CELL_CYCLE_RB1_TARGETS	EGUCHI_CELL_CYCLE_RB1_TARGETS		16	0.659132	1.55948	0.0727651	0.124178	0.998	648	tags=81%, list=26%, signal=110%
LOPEZ_MBD_TARGETS	LOPEZ_MBD_TARGETS		178	0.356525	1.55821	0.0046083	0.124702	0.998	674	tags=34%, list=28%, signal=44%
RODRIGUES_THYROID_CARCINOMA_ANAPLASTIC_UP	RODRIGUES_THYROID_CARCINOMA_ANAPLASTIC_UP		139	0.397194	1.55601	0.0167715	0.126132	0.998	604	tags=37%, list=25%, signal=47%
FRASOR_RESPONSE_TO_SERM_OR_FULVESTRANT_DN	FRASOR_RESPONSE_TO_SERM_OR_FULVESTRANT_DN		23	0.583045	1.55486	0.037694	0.126729	0.998	630	tags=65%, list=26%, signal=87%
WP_EGFR_TYROSINE_KINASE_INHIBITOR_RESISTANCE	WP_EGFR_TYROSINE_KINASE_INHIBITOR_RESISTANCE		19	0.530509	1.55423	0.0258621	0.126742	0.998	322	tags=26%, list=13%, signal=30%
MANNE_COVID19_ICU_VS_HEALTHY_DONOR_PLATELETS_DN	MANNE_COVID19_ICU_VS_HEALTHY_DONOR_PLATELETS_DN		44	0.441141	1.55369	0.0262009	0.126794	0.998	764	tags=39%, list=31%, signal=55%
SANSOM_APC_TARGETS_REQUIRE_MYC	SANSOM_APC_TARGETS_REQUIRE_MYC		20	0.544782	1.5522	0.0411255	0.127695	0.998	668	tags=45%, list=27%, signal=61%
GROSS_HYPOXIA_VIA_ELK3_UP	GROSS_HYPOXIA_VIA_ELK3_UP		76	0.438401	1.55037	0.0373626	0.12886	0.998	759	tags=50%, list=31%, signal=70%
BERENJENO_TRANSFORMED_BY_RHOA_UP	BERENJENO_TRANSFORMED_BY_RHOA_UP		182	0.42464	1.54857	0.0387931	0.129845	0.998	648	tags=43%, list=26%, signal=54%
WP_GLIOBLASTOMA_SIGNALING_PATHWAYS	WP_GLIOBLASTOMA_SIGNALING_PATHWAYS		20	0.51861	1.54775	0.0410367	0.130104	0.998	280	tags=30%, list=11%, signal=34%
MITSIADES_RESPONSE_TO_APLIDIN_DN	MITSIADES_RESPONSE_TO_APLIDIN_DN		66	0.508517	1.54736	0.0780591	0.129966	0.998	717	tags=56%, list=29%, signal=77%
BENPORATH_NOS_TARGETS	BENPORATH_NOS_TARGETS		41	0.462066	1.54712	0.0187354	0.129579	0.998	258	tags=22%, list=11%, signal=24%
REACTOME_APC_C_MEDIATED_DEGRADATION_OF_CELL_CYCLE_PROTEINS	REACTOME_APC_C_MEDIATED_DEGRADATION_OF_CELL_CYCLE_PROTEINS		17	0.585994	1.54664	0.0469083	0.129426	0.998	424	tags=47%, list=17%, signal=57%
YAUCH_HEDGEHOG_SIGNALING_PARACRINE_DN	YAUCH_HEDGEHOG_SIGNALING_PARACRINE_DN		34	0.445527	1.54589	0.0320366	0.129614	0.998	154	tags=21%, list=6%, signal=22%
WHITFIELD_CELL_CYCLE_S	WHITFIELD_CELL_CYCLE_S		24	0.628368	1.54582	0.0769231	0.129131	0.998	603	tags=75%, list=25%, signal=99%
PUJANA_BREAST_CANCER_WITH_BRCA1_MUTATED_UP	PUJANA_BREAST_CANCER_WITH_BRCA1_MUTATED_UP		17	0.611644	1.54509	0.045929	0.129229	0.998	630	tags=65%, list=26%, signal=87%
KEGG_SMALL_CELL_LUNG_CANCER	KEGG_SMALL_CELL_LUNG_CANCER		27	0.494047	1.54295	0.0221675	0.130639	0.998	279	tags=30%, list=11%, signal=33%
LEE_LIVER_CANCER_MYC_E2F1_DN	LEE_LIVER_CANCER_MYC_E2F1_DN		21	0.521638	1.54149	0.0222222	0.131498	0.998	452	tags=48%, list=18%, signal=58%
REACTOME_INTRA_GOLGI_AND_RETROGRADE_GOLGI_TO_ER_TRAFFIC	REACTOME_INTRA_GOLGI_AND_RETROGRADE_GOLGI_TO_ER_TRAFFIC		24	0.542439	1.53956	0.0538793	0.132715	0.998	738	tags=58%, list=30%, signal=83%
XU_GH1_EXOGENOUS_TARGETS_DN	XU_GH1_EXOGENOUS_TARGETS_DN		24	0.505103	1.53887	0.0278373	0.132874	0.998	404	tags=29%, list=17%, signal=35%
WILCOX_RESPONSE_TO_PROGESTERONE_UP	WILCOX_RESPONSE_TO_PROGESTERONE_UP		61	0.44192	1.53786	0.0307692	0.133173	0.998	651	tags=46%, list=27%, signal=61%
REACTOME_VESICLE_MEDIATED_TRANSPORT	REACTOME_VESICLE_MEDIATED_TRANSPORT		92	0.386518	1.53654	0.00440529	0.133876	0.998	808	tags=41%, list=33%, signal=59%
PID_INTEGRIN3_PATHWAY	PID_INTEGRIN3_PATHWAY		25	0.495683	1.53641	0.0288462	0.133443	0.998	400	tags=28%, list=16%, signal=33%
BROWNE_HCMV_INFECTION_6HR_UP	BROWNE_HCMV_INFECTION_6HR_UP		17	0.549125	1.5346	0.0217918	0.134616	0.998	30	tags=12%, list=1%, signal=12%
GOLDRATH_ANTIGEN_RESPONSE	GOLDRATH_ANTIGEN_RESPONSE		174	0.414983	1.53451	0.0455531	0.134151	0.998	695	tags=45%, list=28%, signal=58%
REACTOME_KINESINS	REACTOME_KINESINS		19	0.570917	1.53325	0.0555556	0.134924	0.999	808	tags=74%, list=33%, signal=109%
HSIAO_LIVER_SPECIFIC_GENES	HSIAO_LIVER_SPECIFIC_GENES		72	0.404645	1.53256	0.0205011	0.135098	0.999	647	tags=43%, list=26%, signal=57%
REICHERT_MITOSIS_LIN9_TARGETS	REICHERT_MITOSIS_LIN9_TARGETS		22	0.595389	1.53221	0.0765864	0.134993	0.999	636	tags=77%, list=26%, signal=103%
REACTOME_RHO_GTPASE_EFFECTORS	REACTOME_RHO_GTPASE_EFFECTORS		79	0.421963	1.53096	0.0262582	0.135564	0.999	563	tags=35%, list=23%, signal=45%
REACTOME_GOLGI_TO_ER_RETROGRADE_TRANSPORT	REACTOME_GOLGI_TO_ER_RETROGRADE_TRANSPORT		21	0.559211	1.52995	0.0509554	0.135957	0.999	738	tags=62%, list=30%, signal=88%
REACTOME_COPI_DEPENDENT_GOLGI_TO_ER_RETROGRADE_TRAFFIC	REACTOME_COPI_DEPENDENT_GOLGI_TO_ER_RETROGRADE_TRAFFIC		20	0.559334	1.52993	0.0509554	0.13544	0.999	738	tags=65%, list=30%, signal=92%
REACTOME_METABOLISM_OF_WATER_SOLUBLE_VITAMINS_AND_COFACTORS	REACTOME_METABOLISM_OF_WATER_SOLUBLE_VITAMINS_AND_COFACTORS		20	0.521104	1.52895	0.0371179	0.136058	0.999	279	tags=25%, list=11%, signal=28%
JOHANSSON_GLIOMAGENESIS_BY_PDGFB_UP	JOHANSSON_GLIOMAGENESIS_BY_PDGFB_UP		30	0.511365	1.5267	0.049676	0.137535	0.999	195	tags=33%, list=8%, signal=36%
HOFFMANN_IMMATURE_TO_MATURE_B_LYMPHOCYTE_UP	HOFFMANN_IMMATURE_TO_MATURE_B_LYMPHOCYTE_UP		15	0.571358	1.52578	0.0484211	0.137814	0.999	710	tags=53%, list=29%, signal=75%
BYSTRYKH_HEMATOPOIESIS_STEM_CELL_QTL_TRANS	BYSTRYKH_HEMATOPOIESIS_STEM_CELL_QTL_TRANS		138	0.344279	1.52349	0.00486618	0.139704	0.999	672	tags=33%, list=27%, signal=42%
RICKMAN_HEAD_AND_NECK_CANCER_C	RICKMAN_HEAD_AND_NECK_CANCER_C		26	0.486462	1.52215	0.0529801	0.140457	0.999	319	tags=27%, list=13%, signal=31%
WP_METAPATHWAY_BIOTRANSFORMATION_PHASE_I_AND_II	WP_METAPATHWAY_BIOTRANSFORMATION_PHASE_I_AND_II		28	0.465575	1.52183	0.028436	0.140275	0.999	383	tags=43%, list=16%, signal=50%
COATES_MACROPHAGE_M1_VS_M2_UP	COATES_MACROPHAGE_M1_VS_M2_UP		36	0.46103	1.52009	0.0316027	0.141369	0.999	675	tags=33%, list=28%, signal=45%
ZHOU_CELL_CYCLE_GENES_IN_IR_RESPONSE_6HR	ZHOU_CELL_CYCLE_GENES_IN_IR_RESPONSE_6HR		40	0.568002	1.51994	0.10515	0.140959	0.999	748	tags=73%, list=31%, signal=103%
ODONNELL_TARGETS_OF_MYC_AND_TFRC_DN	ODONNELL_TARGETS_OF_MYC_AND_TFRC_DN		23	0.563998	1.51908	0.0665236	0.141271	0.999	569	tags=43%, list=23%, signal=56%
SMID_BREAST_CANCER_RELAPSE_IN_BRAIN_DN	SMID_BREAST_CANCER_RELAPSE_IN_BRAIN_DN		17	0.528281	1.51809	0.0264228	0.141651	0.999	502	tags=41%, list=21%, signal=51%
LEE_BMP2_TARGETS_DN	LEE_BMP2_TARGETS_DN		139	0.397262	1.51272	0.0393873	0.146325	1	609	tags=37%, list=25%, signal=47%
GOZGIT_ESR1_TARGETS_DN	GOZGIT_ESR1_TARGETS_DN		181	0.345156	1.51047	0.00694444	0.1481	1	403	tags=19%, list=16%, signal=21%
REACTOME_CDC42_GTPASE_CYCLE	REACTOME_CDC42_GTPASE_CYCLE		38	0.431422	1.50972	0.0232019	0.148203	1	805	tags=45%, list=33%, signal=66%
REACTOME_MEMBRANE_TRAFFICKING	REACTOME_MEMBRANE_TRAFFICKING		67	0.4028	1.50829	0.0245399	0.149072	1	738	tags=39%, list=30%, signal=54%
VECCHI_GASTRIC_CANCER_EARLY_UP	VECCHI_GASTRIC_CANCER_EARLY_UP		143	0.418245	1.50502	0.0595745	0.151811	1	643	tags=41%, list=26%, signal=53%
PEART_HDAC_PROLIFERATION_CLUSTER_UP	PEART_HDAC_PROLIFERATION_CLUSTER_UP		20	0.502486	1.50088	0.0538302	0.155527	1	405	tags=35%, list=17%, signal=42%
KIM_WT1_TARGETS_DN	KIM_WT1_TARGETS_DN		109	0.412143	1.49949	0.052521	0.156514	1	606	tags=39%, list=25%, signal=50%
KEGG_REGULATION_OF_ACTIN_CYTOSKELETON	KEGG_REGULATION_OF_ACTIN_CYTOSKELETON		49	0.419873	1.4993	0.0196937	0.15613	1	503	tags=35%, list=21%, signal=43%
MARKEY_RB1_CHRONIC_LOF_UP	MARKEY_RB1_CHRONIC_LOF_UP		31	0.466713	1.499	0.0417537	0.155926	1	628	tags=48%, list=26%, signal=64%
CHIANG_LIVER_CANCER_SUBCLASS_CTNNB1_UP	CHIANG_LIVER_CANCER_SUBCLASS_CTNNB1_UP		35	0.440316	1.49624	0.0206422	0.158108	1	327	tags=26%, list=13%, signal=29%
WP_PI3KAKT_SIGNALING_PATHWAY	WP_PI3KAKT_SIGNALING_PATHWAY		93	0.377939	1.49508	0.00452489	0.158769	1	437	tags=27%, list=18%, signal=31%
RAO_BOUND_BY_SALL4_ISOFORM_A	RAO_BOUND_BY_SALL4_ISOFORM_A		23	0.489563	1.49507	0.033195	0.158213	1	489	tags=48%, list=20%, signal=59%
RICKMAN_TUMOR_DIFFERENTIATED_WELL_VS_MODERATELY_DN	RICKMAN_TUMOR_DIFFERENTIATED_WELL_VS_MODERATELY_DN		19	0.519652	1.49487	0.0600462	0.157886	1	671	tags=37%, list=27%, signal=50%
GAVIN_FOXP3_TARGETS_CLUSTER_P2	GAVIN_FOXP3_TARGETS_CLUSTER_P2		23	0.501605	1.49253	0.0413943	0.159851	1	636	tags=52%, list=26%, signal=70%
JOHNSTONE_PARVB_TARGETS_2_DN	JOHNSTONE_PARVB_TARGETS_2_DN		41	0.428591	1.49133	0.0212766	0.160658	1	407	tags=37%, list=17%, signal=43%
ZHAN_MULTIPLE_MYELOMA_PR_UP	ZHAN_MULTIPLE_MYELOMA_PR_UP		31	0.561297	1.49087	0.093617	0.160643	1	695	tags=55%, list=28%, signal=76%
BENPORATH_ES_CORE_NINE_CORRELATED	BENPORATH_ES_CORE_NINE_CORRELATED		27	0.468431	1.49078	0.0556745	0.160165	1	223	tags=26%, list=9%, signal=28%
WEST_ADRENOCORTICAL_TUMOR_MARKERS_UP	WEST_ADRENOCORTICAL_TUMOR_MARKERS_UP		16	0.550115	1.48667	0.0777311	0.164084	1	488	tags=44%, list=20%, signal=54%
PETROVA_PROX1_TARGETS_DN	PETROVA_PROX1_TARGETS_DN		29	0.457	1.4819	0.0385542	0.168781	1	203	tags=21%, list=8%, signal=22%
SHETH_LIVER_CANCER_VS_TXNIP_LOSS_PAM5	SHETH_LIVER_CANCER_VS_TXNIP_LOSS_PAM5		24	0.453125	1.48094	0.0367965	0.169102	1	227	tags=25%, list=9%, signal=27%
FOSTER_KDM1A_TARGETS_UP	FOSTER_KDM1A_TARGETS_UP		66	0.386824	1.4798	0.0248307	0.169794	1	683	tags=38%, list=28%, signal=51%
CHICAS_RB1_TARGETS_SENESCENT	CHICAS_RB1_TARGETS_SENESCENT		169	0.362987	1.47893	0.0263158	0.170174	1	367	tags=23%, list=15%, signal=25%
YAO_HOXA10_TARGETS_VIA_PROGESTERONE_UP	YAO_HOXA10_TARGETS_VIA_PROGESTERONE_UP		31	0.452302	1.47804	0.039666	0.170652	1	511	tags=39%, list=21%, signal=48%
GROSS_HYPOXIA_VIA_ELK3_AND_HIF1A_DN	GROSS_HYPOXIA_VIA_ELK3_AND_HIF1A_DN		31	0.44977	1.47802	0.0371179	0.170074	1	455	tags=35%, list=19%, signal=43%
FIGUEROA_AML_METHYLATION_CLUSTER_6_UP	FIGUEROA_AML_METHYLATION_CLUSTER_6_UP		25	0.480881	1.47531	0.042735	0.172607	1	295	tags=28%, list=12%, signal=32%
WP_GLYCOLYSIS_AND_GLUCONEOGENESIS	WP_GLYCOLYSIS_AND_GLUCONEOGENESIS		16	0.567281	1.47448	0.0868687	0.172933	1	364	tags=31%, list=15%, signal=36%
SMID_BREAST_CANCER_BASAL_UP	SMID_BREAST_CANCER_BASAL_UP		205	0.349207	1.4735	0.00894855	0.173432	1	730	tags=40%, list=30%, signal=53%
BROWNE_HCMV_INFECTION_20HR_DN	BROWNE_HCMV_INFECTION_20HR_DN		27	0.477898	1.47338	0.0404494	0.172975	1	507	tags=41%, list=21%, signal=51%
REACTOME_ACTIVATION_OF_NMDA_RECEPTORS_AND_POSTSYNAPTIC_EVENTS	REACTOME_ACTIVATION_OF_NMDA_RECEPTORS_AND_POSTSYNAPTIC_EVENTS		20	0.510529	1.47326	0.0720165	0.172495	1	738	tags=50%, list=30%, signal=71%
LASTOWSKA_NEUROBLASTOMA_COPY_NUMBER_UP	LASTOWSKA_NEUROBLASTOMA_COPY_NUMBER_UP		25	0.487811	1.47295	0.0437788	0.17229	1	492	tags=44%, list=20%, signal=55%
BENPORATH_ES_1	BENPORATH_ES_1		81	0.408426	1.47267	0.0448718	0.171985	1	720	tags=49%, list=29%, signal=68%
FISCHER_DIRECT_P53_TARGETS_META_ANALYSIS	FISCHER_DIRECT_P53_TARGETS_META_ANALYSIS		53	0.397166	1.47104	0.0528634	0.173233	1	401	tags=28%, list=16%, signal=33%
WP_MIRNA_REGULATION_OF_DNA_DAMAGE_RESPONSE	WP_MIRNA_REGULATION_OF_DNA_DAMAGE_RESPONSE		21	0.499619	1.47025	0.0735294	0.173556	1	340	tags=33%, list=14%, signal=38%
WP_DNA_DAMAGE_RESPONSE	WP_DNA_DAMAGE_RESPONSE		20	0.506156	1.46737	0.07431	0.17651	1	340	tags=35%, list=14%, signal=40%
PAL_PRMT5_TARGETS_UP	PAL_PRMT5_TARGETS_UP		59	0.451471	1.46633	0.0718954	0.177188	1	462	tags=37%, list=19%, signal=45%
LINDGREN_BLADDER_CANCER_CLUSTER_1_DN	LINDGREN_BLADDER_CANCER_CLUSTER_1_DN		153	0.393738	1.46617	0.0511628	0.176778	1	648	tags=42%, list=26%, signal=54%
SHEDDEN_LUNG_CANCER_GOOD_SURVIVAL_A4	SHEDDEN_LUNG_CANCER_GOOD_SURVIVAL_A4		42	0.401904	1.46577	0.0373626	0.176604	1	801	tags=50%, list=33%, signal=73%
VECCHI_GASTRIC_CANCER_EARLY_DN	VECCHI_GASTRIC_CANCER_EARLY_DN		100	0.372236	1.46474	0.0193966	0.177304	1	655	tags=37%, list=27%, signal=48%
RODWELL_AGING_KIDNEY_DN	RODWELL_AGING_KIDNEY_DN		22	0.481185	1.46461	0.0545809	0.176883	1	836	tags=59%, list=34%, signal=89%
CERVERA_SDHB_TARGETS_1_UP	CERVERA_SDHB_TARGETS_1_UP		51	0.394591	1.46353	0.0220049	0.177507	1	363	tags=27%, list=15%, signal=32%
GRAESSMANN_APOPTOSIS_BY_DOXORUBICIN_DN	GRAESSMANN_APOPTOSIS_BY_DOXORUBICIN_DN		221	0.336891	1.46238	0.0172043	0.178195	1	522	tags=30%, list=21%, signal=35%
ZHENG_GLIOBLASTOMA_PLASTICITY_UP	ZHENG_GLIOBLASTOMA_PLASTICITY_UP		115	0.406127	1.46068	0.0649351	0.17968	1	695	tags=43%, list=28%, signal=58%
KEGG_HUNTINGTONS_DISEASE	KEGG_HUNTINGTONS_DISEASE		22	0.495007	1.45995	0.0718447	0.179983	1	554	tags=50%, list=23%, signal=64%
SUNG_METASTASIS_STROMA_DN	SUNG_METASTASIS_STROMA_DN		17	0.580473	1.45938	0.0875	0.180131	1	282	tags=41%, list=12%, signal=46%
LY_AGING_MIDDLE_DN	LY_AGING_MIDDLE_DN		16	0.571668	1.45351	0.0659341	0.186263	1	636	tags=63%, list=26%, signal=84%
KEGG_CHRONIC_MYELOID_LEUKEMIA	KEGG_CHRONIC_MYELOID_LEUKEMIA		16	0.497762	1.45348	0.0592255	0.185693	1	412	tags=38%, list=17%, signal=45%
KEGG_PURINE_METABOLISM	KEGG_PURINE_METABOLISM		18	0.539068	1.45287	0.0847826	0.185871	1	745	tags=50%, list=30%, signal=71%
KONDO_PROSTATE_CANCER_WITH_H3K27ME3	KONDO_PROSTATE_CANCER_WITH_H3K27ME3		28	0.497588	1.4515	0.0602151	0.18688	1	526	tags=29%, list=22%, signal=36%
WP_GENES_CONTROLLING_NEPHROGENESIS	WP_GENES_CONTROLLING_NEPHROGENESIS		15	0.549655	1.45042	0.0605381	0.187646	1	1	tags=7%, list=0%, signal=7%
CAIRO_LIVER_DEVELOPMENT_UP	CAIRO_LIVER_DEVELOPMENT_UP		54	0.413882	1.44697	0.0170316	0.191	1	472	tags=31%, list=19%, signal=38%
REACTOME_CARDIAC_CONDUCTION	REACTOME_CARDIAC_CONDUCTION		21	0.48161	1.44548	0.0668104	0.192189	1	716	tags=62%, list=29%, signal=87%
JAZAG_TGFB1_SIGNALING_VIA_SMAD4_UP	JAZAG_TGFB1_SIGNALING_VIA_SMAD4_UP		23	0.460051	1.44394	0.0538793	0.19344	1	661	tags=43%, list=27%, signal=59%
REACTOME_RHO_GTPASE_CYCLE	REACTOME_RHO_GTPASE_CYCLE		99	0.355841	1.44277	0.0152505	0.194345	1	846	tags=43%, list=35%, signal=64%
LEE_LIVER_CANCER_SURVIVAL_DN	LEE_LIVER_CANCER_SURVIVAL_DN		42	0.464335	1.44197	0.0879828	0.194737	1	601	tags=50%, list=25%, signal=65%
WAKABAYASHI_ADIPOGENESIS_PPARG_BOUND_8D	WAKABAYASHI_ADIPOGENESIS_PPARG_BOUND_8D		95	0.360889	1.44191	0.0187793	0.194186	1	687	tags=39%, list=28%, signal=52%
ALCALAY_AML_BY_NPM1_LOCALIZATION_DN	ALCALAY_AML_BY_NPM1_LOCALIZATION_DN		71	0.397357	1.44131	0.0477273	0.194341	1	522	tags=37%, list=21%, signal=45%
WP_REGULATION_OF_ACTIN_CYTOSKELETON	WP_REGULATION_OF_ACTIN_CYTOSKELETON		27	0.457583	1.44094	0.0614407	0.19422	1	503	tags=41%, list=21%, signal=51%
ANDERSEN_LIVER_CANCER_KRT19_DN	ANDERSEN_LIVER_CANCER_KRT19_DN		18	0.494737	1.43939	0.0864745	0.19562	1	273	tags=28%, list=11%, signal=31%
WEST_ADRENOCORTICAL_TUMOR_UP	WEST_ADRENOCORTICAL_TUMOR_UP		74	0.425956	1.43939	0.0958333	0.195022	1	695	tags=45%, list=28%, signal=60%
REACTOME_DNA_REPLICATION	REACTOME_DNA_REPLICATION		25	0.537522	1.43754	0.116228	0.196606	1	674	tags=64%, list=28%, signal=87%
KEGG_APOPTOSIS	KEGG_APOPTOSIS		16	0.523509	1.43632	0.0511727	0.197478	1	435	tags=44%, list=18%, signal=53%
NABA_BASEMENT_MEMBRANES	NABA_BASEMENT_MEMBRANES		19	0.498814	1.43218	0.0625	0.202107	1	421	tags=32%, list=17%, signal=38%
SERVITJA_LIVER_HNF1A_TARGETS_DN	SERVITJA_LIVER_HNF1A_TARGETS_DN		45	0.409631	1.43207	0.0371901	0.201646	1	405	tags=31%, list=17%, signal=37%
DUTERTRE_ESTRADIOL_RESPONSE_6HR_UP	DUTERTRE_ESTRADIOL_RESPONSE_6HR_UP		51	0.403977	1.42859	0.0746269	0.205376	1	660	tags=49%, list=27%, signal=66%
GREENBAUM_E2A_TARGETS_UP	GREENBAUM_E2A_TARGETS_UP		26	0.516535	1.42705	0.10148	0.206725	1	590	tags=50%, list=24%, signal=65%
PEDERSEN_METASTASIS_BY_ERBB2_ISOFORM_7	PEDERSEN_METASTASIS_BY_ERBB2_ISOFORM_7		107	0.364206	1.42622	0.0495283	0.207308	1	585	tags=36%, list=24%, signal=46%
HUMMERICH_SKIN_CANCER_PROGRESSION_DN	HUMMERICH_SKIN_CANCER_PROGRESSION_DN		34	0.421338	1.42598	0.044586	0.206971	1	118	tags=12%, list=5%, signal=12%
SU_TESTIS	SU_TESTIS		15	0.556088	1.42445	0.12369	0.208422	1	569	tags=53%, list=23%, signal=69%
REACTOME_BIOLOGICAL_OXIDATIONS	REACTOME_BIOLOGICAL_OXIDATIONS		36	0.395266	1.4227	0.0390805	0.209978	1	577	tags=33%, list=24%, signal=43%
WHITFIELD_CELL_CYCLE_G1_S	WHITFIELD_CELL_CYCLE_G1_S		23	0.562471	1.42162	0.154334	0.210953	1	694	tags=70%, list=28%, signal=96%
WP_PHOTODYNAMIC_THERAPYINDUCED_HIF1_SURVIVAL_SIGNALING	WP_PHOTODYNAMIC_THERAPYINDUCED_HIF1_SURVIVAL_SIGNALING		15	0.540505	1.41992	0.106838	0.212433	1	497	tags=40%, list=20%, signal=50%
FARMER_BREAST_CANCER_BASAL_VS_LULMINAL	FARMER_BREAST_CANCER_BASAL_VS_LULMINAL		80	0.361296	1.41694	0.030837	0.215664	1	808	tags=48%, list=33%, signal=69%
WP_DNA_DAMAGE_RESPONSE_ONLY_ATM_DEPENDENT	WP_DNA_DAMAGE_RESPONSE_ONLY_ATM_DEPENDENT		22	0.466499	1.4147	0.0804598	0.218242	1	298	tags=27%, list=12%, signal=31%
NAKAMURA_CANCER_MICROENVIRONMENT_DN	NAKAMURA_CANCER_MICROENVIRONMENT_DN		15	0.558814	1.4131	0.123007	0.219763	1	749	tags=73%, list=31%, signal=105%
BOCHKIS_FOXA2_TARGETS	BOCHKIS_FOXA2_TARGETS		86	0.35079	1.41162	0.0307329	0.221245	1	381	tags=26%, list=16%, signal=29%
CUI_GLUCOSE_DEPRIVATION	CUI_GLUCOSE_DEPRIVATION		17	0.4907	1.41027	0.0842572	0.222476	1	249	tags=29%, list=10%, signal=33%
CUI_TCF21_TARGETS_2_UP	CUI_TCF21_TARGETS_2_UP		132	0.342957	1.40971	0.0484988	0.222569	1	630	tags=35%, list=26%, signal=44%
GEORGES_CELL_CYCLE_MIR192_TARGETS	GEORGES_CELL_CYCLE_MIR192_TARGETS		15	0.565809	1.40894	0.126582	0.222954	1	695	tags=67%, list=28%, signal=93%
BERTUCCI_INVASIVE_CARCINOMA_DUCTAL_VS_LOBULAR_DN	BERTUCCI_INVASIVE_CARCINOMA_DUCTAL_VS_LOBULAR_DN		25	0.465853	1.40823	0.0566038	0.223254	1	289	tags=28%, list=12%, signal=31%
WEI_MYCN_TARGETS_WITH_E_BOX	WEI_MYCN_TARGETS_WITH_E_BOX		109	0.369006	1.40767	0.0787746	0.223324	1	527	tags=36%, list=22%, signal=44%
KEGG_MELANOMA	KEGG_MELANOMA		15	0.508199	1.40534	0.0689655	0.225885	1	437	tags=47%, list=18%, signal=56%
LEE_LIVER_CANCER_CIPROFIBRATE_DN	LEE_LIVER_CANCER_CIPROFIBRATE_DN		17	0.497397	1.40358	0.0641026	0.227532	1	452	tags=47%, list=18%, signal=57%
SHETH_LIVER_CANCER_VS_TXNIP_LOSS_PAM1	SHETH_LIVER_CANCER_VS_TXNIP_LOSS_PAM1		72	0.358074	1.40318	0.0552017	0.227379	1	529	tags=31%, list=22%, signal=38%
WARTERS_IR_RESPONSE_5GY	WARTERS_IR_RESPONSE_5GY		15	0.516566	1.40213	0.127572	0.228162	1	401	tags=33%, list=16%, signal=40%
SESTO_RESPONSE_TO_UV_C7	SESTO_RESPONSE_TO_UV_C7		24	0.458747	1.39936	0.0858369	0.231444	1	581	tags=42%, list=24%, signal=54%
WP_SMALL_CELL_LUNG_CANCER	WP_SMALL_CELL_LUNG_CANCER		32	0.42547	1.39752	0.0638298	0.233521	1	400	tags=31%, list=16%, signal=37%
REACTOME_RESPONSE_TO_ELEVATED_PLATELET_CYTOSOLIC_CA2	REACTOME_RESPONSE_TO_ELEVATED_PLATELET_CYTOSOLIC_CA2		53	0.373454	1.39721	0.0508083	0.233234	1	693	tags=45%, list=28%, signal=62%
ALFANO_MYC_TARGETS	ALFANO_MYC_TARGETS		68	0.357316	1.39224	0.0401691	0.239433	1	528	tags=29%, list=22%, signal=36%
REACTOME_FACTORS_INVOLVED_IN_MEGAKARYOCYTE_DEVELOPMENT_AND_PLATELET_PRODUCTION	REACTOME_FACTORS_INVOLVED_IN_MEGAKARYOCYTE_DEVELOPMENT_AND_PLATELET_PRODUCTION		34	0.420986	1.39174	0.0833333	0.23944	1	738	tags=53%, list=30%, signal=75%
GLASS_IGF2BP1_CLIP_TARGETS_KNOCKDOWN_DN	GLASS_IGF2BP1_CLIP_TARGETS_KNOCKDOWN_DN		24	0.515325	1.39141	0.121951	0.239187	1	569	tags=50%, list=23%, signal=65%
REACTOME_CHROMOSOME_MAINTENANCE	REACTOME_CHROMOSOME_MAINTENANCE		19	0.511598	1.39092	0.112088	0.239185	1	370	tags=47%, list=15%, signal=55%
REACTOME_RNA_POLYMERASE_II_TRANSCRIPTION	REACTOME_RNA_POLYMERASE_II_TRANSCRIPTION		152	0.343092	1.39034	0.0643015	0.239367	1	529	tags=30%, list=22%, signal=35%
STARK_PREFRONTAL_CORTEX_22Q11_DELETION_DN	STARK_PREFRONTAL_CORTEX_22Q11_DELETION_DN		37	0.404911	1.39025	0.0735294	0.238792	1	358	tags=22%, list=15%, signal=25%
CHIARADONNA_NEOPLASTIC_TRANSFORMATION_KRAS_UP	CHIARADONNA_NEOPLASTIC_TRANSFORMATION_KRAS_UP		56	0.407993	1.39018	0.0792951	0.238228	1	628	tags=38%, list=26%, signal=49%
WP_RAS_SIGNALING	WP_RAS_SIGNALING		39	0.397016	1.39017	0.0469799	0.237572	1	532	tags=28%, list=22%, signal=35%
KEGG_GLYCOLYSIS_GLUCONEOGENESIS	KEGG_GLYCOLYSIS_GLUCONEOGENESIS		17	0.525192	1.39012	0.133874	0.236994	1	473	tags=35%, list=19%, signal=43%
WP_22Q112_COPY_NUMBER_VARIATION_SYNDROME	WP_22Q112_COPY_NUMBER_VARIATION_SYNDROME		15	0.540161	1.38891	0.0838323	0.238186	1	321	tags=27%, list=13%, signal=31%
BILD_MYC_ONCOGENIC_SIGNATURE	BILD_MYC_ONCOGENIC_SIGNATURE		35	0.404955	1.38773	0.0580357	0.239129	1	865	tags=54%, list=35%, signal=83%
WANG_HCP_PROSTATE_CANCER	WANG_HCP_PROSTATE_CANCER		31	0.413953	1.38717	0.0783133	0.239305	1	597	tags=35%, list=24%, signal=46%
OISHI_CHOLANGIOMA_STEM_CELL_LIKE_UP	OISHI_CHOLANGIOMA_STEM_CELL_LIKE_UP		23	0.431046	1.38597	0.0886598	0.240331	1	818	tags=48%, list=33%, signal=71%
BENPORATH_MYC_MAX_TARGETS	BENPORATH_MYC_MAX_TARGETS		84	0.375948	1.38579	0.091858	0.239958	1	587	tags=37%, list=24%, signal=47%
MORI_MATURE_B_LYMPHOCYTE_DN	MORI_MATURE_B_LYMPHOCYTE_DN		30	0.464627	1.38339	0.12605	0.242842	1	396	tags=37%, list=16%, signal=43%
WONG_MITOCHONDRIA_GENE_MODULE	WONG_MITOCHONDRIA_GENE_MODULE		21	0.464532	1.37961	0.11022	0.247674	1	487	tags=43%, list=20%, signal=53%
RAY_TUMORIGENESIS_BY_ERBB2_CDC25A_UP	RAY_TUMORIGENESIS_BY_ERBB2_CDC25A_UP		50	0.391692	1.37752	0.0644444	0.250196	1	595	tags=38%, list=24%, signal=49%
WP_FOCAL_ADHESION_PI3KAKTMTORSIGNALING_PATHWAY	WP_FOCAL_ADHESION_PI3KAKTMTORSIGNALING_PATHWAY		89	0.355535	1.37513	0.0244989	0.253008	1	437	tags=25%, list=18%, signal=29%
REACTOME_MHC_CLASS_II_ANTIGEN_PRESENTATION	REACTOME_MHC_CLASS_II_ANTIGEN_PRESENTATION		37	0.408953	1.37482	0.092827	0.252756	1	841	tags=54%, list=34%, signal=81%
MANNE_COVID19_NONICU_VS_HEALTHY_DONOR_PLATELETS_DN	MANNE_COVID19_NONICU_VS_HEALTHY_DONOR_PLATELETS_DN		56	0.387808	1.37419	0.0604752	0.253028	1	785	tags=39%, list=32%, signal=57%
MARTINEZ_RB1_AND_TP53_TARGETS_DN	MARTINEZ_RB1_AND_TP53_TARGETS_DN		113	0.327918	1.37401	0.0347072	0.252628	1	358	tags=24%, list=15%, signal=27%
MUELLER_PLURINET	MUELLER_PLURINET		49	0.424966	1.37346	0.12311	0.252693	1	643	tags=43%, list=26%, signal=57%
TENEDINI_MEGAKARYOCYTE_MARKERS	TENEDINI_MEGAKARYOCYTE_MARKERS		28	0.453375	1.3731	0.0959821	0.252492	1	395	tags=32%, list=16%, signal=38%
HOWLIN_PUBERTAL_MAMMARY_GLAND	HOWLIN_PUBERTAL_MAMMARY_GLAND		31	0.436816	1.37285	0.0864745	0.252184	1	0	tags=3%, list=0%, signal=3%
FARMER_BREAST_CANCER_APOCRINE_VS_BASAL	FARMER_BREAST_CANCER_APOCRINE_VS_BASAL		78	0.365742	1.37064	0.0532787	0.254976	1	392	tags=26%, list=16%, signal=30%
CORRE_MULTIPLE_MYELOMA_UP	CORRE_MULTIPLE_MYELOMA_UP		31	0.45976	1.36968	0.070615	0.25556	1	142	tags=16%, list=6%, signal=17%
WP_MALIGNANT_PLEURAL_MESOTHELIOMA	WP_MALIGNANT_PLEURAL_MESOTHELIOMA		116	0.332074	1.36888	0.0363636	0.256069	1	481	tags=26%, list=20%, signal=31%
WARTERS_RESPONSE_TO_IR_SKIN	WARTERS_RESPONSE_TO_IR_SKIN		18	0.491144	1.36675	0.118143	0.258521	1	818	tags=56%, list=33%, signal=83%
PEDRIOLI_MIR31_TARGETS_UP	PEDRIOLI_MIR31_TARGETS_UP		43	0.381723	1.36642	0.0488889	0.258352	1	617	tags=35%, list=25%, signal=46%
KEGG_ALZHEIMERS_DISEASE	KEGG_ALZHEIMERS_DISEASE		20	0.467809	1.36579	0.113445	0.258565	1	615	tags=50%, list=25%, signal=66%
MORI_EMU_MYC_LYMPHOMA_BY_ONSET_TIME_UP	MORI_EMU_MYC_LYMPHOMA_BY_ONSET_TIME_UP		22	0.470403	1.36411	0.118993	0.260343	1	690	tags=59%, list=28%, signal=82%
REACTOME_DISORDERS_OF_TRANSMEMBRANE_TRANSPORTERS	REACTOME_DISORDERS_OF_TRANSMEMBRANE_TRANSPORTERS		17	0.446134	1.36225	0.105708	0.262542	1	674	tags=35%, list=28%, signal=48%
YAMAZAKI_TCEB3_TARGETS_UP	YAMAZAKI_TCEB3_TARGETS_UP		68	0.344781	1.3617	0.0655022	0.262648	1	700	tags=37%, list=29%, signal=50%
KIM_BIPOLAR_DISORDER_OLIGODENDROCYTE_DENSITY_CORR_DN	KIM_BIPOLAR_DISORDER_OLIGODENDROCYTE_DENSITY_CORR_DN		17	0.496052	1.36156	0.103753	0.262169	1	123	tags=18%, list=5%, signal=18%
MILI_PSEUDOPODIA_HAPTOTAXIS_UP	MILI_PSEUDOPODIA_HAPTOTAXIS_UP		34	0.414118	1.36056	0.0833333	0.263007	1	526	tags=41%, list=22%, signal=52%
LIU_CMYB_TARGETS_UP	LIU_CMYB_TARGETS_UP		43	0.388072	1.35828	0.0901099	0.265751	1	412	tags=28%, list=17%, signal=33%
REACTOME_METABOLISM_OF_VITAMINS_AND_COFACTORS	REACTOME_METABOLISM_OF_VITAMINS_AND_COFACTORS		42	0.393338	1.35651	0.0647321	0.267864	1	289	tags=19%, list=12%, signal=21%
PARENT_MTOR_SIGNALING_UP	PARENT_MTOR_SIGNALING_UP		80	0.333381	1.35588	0.0442105	0.268077	1	539	tags=33%, list=22%, signal=40%
WP_NETRINUNC5B_SIGNALING_PATHWAY	WP_NETRINUNC5B_SIGNALING_PATHWAY		17	0.531642	1.35431	0.131737	0.269835	1	457	tags=24%, list=19%, signal=29%
KEGG_FOCAL_ADHESION	KEGG_FOCAL_ADHESION		69	0.376302	1.35155	0.0176211	0.273291	1	463	tags=28%, list=19%, signal=33%
HOSHIDA_LIVER_CANCER_LATE_RECURRENCE_UP	HOSHIDA_LIVER_CANCER_LATE_RECURRENCE_UP		34	0.400599	1.35125	0.0843882	0.273069	1	545	tags=29%, list=22%, signal=37%
OUELLET_CULTURED_OVARIAN_CANCER_INVASIVE_VS_LMP_UP	OUELLET_CULTURED_OVARIAN_CANCER_INVASIVE_VS_LMP_UP		18	0.467892	1.3491	0.0878049	0.27572	1	246	tags=28%, list=10%, signal=31%
POOLA_INVASIVE_BREAST_CANCER_UP	POOLA_INVASIVE_BREAST_CANCER_UP		174	0.326074	1.34868	0.0474934	0.275664	1	680	tags=34%, list=28%, signal=44%
BOHN_PRIMARY_IMMUNODEFICIENCY_SYNDROM_UP	BOHN_PRIMARY_IMMUNODEFICIENCY_SYNDROM_UP		17	0.490961	1.34676	0.136364	0.27796	1	375	tags=41%, list=15%, signal=48%
PID_AVB3_INTEGRIN_PATHWAY	PID_AVB3_INTEGRIN_PATHWAY		27	0.451488	1.34641	0.0911111	0.277778	1	421	tags=30%, list=17%, signal=35%
REACTOME_MITOTIC_PROPHASE	REACTOME_MITOTIC_PROPHASE		18	0.512935	1.34638	0.128035	0.277131	1	375	tags=50%, list=15%, signal=59%
WP_CARDIAC_PROGENITOR_DIFFERENTIATION	WP_CARDIAC_PROGENITOR_DIFFERENTIATION		18	0.483375	1.34537	0.0989247	0.278016	1	1	tags=6%, list=0%, signal=6%
LIU_SOX4_TARGETS_UP	LIU_SOX4_TARGETS_UP		31	0.410395	1.34451	0.0862745	0.278756	1	368	tags=26%, list=15%, signal=30%
KEGG_ADHERENS_JUNCTION	KEGG_ADHERENS_JUNCTION		20	0.452638	1.34379	0.0985626	0.279166	1	334	tags=30%, list=14%, signal=34%
KANG_IMMORTALIZED_BY_TERT_DN	KANG_IMMORTALIZED_BY_TERT_DN		32	0.406911	1.34366	0.0885781	0.27869	1	765	tags=44%, list=31%, signal=63%
JAZAG_TGFB1_SIGNALING_VIA_SMAD4_DN	JAZAG_TGFB1_SIGNALING_VIA_SMAD4_DN		20	0.465632	1.34242	0.123348	0.279879	1	463	tags=35%, list=19%, signal=43%
OHGUCHI_LIVER_HNF4A_TARGETS_DN	OHGUCHI_LIVER_HNF4A_TARGETS_DN		35	0.435567	1.3424	0.0765661	0.279231	1	486	tags=31%, list=20%, signal=39%
REACTOME_THE_ROLE_OF_GTSE1_IN_G2_M_PROGRESSION_AFTER_G2_CHECKPOINT	REACTOME_THE_ROLE_OF_GTSE1_IN_G2_M_PROGRESSION_AFTER_G2_CHECKPOINT		15	0.50385	1.33907	0.144603	0.283572	1	738	tags=53%, list=30%, signal=76%
TAKEDA_TARGETS_OF_NUP98_HOXA9_FUSION_16D_UP	TAKEDA_TARGETS_OF_NUP98_HOXA9_FUSION_16D_UP		58	0.358465	1.33782	0.0616438	0.284723	1	529	tags=24%, list=22%, signal=30%
DESERT_STEM_CELL_HEPATOCELLULAR_CARCINOMA_SUBCLASS_UP	DESERT_STEM_CELL_HEPATOCELLULAR_CARCINOMA_SUBCLASS_UP		92	0.350637	1.33707	0.0814978	0.285294	1	779	tags=45%, list=32%, signal=63%
UDAYAKUMAR_MED1_TARGETS_UP	UDAYAKUMAR_MED1_TARGETS_UP		18	0.479289	1.33228	0.175476	0.292491	1	694	tags=56%, list=28%, signal=77%
ONO_FOXP3_TARGETS_DN	ONO_FOXP3_TARGETS_DN		19	0.467205	1.33226	0.119266	0.29179	1	92	tags=21%, list=4%, signal=22%
MARTINEZ_TP53_TARGETS_DN	MARTINEZ_TP53_TARGETS_DN		123	0.317568	1.33168	0.036036	0.292044	1	419	tags=24%, list=17%, signal=28%
PUIFFE_INVASION_INHIBITED_BY_ASCITES_DN	PUIFFE_INVASION_INHIBITED_BY_ASCITES_DN		26	0.426628	1.33123	0.123288	0.292084	1	647	tags=46%, list=26%, signal=62%
LI_LUNG_CANCER	LI_LUNG_CANCER		19	0.466917	1.33035	0.141256	0.292761	1	577	tags=42%, list=24%, signal=55%
GNATENKO_PLATELET_SIGNATURE	GNATENKO_PLATELET_SIGNATURE		16	0.445933	1.33026	0.126706	0.292183	1	553	tags=50%, list=23%, signal=64%
YAGI_AML_FAB_MARKERS	YAGI_AML_FAB_MARKERS		63	0.345369	1.32892	0.0643678	0.293483	1	380	tags=19%, list=16%, signal=22%
REACTOME_GLYCOSAMINOGLYCAN_METABOLISM	REACTOME_GLYCOSAMINOGLYCAN_METABOLISM		27	0.415019	1.32886	0.110132	0.292892	1	725	tags=48%, list=30%, signal=68%
BLALOCK_ALZHEIMERS_DISEASE_DN	BLALOCK_ALZHEIMERS_DISEASE_DN		141	0.315069	1.32849	0.0430839	0.292804	1	629	tags=27%, list=26%, signal=34%
BORCZUK_MALIGNANT_MESOTHELIOMA_UP	BORCZUK_MALIGNANT_MESOTHELIOMA_UP		49	0.398363	1.32842	0.14053	0.292195	1	585	tags=37%, list=24%, signal=47%
KEGG_INSULIN_SIGNALING_PATHWAY	KEGG_INSULIN_SIGNALING_PATHWAY		19	0.45824	1.3264	0.106472	0.294789	1	513	tags=32%, list=21%, signal=40%
WANG_TUMOR_INVASIVENESS_UP	WANG_TUMOR_INVASIVENESS_UP		76	0.352832	1.3251	0.075431	0.296423	1	640	tags=39%, list=26%, signal=52%
CHARAFE_BREAST_CANCER_LUMINAL_VS_MESENCHYMAL_DN	CHARAFE_BREAST_CANCER_LUMINAL_VS_MESENCHYMAL_DN		186	0.302358	1.32219	0.0366748	0.300576	1	431	tags=24%, list=18%, signal=27%
GOTZMANN_EPITHELIAL_TO_MESENCHYMAL_TRANSITION_UP	GOTZMANN_EPITHELIAL_TO_MESENCHYMAL_TRANSITION_UP		39	0.392002	1.32199	0.0804348	0.300181	1	407	tags=28%, list=17%, signal=33%
QUINTENS_EMBRYONIC_BRAIN_RESPONSE_TO_IR	QUINTENS_EMBRYONIC_BRAIN_RESPONSE_TO_IR		18	0.44649	1.321	0.136929	0.301093	1	632	tags=39%, list=26%, signal=52%
GRAHAM_CML_QUIESCENT_VS_NORMAL_QUIESCENT_UP	GRAHAM_CML_QUIESCENT_VS_NORMAL_QUIESCENT_UP		45	0.402131	1.31916	0.168919	0.303325	1	564	tags=40%, list=23%, signal=51%
ACEVEDO_LIVER_CANCER_WITH_H3K9ME3_DN	ACEVEDO_LIVER_CANCER_WITH_H3K9ME3_DN		20	0.455697	1.31731	0.136461	0.306007	1	496	tags=40%, list=20%, signal=50%
LEI_MYB_TARGETS	LEI_MYB_TARGETS		119	0.310391	1.3137	0.0623608	0.31127	1	612	tags=29%, list=25%, signal=37%
HOQUE_METHYLATED_IN_CANCER	HOQUE_METHYLATED_IN_CANCER		24	0.438674	1.31363	0.121339	0.310681	1	388	tags=21%, list=16%, signal=25%
MARTINEZ_RB1_TARGETS_DN	MARTINEZ_RB1_TARGETS_DN		123	0.312404	1.31219	0.0540541	0.312546	1	512	tags=24%, list=21%, signal=28%
CHIANG_LIVER_CANCER_SUBCLASS_UNANNOTATED_DN	CHIANG_LIVER_CANCER_SUBCLASS_UNANNOTATED_DN		27	0.451014	1.3115	0.170833	0.31296	1	601	tags=41%, list=25%, signal=53%
MORI_PLASMA_CELL_DN	MORI_PLASMA_CELL_DN		16	0.45825	1.30839	0.121951	0.317774	1	787	tags=44%, list=32%, signal=64%
HUANG_DASATINIB_SENSITIVITY_UP	HUANG_DASATINIB_SENSITIVITY_UP		41	0.376416	1.30758	0.0907298	0.318487	1	728	tags=39%, list=30%, signal=55%
SCHAEFFER_PROSTATE_DEVELOPMENT_12HR_DN	SCHAEFFER_PROSTATE_DEVELOPMENT_12HR_DN		22	0.448452	1.30611	0.154206	0.32023	1	665	tags=45%, list=27%, signal=62%
XIE_ST_HSC_S1PR3_OE_UP	XIE_ST_HSC_S1PR3_OE_UP		71	0.332749	1.30533	0.0915033	0.320831	1	81	tags=7%, list=3%, signal=7%
HOFFMANN_SMALL_PRE_BII_TO_IMMATURE_B_LYMPHOCYTE_UP	HOFFMANN_SMALL_PRE_BII_TO_IMMATURE_B_LYMPHOCYTE_UP		29	0.410034	1.30446	0.0995261	0.32173	1	983	tags=52%, list=40%, signal=85%
LEE_CALORIE_RESTRICTION_NEOCORTEX_UP	LEE_CALORIE_RESTRICTION_NEOCORTEX_UP		22	0.437248	1.30404	0.136752	0.32171	1	158	tags=27%, list=6%, signal=29%
FLECHNER_BIOPSY_KIDNEY_TRANSPLANT_REJECTED_VS_OK_DN	FLECHNER_BIOPSY_KIDNEY_TRANSPLANT_REJECTED_VS_OK_DN		101	0.318383	1.30373	0.0818965	0.321542	1	575	tags=28%, list=24%, signal=35%
HOFFMANN_LARGE_TO_SMALL_PRE_BII_LYMPHOCYTE_DN	HOFFMANN_LARGE_TO_SMALL_PRE_BII_LYMPHOCYTE_DN		27	0.408992	1.2979	0.125581	0.33104	1	483	tags=26%, list=20%, signal=32%
REACTOME_METABOLISM_OF_LIPIDS	REACTOME_METABOLISM_OF_LIPIDS		112	0.304979	1.29706	0.071579	0.331719	1	645	tags=31%, list=26%, signal=40%
LEE_LIVER_CANCER_MYC_TGFA_DN	LEE_LIVER_CANCER_MYC_TGFA_DN		20	0.447444	1.29645	0.0821596	0.331948	1	448	tags=45%, list=18%, signal=55%
TAKEDA_TARGETS_OF_NUP98_HOXA9_FUSION_3D_UP	TAKEDA_TARGETS_OF_NUP98_HOXA9_FUSION_3D_UP		61	0.355499	1.29627	0.0877193	0.331534	1	607	tags=30%, list=25%, signal=38%
MIKKELSEN_ES_ICP_WITH_H3K4ME3	MIKKELSEN_ES_ICP_WITH_H3K4ME3		140	0.308996	1.29444	0.0335731	0.333961	1	403	tags=26%, list=16%, signal=30%
BROWNE_HCMV_INFECTION_1HR_DN	BROWNE_HCMV_INFECTION_1HR_DN		31	0.417908	1.29313	0.123732	0.335442	1	380	tags=26%, list=16%, signal=30%
KEGG_PATHWAYS_IN_CANCER	KEGG_PATHWAYS_IN_CANCER		82	0.321464	1.29206	0.0885781	0.336684	1	437	tags=24%, list=18%, signal=29%
STEIN_ESR1_TARGETS	STEIN_ESR1_TARGETS		27	0.440763	1.29148	0.189011	0.336954	1	562	tags=56%, list=23%, signal=71%
GEORGES_TARGETS_OF_MIR192_AND_MIR215	GEORGES_TARGETS_OF_MIR192_AND_MIR215		166	0.327277	1.29111	0.131403	0.336807	1	729	tags=41%, list=30%, signal=54%
BROWNE_HCMV_INFECTION_1HR_UP	BROWNE_HCMV_INFECTION_1HR_UP		16	0.444961	1.29004	0.13913	0.33783	1	711	tags=38%, list=29%, signal=53%
WP_PANCREATIC_ADENOCARCINOMA_PATHWAY	WP_PANCREATIC_ADENOCARCINOMA_PATHWAY		21	0.416547	1.2892	0.144628	0.338504	1	280	tags=24%, list=11%, signal=27%
BLANCO_MELO_COVID19_SARS_COV_2_INFECTION_A594_ACE2_EXPRESSING_CELLS_RUXOLITINIB_DN	BLANCO_MELO_COVID19_SARS_COV_2_INFECTION_A594_ACE2_EXPRESSING_CELLS_RUXOLITINIB_DN		23	0.409412	1.28856	0.117647	0.338855	1	762	tags=52%, list=31%, signal=75%
MULLIGHAN_NPM1_MUTATED_SIGNATURE_2_UP	MULLIGHAN_NPM1_MUTATED_SIGNATURE_2_UP		21	0.452772	1.28687	0.150776	0.340993	1	558	tags=38%, list=23%, signal=49%
PLASARI_TGFB1_TARGETS_10HR_DN	PLASARI_TGFB1_TARGETS_10HR_DN		101	0.313192	1.2858	0.0729412	0.342319	1	624	tags=31%, list=26%, signal=40%
WP_VITAMIN_D_RECEPTOR_PATHWAY	WP_VITAMIN_D_RECEPTOR_PATHWAY		65	0.338789	1.28502	0.087886	0.34287	1	143	tags=12%, list=6%, signal=13%
BOSCO_TH1_CYTOTOXIC_MODULE	BOSCO_TH1_CYTOTOXIC_MODULE		49	0.369201	1.28428	0.0695067	0.343507	1	465	tags=22%, list=19%, signal=27%
SCHAEFFER_PROSTATE_DEVELOPMENT_6HR_UP	SCHAEFFER_PROSTATE_DEVELOPMENT_6HR_UP		38	0.378352	1.28425	0.0969828	0.342823	1	583	tags=34%, list=24%, signal=44%
WAMUNYOKOLI_OVARIAN_CANCER_LMP_DN	WAMUNYOKOLI_OVARIAN_CANCER_LMP_DN		50	0.364914	1.28415	0.103734	0.342232	1	388	tags=22%, list=16%, signal=26%
WP_HEPATITIS_C_AND_HEPATOCELLULAR_CARCINOMA	WP_HEPATITIS_C_AND_HEPATOCELLULAR_CARCINOMA		17	0.437734	1.28251	0.161426	0.344523	1	340	tags=35%, list=14%, signal=41%
CERVERA_SDHB_TARGETS_2	CERVERA_SDHB_TARGETS_2		43	0.360004	1.28175	0.0794702	0.345119	1	654	tags=42%, list=27%, signal=56%
REACTOME_HEDGEHOG_OFF_STATE	REACTOME_HEDGEHOG_OFF_STATE		19	0.460002	1.28117	0.161826	0.345444	1	738	tags=42%, list=30%, signal=60%
SCHAEFFER_SOX9_TARGETS_IN_PROSTATE_DEVELOPMENT_DN	SCHAEFFER_SOX9_TARGETS_IN_PROSTATE_DEVELOPMENT_DN		16	0.452211	1.28009	0.141667	0.346719	1	103	tags=19%, list=4%, signal=19%
ROZANOV_MMP14_TARGETS_SUBSET	ROZANOV_MMP14_TARGETS_SUBSET		20	0.443146	1.27837	0.132196	0.349024	1	431	tags=35%, list=18%, signal=42%
REACTOME_ER_TO_GOLGI_ANTEROGRADE_TRANSPORT	REACTOME_ER_TO_GOLGI_ANTEROGRADE_TRANSPORT		16	0.460619	1.27738	0.182186	0.35002	1	738	tags=50%, list=30%, signal=71%
SMID_BREAST_CANCER_ERBB2_UP	SMID_BREAST_CANCER_ERBB2_UP		22	0.409332	1.27688	0.135255	0.350199	1	273	tags=27%, list=11%, signal=30%
WP_CILIARY_LANDSCAPE	WP_CILIARY_LANDSCAPE		18	0.438146	1.27603	0.173196	0.351059	1	872	tags=67%, list=36%, signal=103%
REACTOME_TRANSPORT_OF_BILE_SALTS_AND_ORGANIC_ACIDS_METAL_IONS_AND_AMINE_COMPOUNDS	REACTOME_TRANSPORT_OF_BILE_SALTS_AND_ORGANIC_ACIDS_METAL_IONS_AND_AMINE_COMPOUNDS		15	0.467452	1.27497	0.15011	0.352247	1	466	tags=27%, list=19%, signal=33%
VERHAAK_GLIOBLASTOMA_PRONEURAL	VERHAAK_GLIOBLASTOMA_PRONEURAL		25	0.405485	1.27364	0.161504	0.35372	1	463	tags=32%, list=19%, signal=39%
CORRE_MULTIPLE_MYELOMA_DN	CORRE_MULTIPLE_MYELOMA_DN		23	0.402352	1.27137	0.138393	0.357113	1	390	tags=30%, list=16%, signal=36%
REACTOME_PHOSPHOLIPID_METABOLISM	REACTOME_PHOSPHOLIPID_METABOLISM		20	0.445431	1.26947	0.160569	0.359772	1	196	tags=25%, list=8%, signal=27%
BROWNE_HCMV_INFECTION_14HR_DN	BROWNE_HCMV_INFECTION_14HR_DN		69	0.327077	1.26727	0.114914	0.363145	1	571	tags=28%, list=23%, signal=35%
GILDEA_METASTASIS	GILDEA_METASTASIS		21	0.399436	1.2665	0.136865	0.363828	1	453	tags=29%, list=19%, signal=35%
REACTOME_SIGNALING_BY_VEGF	REACTOME_SIGNALING_BY_VEGF		27	0.397088	1.26647	0.120332	0.363109	1	239	tags=11%, list=10%, signal=12%
KEGG_COMPLEMENT_AND_COAGULATION_CASCADES	KEGG_COMPLEMENT_AND_COAGULATION_CASCADES		31	0.385511	1.26553	0.133197	0.364075	1	620	tags=45%, list=25%, signal=60%
PUIFFE_INVASION_INHIBITED_BY_ASCITES_UP	PUIFFE_INVASION_INHIBITED_BY_ASCITES_UP		22	0.435248	1.2622	0.178495	0.369717	1	648	tags=59%, list=26%, signal=80%
BROWNE_HCMV_INFECTION_24HR_DN	BROWNE_HCMV_INFECTION_24HR_DN		49	0.353955	1.26203	0.11954	0.369278	1	450	tags=29%, list=18%, signal=34%
BENPORATH_SOX2_TARGETS	BENPORATH_SOX2_TARGETS		119	0.312523	1.26119	0.0815851	0.370173	1	527	tags=29%, list=22%, signal=35%
ICHIBA_GRAFT_VERSUS_HOST_DISEASE_35D_DN	ICHIBA_GRAFT_VERSUS_HOST_DISEASE_35D_DN		15	0.46947	1.25953	0.166667	0.372658	1	321	tags=33%, list=13%, signal=38%
YAMAZAKI_TCEB3_TARGETS_DN	YAMAZAKI_TCEB3_TARGETS_DN		64	0.342329	1.25917	0.131291	0.372592	1	590	tags=34%, list=24%, signal=44%
WP_NEURAL_CREST_DIFFERENTIATION	WP_NEURAL_CREST_DIFFERENTIATION		21	0.423561	1.25864	0.140312	0.372734	1	327	tags=24%, list=13%, signal=27%
ZWANG_TRANSIENTLY_UP_BY_2ND_EGF_PULSE_ONLY	ZWANG_TRANSIENTLY_UP_BY_2ND_EGF_PULSE_ONLY		252	0.287986	1.25845	0.0294985	0.372289	1	724	tags=31%, list=30%, signal=39%
DAZARD_UV_RESPONSE_CLUSTER_G6	DAZARD_UV_RESPONSE_CLUSTER_G6		20	0.441659	1.25679	0.199105	0.374754	1	171	tags=20%, list=7%, signal=21%
PID_DELTA_NP63_PATHWAY	PID_DELTA_NP63_PATHWAY		18	0.441183	1.25645	0.158129	0.37462	1	204	tags=17%, list=8%, signal=18%
WP_FOCAL_ADHESION	WP_FOCAL_ADHESION		65	0.351079	1.25533	0.0787589	0.376174	1	463	tags=25%, list=19%, signal=30%
RAO_BOUND_BY_SALL4_ISOFORM_B	RAO_BOUND_BY_SALL4_ISOFORM_B		90	0.311046	1.25481	0.0869565	0.376405	1	431	tags=24%, list=18%, signal=29%
COLINA_TARGETS_OF_4EBP1_AND_4EBP2	COLINA_TARGETS_OF_4EBP1_AND_4EBP2		139	0.312203	1.25468	0.136564	0.375861	1	706	tags=38%, list=29%, signal=51%
CHAUHAN_RESPONSE_TO_METHOXYESTRADIOL_DN	CHAUHAN_RESPONSE_TO_METHOXYESTRADIOL_DN		32	0.376923	1.25214	0.17931	0.380114	1	483	tags=31%, list=20%, signal=38%
HAMAI_APOPTOSIS_VIA_TRAIL_UP	HAMAI_APOPTOSIS_VIA_TRAIL_UP		108	0.325941	1.25118	0.142202	0.381154	1	536	tags=31%, list=22%, signal=39%
KARLSSON_TGFB1_TARGETS_DN	KARLSSON_TGFB1_TARGETS_DN		61	0.340902	1.24996	0.150442	0.382687	1	319	tags=21%, list=13%, signal=24%
VART_KSHV_INFECTION_ANGIOGENIC_MARKERS_UP	VART_KSHV_INFECTION_ANGIOGENIC_MARKERS_UP		78	0.307445	1.24939	0.0733496	0.383011	1	443	tags=23%, list=18%, signal=27%
KEGG_SYSTEMIC_LUPUS_ERYTHEMATOSUS	KEGG_SYSTEMIC_LUPUS_ERYTHEMATOSUS		33	0.374581	1.24939	0.165605	0.382238	1	349	tags=21%, list=14%, signal=24%
ROSS_AML_OF_FAB_M7_TYPE	ROSS_AML_OF_FAB_M7_TYPE		16	0.453962	1.24754	0.172632	0.3851	1	343	tags=38%, list=14%, signal=43%
BROWNE_HCMV_INFECTION_14HR_UP	BROWNE_HCMV_INFECTION_14HR_UP		31	0.382426	1.24597	0.154639	0.387246	1	531	tags=35%, list=22%, signal=45%
SPIELMAN_LYMPHOBLAST_EUROPEAN_VS_ASIAN_UP	SPIELMAN_LYMPHOBLAST_EUROPEAN_VS_ASIAN_UP		77	0.318805	1.24461	0.155983	0.389135	1	651	tags=30%, list=27%, signal=39%
PAPASPYRIDONOS_UNSTABLE_ATEROSCLEROTIC_PLAQUE_DN	PAPASPYRIDONOS_UNSTABLE_ATEROSCLEROTIC_PLAQUE_DN		15	0.468337	1.24322	0.208333	0.391045	1	656	tags=33%, list=27%, signal=45%
GROSS_HYPOXIA_VIA_ELK3_ONLY_DN	GROSS_HYPOXIA_VIA_ELK3_ONLY_DN		16	0.430274	1.24207	0.195604	0.392344	1	752	tags=63%, list=31%, signal=90%
VANTVEER_BREAST_CANCER_ESR1_DN	VANTVEER_BREAST_CANCER_ESR1_DN		68	0.33179	1.24008	0.127962	0.395379	1	730	tags=44%, list=30%, signal=61%
SANA_TNF_SIGNALING_DN	SANA_TNF_SIGNALING_DN		47	0.349648	1.2398	0.145278	0.395094	1	455	tags=21%, list=19%, signal=26%
BROWNE_HCMV_INFECTION_12HR_UP	BROWNE_HCMV_INFECTION_12HR_UP		21	0.407906	1.23895	0.185263	0.395924	1	876	tags=52%, list=36%, signal=81%
KAYO_AGING_MUSCLE_DN	KAYO_AGING_MUSCLE_DN		24	0.420352	1.23857	0.184584	0.395886	1	537	tags=38%, list=22%, signal=48%
VALK_AML_CLUSTER_9	VALK_AML_CLUSTER_9		17	0.462156	1.23798	0.203579	0.396295	1	796	tags=47%, list=33%, signal=69%
ALCALA_APOPTOSIS	ALCALA_APOPTOSIS		17	0.459895	1.23746	0.182403	0.396486	1	615	tags=41%, list=25%, signal=55%
PETROVA_ENDOTHELIUM_LYMPHATIC_VS_BLOOD_DN	PETROVA_ENDOTHELIUM_LYMPHATIC_VS_BLOOD_DN		87	0.305628	1.23619	0.107843	0.398424	1	372	tags=18%, list=15%, signal=21%
WP_OXIDATIVE_DAMAGE_RESPONSE	WP_OXIDATIVE_DAMAGE_RESPONSE		16	0.434801	1.23594	0.189542	0.398075	1	551	tags=44%, list=23%, signal=56%
PID_SYNDECAN_1_PATHWAY	PID_SYNDECAN_1_PATHWAY		19	0.466918	1.23519	0.153518	0.398885	1	421	tags=26%, list=17%, signal=32%
CHICAS_RB1_TARGETS_GROWING	CHICAS_RB1_TARGETS_GROWING		95	0.332234	1.23165	0.163717	0.405219	1	656	tags=35%, list=27%, signal=46%
AFFAR_YY1_TARGETS_UP	AFFAR_YY1_TARGETS_UP		72	0.307086	1.23107	0.119826	0.405673	1	91	tags=8%, list=4%, signal=8%
PANGAS_TUMOR_SUPPRESSION_BY_SMAD1_AND_SMAD5_DN	PANGAS_TUMOR_SUPPRESSION_BY_SMAD1_AND_SMAD5_DN		22	0.414078	1.23104	0.172566	0.404928	1	432	tags=32%, list=18%, signal=38%
REACTOME_G2_M_CHECKPOINTS	REACTOME_G2_M_CHECKPOINTS		17	0.450498	1.22968	0.254348	0.406592	1	674	tags=47%, list=28%, signal=65%
KOINUMA_TARGETS_OF_SMAD2_OR_SMAD3	KOINUMA_TARGETS_OF_SMAD2_OR_SMAD3		164	0.284189	1.22923	0.117284	0.406626	1	556	tags=30%, list=23%, signal=37%
KEGG_GLUTATHIONE_METABOLISM	KEGG_GLUTATHIONE_METABOLISM		16	0.439664	1.22808	0.2147	0.408088	1	319	tags=38%, list=13%, signal=43%
REACTOME_CONDENSATION_OF_PROPHASE_CHROMOSOMES	REACTOME_CONDENSATION_OF_PROPHASE_CHROMOSOMES		15	0.475036	1.22701	0.22658	0.409351	1	375	tags=47%, list=15%, signal=55%
LINDVALL_IMMORTALIZED_BY_TERT_DN	LINDVALL_IMMORTALIZED_BY_TERT_DN		34	0.364656	1.22689	0.167043	0.408783	1	480	tags=29%, list=20%, signal=36%
TIEN_INTESTINE_PROBIOTICS_6HR_DN	TIEN_INTESTINE_PROBIOTICS_6HR_DN		35	0.362397	1.2265	0.202899	0.4088	1	647	tags=46%, list=26%, signal=61%
ONKEN_UVEAL_MELANOMA_DN	ONKEN_UVEAL_MELANOMA_DN		99	0.305498	1.22538	0.0981308	0.410368	1	427	tags=25%, list=17%, signal=29%
BHAT_ESR1_TARGETS_NOT_VIA_AKT1_DN	BHAT_ESR1_TARGETS_NOT_VIA_AKT1_DN		26	0.388509	1.22525	0.190687	0.409803	1	745	tags=46%, list=30%, signal=66%
GARGALOVIC_RESPONSE_TO_OXIDIZED_PHOSPHOLIPIDS_GREY_DN	GARGALOVIC_RESPONSE_TO_OXIDIZED_PHOSPHOLIPIDS_GREY_DN		21	0.407505	1.22519	0.209052	0.409137	1	271	tags=19%, list=11%, signal=21%
CHIARADONNA_NEOPLASTIC_TRANSFORMATION_KRAS_CDC25_UP	CHIARADONNA_NEOPLASTIC_TRANSFORMATION_KRAS_CDC25_UP		31	0.372713	1.22447	0.187225	0.409844	1	670	tags=42%, list=27%, signal=57%
REACTOME_PROTEIN_FOLDING	REACTOME_PROTEIN_FOLDING		16	0.444574	1.22307	0.244399	0.41185	1	738	tags=50%, list=30%, signal=71%
NIKOLSKY_BREAST_CANCER_17Q21_Q25_AMPLICON	NIKOLSKY_BREAST_CANCER_17Q21_Q25_AMPLICON		47	0.346521	1.22132	0.150901	0.414614	1	385	tags=23%, list=16%, signal=27%
REACTOME_PROGRAMMED_CELL_DEATH	REACTOME_PROGRAMMED_CELL_DEATH		39	0.35858	1.22071	0.188406	0.415063	1	422	tags=31%, list=17%, signal=37%
REACTOME_MUSCLE_CONTRACTION	REACTOME_MUSCLE_CONTRACTION		43	0.34971	1.21953	0.153846	0.416728	1	653	tags=42%, list=27%, signal=56%
RICKMAN_TUMOR_DIFFERENTIATED_WELL_VS_POORLY_UP	RICKMAN_TUMOR_DIFFERENTIATED_WELL_VS_POORLY_UP		30	0.372195	1.21883	0.189899	0.417437	1	624	tags=40%, list=26%, signal=53%
WINTER_HYPOXIA_METAGENE	WINTER_HYPOXIA_METAGENE		107	0.293951	1.21821	0.147577	0.417875	1	316	tags=18%, list=13%, signal=19%
REACTOME_L1CAM_INTERACTIONS	REACTOME_L1CAM_INTERACTIONS		27	0.414563	1.21718	0.221491	0.41906	1	962	tags=63%, list=39%, signal=103%
LEE_DIFFERENTIATING_T_LYMPHOCYTE	LEE_DIFFERENTIATING_T_LYMPHOCYTE		75	0.305448	1.21655	0.128959	0.419709	1	682	tags=28%, list=28%, signal=38%
TSENG_IRS1_TARGETS_DN	TSENG_IRS1_TARGETS_DN		41	0.340316	1.21628	0.161426	0.419532	1	553	tags=32%, list=23%, signal=40%
CHICAS_RB1_TARGETS_CONFLUENT	CHICAS_RB1_TARGETS_CONFLUENT		213	0.27726	1.21587	0.0837438	0.419624	1	462	tags=24%, list=19%, signal=27%
WANG_METASTASIS_OF_BREAST_CANCER_ESR1_DN	WANG_METASTASIS_OF_BREAST_CANCER_ESR1_DN		15	0.437533	1.2156	0.193548	0.419386	1	620	tags=33%, list=25%, signal=44%
FRIDMAN_SENESCENCE_UP	FRIDMAN_SENESCENCE_UP		43	0.354941	1.21358	0.149351	0.422745	1	582	tags=35%, list=24%, signal=45%
ZHONG_SECRETOME_OF_LUNG_CANCER_AND_ENDOTHELIUM	ZHONG_SECRETOME_OF_LUNG_CANCER_AND_ENDOTHELIUM		33	0.370486	1.21319	0.163265	0.422712	1	302	tags=24%, list=12%, signal=27%
VANOEVELEN_MYOGENESIS_SIN3A_TARGETS	VANOEVELEN_MYOGENESIS_SIN3A_TARGETS		25	0.383222	1.21111	0.190283	0.426154	1	825	tags=52%, list=34%, signal=78%
REACTOME_TRANSPORT_TO_THE_GOLGI_AND_SUBSEQUENT_MODIFICATION	REACTOME_TRANSPORT_TO_THE_GOLGI_AND_SUBSEQUENT_MODIFICATION		17	0.433684	1.21063	0.23251	0.426409	1	962	tags=65%, list=39%, signal=106%
CROONQUIST_NRAS_VS_STROMAL_STIMULATION_DN	CROONQUIST_NRAS_VS_STROMAL_STIMULATION_DN		66	0.342487	1.21055	0.181425	0.425782	1	595	tags=38%, list=24%, signal=49%
BILD_E2F3_ONCOGENIC_SIGNATURE	BILD_E2F3_ONCOGENIC_SIGNATURE		46	0.357095	1.21042	0.20595	0.42527	1	844	tags=48%, list=35%, signal=72%
LIU_SOX4_TARGETS_DN	LIU_SOX4_TARGETS_DN		25	0.36996	1.21019	0.197581	0.424973	1	693	tags=36%, list=28%, signal=50%
MARTINEZ_RB1_TARGETS_UP	MARTINEZ_RB1_TARGETS_UP		179	0.27382	1.21017	0.0819672	0.424228	1	368	tags=20%, list=15%, signal=22%
SENGUPTA_EBNA1_ANTICORRELATED	SENGUPTA_EBNA1_ANTICORRELATED		19	0.404947	1.20967	0.205882	0.424433	1	201	tags=16%, list=8%, signal=17%
BROWNE_HCMV_INFECTION_4HR_DN	BROWNE_HCMV_INFECTION_4HR_DN		40	0.341393	1.20878	0.166307	0.425491	1	667	tags=38%, list=27%, signal=51%
LINDSTEDT_DENDRITIC_CELL_MATURATION_D	LINDSTEDT_DENDRITIC_CELL_MATURATION_D		32	0.348352	1.20871	0.16805	0.424871	1	581	tags=28%, list=24%, signal=36%
DAVICIONI_TARGETS_OF_PAX_FOXO1_FUSIONS_DN	DAVICIONI_TARGETS_OF_PAX_FOXO1_FUSIONS_DN		23	0.395007	1.20842	0.184444	0.424641	1	618	tags=30%, list=25%, signal=40%
REACTOME_INTERLEUKIN_4_AND_INTERLEUKIN_13_SIGNALING	REACTOME_INTERLEUKIN_4_AND_INTERLEUKIN_13_SIGNALING		53	0.316594	1.20807	0.176087	0.424567	1	342	tags=17%, list=14%, signal=19%
NAKAMURA_METASTASIS	NAKAMURA_METASTASIS		16	0.418801	1.20781	0.211934	0.424332	1	654	tags=31%, list=27%, signal=42%
WP_PROSTAGLANDIN_SYNTHESIS_AND_REGULATION	WP_PROSTAGLANDIN_SYNTHESIS_AND_REGULATION		20	0.446789	1.20749	0.221258	0.42417	1	279	tags=30%, list=11%, signal=34%
KEGG_GAP_JUNCTION	KEGG_GAP_JUNCTION		26	0.413769	1.20442	0.20404	0.4296	1	496	tags=31%, list=20%, signal=38%
CROMER_TUMORIGENESIS_DN	CROMER_TUMORIGENESIS_DN		15	0.439328	1.20434	0.213251	0.428946	1	168	tags=13%, list=7%, signal=14%
RIGGI_EWING_SARCOMA_PROGENITOR_DN	RIGGI_EWING_SARCOMA_PROGENITOR_DN		74	0.311919	1.20407	0.159459	0.428727	1	410	tags=24%, list=17%, signal=28%
ZHENG_GLIOBLASTOMA_PLASTICITY_DN	ZHENG_GLIOBLASTOMA_PLASTICITY_DN		29	0.394335	1.20376	0.204793	0.428531	1	557	tags=41%, list=23%, signal=53%
REACTOME_DEPOSITION_OF_NEW_CENPA_CONTAINING_NUCLEOSOMES_AT_THE_CENTROMERE	REACTOME_DEPOSITION_OF_NEW_CENPA_CONTAINING_NUCLEOSOMES_AT_THE_CENTROMERE		15	0.443646	1.20186	0.249453	0.43164	1	690	tags=60%, list=28%, signal=83%
DUNNE_TARGETS_OF_AML1_MTG8_FUSION_UP	DUNNE_TARGETS_OF_AML1_MTG8_FUSION_UP		24	0.403881	1.20158	0.220657	0.43133	1	614	tags=42%, list=25%, signal=55%
REACTOME_SENESCENCE_ASSOCIATED_SECRETORY_PHENOTYPE_SASP	REACTOME_SENESCENCE_ASSOCIATED_SECRETORY_PHENOTYPE_SASP		22	0.406589	1.20137	0.229508	0.430911	1	265	tags=27%, list=11%, signal=30%
IVANOVA_HEMATOPOIESIS_EARLY_PROGENITOR	IVANOVA_HEMATOPOIESIS_EARLY_PROGENITOR		37	0.36078	1.20117	0.164474	0.430544	1	707	tags=43%, list=29%, signal=60%
REACTOME_CLATHRIN_MEDIATED_ENDOCYTOSIS	REACTOME_CLATHRIN_MEDIATED_ENDOCYTOSIS		19	0.448657	1.2006	0.191083	0.430822	1	388	tags=26%, list=16%, signal=31%
HERNANDEZ_MITOTIC_ARREST_BY_DOCETAXEL_2_UP	HERNANDEZ_MITOTIC_ARREST_BY_DOCETAXEL_2_UP		19	0.414873	1.19942	0.222458	0.432456	1	363	tags=32%, list=15%, signal=37%
BENPORATH_NANOG_TARGETS	BENPORATH_NANOG_TARGETS		140	0.294099	1.19862	0.180328	0.433396	1	582	tags=28%, list=24%, signal=34%
REACTOME_GLUCOSE_METABOLISM	REACTOME_GLUCOSE_METABOLISM		16	0.458947	1.1981	0.264344	0.433685	1	364	tags=25%, list=15%, signal=29%
MATSUDA_NATURAL_KILLER_DIFFERENTIATION	MATSUDA_NATURAL_KILLER_DIFFERENTIATION		158	0.278945	1.19664	0.107383	0.435906	1	545	tags=25%, list=22%, signal=30%
BROWNE_HCMV_INFECTION_48HR_UP	BROWNE_HCMV_INFECTION_48HR_UP		46	0.35837	1.19641	0.198646	0.4356	1	447	tags=28%, list=18%, signal=34%
KEGG_PROSTATE_CANCER	KEGG_PROSTATE_CANCER		21	0.400338	1.19637	0.19798	0.434891	1	322	tags=33%, list=13%, signal=38%
MOOTHA_HUMAN_MITODB_6_2002	MOOTHA_HUMAN_MITODB_6_2002		39	0.367186	1.19625	0.224652	0.434387	1	801	tags=49%, list=33%, signal=71%
DANG_BOUND_BY_MYC	DANG_BOUND_BY_MYC		155	0.28731	1.19611	0.167024	0.43389	1	391	tags=20%, list=16%, signal=22%
GU_PDEF_TARGETS_UP	GU_PDEF_TARGETS_UP		32	0.371371	1.19523	0.156388	0.434871	1	421	tags=28%, list=17%, signal=34%
KAUFFMANN_DNA_REPLICATION_GENES	KAUFFMANN_DNA_REPLICATION_GENES		29	0.42836	1.19522	0.268293	0.434095	1	711	tags=52%, list=29%, signal=72%
DITTMER_PTHLH_TARGETS_UP	DITTMER_PTHLH_TARGETS_UP		33	0.358576	1.19364	0.191176	0.43654	1	825	tags=48%, list=34%, signal=72%
BRUINS_UVC_RESPONSE_LATE	BRUINS_UVC_RESPONSE_LATE		196	0.276743	1.19299	0.131016	0.436998	1	652	tags=29%, list=27%, signal=36%
MULLIGHAN_NPM1_SIGNATURE_3_UP	MULLIGHAN_NPM1_SIGNATURE_3_UP		55	0.323587	1.1928	0.22049	0.43657	1	647	tags=33%, list=26%, signal=43%
SHIPP_DLBCL_VS_FOLLICULAR_LYMPHOMA_UP	SHIPP_DLBCL_VS_FOLLICULAR_LYMPHOMA_UP		21	0.42416	1.19237	0.251037	0.436644	1	611	tags=43%, list=25%, signal=57%
LIAO_METASTASIS	LIAO_METASTASIS		117	0.287664	1.19155	0.141573	0.437488	1	150	tags=12%, list=6%, signal=12%
TAKAO_RESPONSE_TO_UVB_RADIATION_UP	TAKAO_RESPONSE_TO_UVB_RADIATION_UP		18	0.409704	1.19058	0.254	0.438698	1	581	tags=44%, list=24%, signal=58%
TAVAZOIE_METASTASIS	TAVAZOIE_METASTASIS		19	0.402688	1.18969	0.209877	0.439811	1	660	tags=53%, list=27%, signal=72%
KIM_LIVER_CANCER_POOR_SURVIVAL_UP	KIM_LIVER_CANCER_POOR_SURVIVAL_UP		15	0.418705	1.18942	0.212302	0.439547	1	443	tags=27%, list=18%, signal=32%
RIEGE_DELTANP63_DIRECT_TARGETS_UP	RIEGE_DELTANP63_DIRECT_TARGETS_UP		45	0.351982	1.18919	0.205451	0.439283	1	783	tags=33%, list=32%, signal=48%
REACTOME_TRANSCRIPTIONAL_REGULATION_OF_GRANULOPOIESIS	REACTOME_TRANSCRIPTIONAL_REGULATION_OF_GRANULOPOIESIS		21	0.412205	1.18885	0.245413	0.439154	1	265	tags=24%, list=11%, signal=26%
DOANE_RESPONSE_TO_ANDROGEN_DN	DOANE_RESPONSE_TO_ANDROGEN_DN		69	0.314782	1.18824	0.197339	0.439677	1	567	tags=33%, list=23%, signal=42%
BHAT_ESR1_TARGETS_VIA_AKT1_DN	BHAT_ESR1_TARGETS_VIA_AKT1_DN		23	0.395458	1.18821	0.197849	0.438972	1	742	tags=39%, list=30%, signal=56%
BAE_BRCA1_TARGETS_UP	BAE_BRCA1_TARGETS_UP		17	0.435232	1.18721	0.235165	0.440229	1	480	tags=41%, list=20%, signal=51%
SCIAN_CELL_CYCLE_TARGETS_OF_TP53_AND_TP73_DN	SCIAN_CELL_CYCLE_TARGETS_OF_TP53_AND_TP73_DN		15	0.446897	1.187	0.27897	0.439904	1	636	tags=47%, list=26%, signal=63%
REACTOME_COLLAGEN_BIOSYNTHESIS_AND_MODIFYING_ENZYMES	REACTOME_COLLAGEN_BIOSYNTHESIS_AND_MODIFYING_ENZYMES		28	0.395512	1.18577	0.197002	0.441757	1	421	tags=32%, list=17%, signal=38%
KEGG_COLORECTAL_CANCER	KEGG_COLORECTAL_CANCER		17	0.411339	1.18502	0.234343	0.442534	1	340	tags=29%, list=14%, signal=34%
REACTOME_FORMATION_OF_FIBRIN_CLOT_CLOTTING_CASCADE	REACTOME_FORMATION_OF_FIBRIN_CLOT_CLOTTING_CASCADE		16	0.412321	1.18253	0.223602	0.446963	1	531	tags=50%, list=22%, signal=63%
BROWNE_HCMV_INFECTION_48HR_DN	BROWNE_HCMV_INFECTION_48HR_DN		103	0.281703	1.18123	0.158257	0.44884	1	406	tags=18%, list=17%, signal=21%
OUELLET_OVARIAN_CANCER_INVASIVE_VS_LMP_UP	OUELLET_OVARIAN_CANCER_INVASIVE_VS_LMP_UP		26	0.38865	1.18044	0.241597	0.449869	1	427	tags=23%, list=17%, signal=28%
WP_PHYSICOCHEMICAL_FEATURES_AND_TOXICITYASSOCIATED_PATHWAYS	WP_PHYSICOCHEMICAL_FEATURES_AND_TOXICITYASSOCIATED_PATHWAYS		15	0.414353	1.1782	0.230435	0.453831	1	400	tags=33%, list=16%, signal=40%
JINESH_BLEBBISHIELD_TO_IMMUNE_CELL_FUSION_PBSHMS_UP	JINESH_BLEBBISHIELD_TO_IMMUNE_CELL_FUSION_PBSHMS_UP		113	0.287606	1.17672	0.174224	0.456213	1	495	tags=27%, list=20%, signal=32%
YAGI_AML_WITH_T_8_21_TRANSLOCATION	YAGI_AML_WITH_T_8_21_TRANSLOCATION		82	0.29211	1.17561	0.14	0.457851	1	596	tags=27%, list=24%, signal=34%
EPPERT_CE_HSC_LSC	EPPERT_CE_HSC_LSC		16	0.446449	1.17553	0.272926	0.45723	1	1045	tags=50%, list=43%, signal=87%
TAKEDA_TARGETS_OF_NUP98_HOXA9_FUSION_8D_UP	TAKEDA_TARGETS_OF_NUP98_HOXA9_FUSION_8D_UP		55	0.325905	1.17516	0.195011	0.457257	1	749	tags=38%, list=31%, signal=54%
ZHAN_MULTIPLE_MYELOMA_DN	ZHAN_MULTIPLE_MYELOMA_DN		21	0.37411	1.17501	0.24714	0.456821	1	649	tags=48%, list=27%, signal=64%
REACTOME_ANTIMICROBIAL_PEPTIDES	REACTOME_ANTIMICROBIAL_PEPTIDES		18	0.393067	1.17474	0.247899	0.456577	1	219	tags=17%, list=9%, signal=18%
SCHUETZ_BREAST_CANCER_DUCTAL_INVASIVE_UP	SCHUETZ_BREAST_CANCER_DUCTAL_INVASIVE_UP		218	0.266121	1.17417	0.108247	0.456943	1	604	tags=23%, list=25%, signal=28%
REACTOME_EXTRACELLULAR_MATRIX_ORGANIZATION	REACTOME_EXTRACELLULAR_MATRIX_ORGANIZATION		128	0.284643	1.17254	0.124711	0.459608	1	431	tags=21%, list=18%, signal=24%
SERVITJA_LIVER_HNF1A_TARGETS_UP	SERVITJA_LIVER_HNF1A_TARGETS_UP		61	0.327225	1.17234	0.234192	0.459303	1	658	tags=44%, list=27%, signal=59%
WP_PRIMARY_FOCAL_SEGMENTAL_GLOMERULOSCLEROSIS_FSGS	WP_PRIMARY_FOCAL_SEGMENTAL_GLOMERULOSCLEROSIS_FSGS		20	0.401072	1.17009	0.249458	0.463356	1	712	tags=30%, list=29%, signal=42%
CHEBOTAEV_GR_TARGETS_DN	CHEBOTAEV_GR_TARGETS_DN		37	0.344727	1.16991	0.200431	0.462987	1	541	tags=30%, list=22%, signal=38%
WP_NEOVASCULARISATION_PROCESSES	WP_NEOVASCULARISATION_PROCESSES		17	0.413077	1.16923	0.215139	0.463757	1	1	tags=6%, list=0%, signal=6%
MARTINEZ_TP53_TARGETS_UP	MARTINEZ_TP53_TARGETS_UP		175	0.266182	1.16839	0.15534	0.464688	1	553	tags=23%, list=23%, signal=28%
GOBERT_OLIGODENDROCYTE_DIFFERENTIATION_DN	GOBERT_OLIGODENDROCYTE_DIFFERENTIATION_DN		208	0.264582	1.16689	0.152505	0.467317	1	740	tags=34%, list=30%, signal=45%
KRIGE_RESPONSE_TO_TOSEDOSTAT_6HR_DN	KRIGE_RESPONSE_TO_TOSEDOSTAT_6HR_DN		137	0.282259	1.16636	0.189376	0.46771	1	616	tags=30%, list=25%, signal=38%
PROVENZANI_METASTASIS_UP	PROVENZANI_METASTASIS_UP		44	0.311552	1.16574	0.212	0.468325	1	388	tags=23%, list=16%, signal=27%
WP_MIRNA_TARGETS_IN_ECM_AND_MEMBRANE_RECEPTORS	WP_MIRNA_TARGETS_IN_ECM_AND_MEMBRANE_RECEPTORS		18	0.429462	1.16504	0.222222	0.469062	1	421	tags=44%, list=17%, signal=53%
CASTELLANO_NRAS_TARGETS_UP	CASTELLANO_NRAS_TARGETS_UP		37	0.332027	1.16504	0.22479	0.468287	1	252	tags=16%, list=10%, signal=18%
REACTOME_OXIDATIVE_STRESS_INDUCED_SENESCENCE	REACTOME_OXIDATIVE_STRESS_INDUCED_SENESCENCE		18	0.412159	1.16383	0.291028	0.470076	1	265	tags=33%, list=11%, signal=37%
SEITZ_NEOPLASTIC_TRANSFORMATION_BY_8P_DELETION_UP	SEITZ_NEOPLASTIC_TRANSFORMATION_BY_8P_DELETION_UP		28	0.372995	1.16373	0.237136	0.469496	1	343	tags=21%, list=14%, signal=25%
WANG_CISPLATIN_RESPONSE_AND_XPC_UP	WANG_CISPLATIN_RESPONSE_AND_XPC_UP		59	0.324794	1.16364	0.239407	0.468903	1	368	tags=31%, list=15%, signal=35%
YAO_TEMPORAL_RESPONSE_TO_PROGESTERONE_CLUSTER_0	YAO_TEMPORAL_RESPONSE_TO_PROGESTERONE_CLUSTER_0		24	0.381327	1.16362	0.23444	0.46817	1	469	tags=38%, list=19%, signal=46%
WP_CIRCADIAN_RHYTHM_GENES	WP_CIRCADIAN_RHYTHM_GENES		42	0.33621	1.16317	0.213389	0.468383	1	326	tags=21%, list=13%, signal=24%
ACEVEDO_LIVER_CANCER_WITH_H3K27ME3_DN	ACEVEDO_LIVER_CANCER_WITH_H3K27ME3_DN		27	0.367022	1.16114	0.185273	0.471925	1	189	tags=22%, list=8%, signal=24%
STEIN_ESRRA_TARGETS_RESPONSIVE_TO_ESTROGEN_DN	STEIN_ESRRA_TARGETS_RESPONSIVE_TO_ESTROGEN_DN		16	0.487616	1.16093	0.334034	0.471552	1	630	tags=75%, list=26%, signal=100%
KEGG_PARKINSONS_DISEASE	KEGG_PARKINSONS_DISEASE		16	0.448054	1.16038	0.305927	0.472006	1	537	tags=50%, list=22%, signal=64%
WP_ADIPOGENESIS	WP_ADIPOGENESIS		45	0.332291	1.16009	0.229339	0.471794	1	249	tags=13%, list=10%, signal=15%
KEGG_OXIDATIVE_PHOSPHORYLATION	KEGG_OXIDATIVE_PHOSPHORYLATION		15	0.440287	1.16003	0.26556	0.471152	1	537	tags=53%, list=22%, signal=68%
MEBARKI_HCC_PROGENITOR_FZD8CRD_DN	MEBARKI_HCC_PROGENITOR_FZD8CRD_DN		86	0.286281	1.15967	0.18847	0.471126	1	303	tags=15%, list=12%, signal=17%
LEIN_ASTROCYTE_MARKERS	LEIN_ASTROCYTE_MARKERS		20	0.399004	1.15917	0.262931	0.471487	1	393	tags=25%, list=16%, signal=30%
GRUETZMANN_PANCREATIC_CANCER_UP	GRUETZMANN_PANCREATIC_CANCER_UP		143	0.272613	1.15847	0.205298	0.472138	1	400	tags=22%, list=16%, signal=24%
DEURIG_T_CELL_PROLYMPHOCYTIC_LEUKEMIA_UP	DEURIG_T_CELL_PROLYMPHOCYTIC_LEUKEMIA_UP		72	0.291855	1.15841	0.225225	0.471494	1	427	tags=26%, list=17%, signal=31%
REACTOME_ASPARAGINE_N_LINKED_GLYCOSYLATION	REACTOME_ASPARAGINE_N_LINKED_GLYCOSYLATION		27	0.372917	1.15801	0.244898	0.471562	1	962	tags=59%, list=39%, signal=97%
REACTOME_APOPTOSIS	REACTOME_APOPTOSIS		32	0.357903	1.15797	0.277311	0.470884	1	417	tags=31%, list=17%, signal=37%
KARLSSON_TGFB1_TARGETS_UP	KARLSSON_TGFB1_TARGETS_UP		18	0.411868	1.1571	0.253763	0.471979	1	503	tags=39%, list=21%, signal=49%
WP_OVERLAP_BETWEEN_SIGNAL_TRANSDUCTION_PATHWAYS_CONTRIBUTING_TO_LMNA_LAMINOPATHIES	WP_OVERLAP_BETWEEN_SIGNAL_TRANSDUCTION_PATHWAYS_CONTRIBUTING_TO_LMNA_LAMINOPATHIES		18	0.405288	1.15491	0.237395	0.475938	1	308	tags=22%, list=13%, signal=25%
WP_HIPPOMERLIN_SIGNALING_DYSREGULATION	WP_HIPPOMERLIN_SIGNALING_DYSREGULATION		38	0.340463	1.1549	0.220455	0.475192	1	463	tags=24%, list=19%, signal=29%
LEE_TARGETS_OF_PTCH1_AND_SUFU_DN	LEE_TARGETS_OF_PTCH1_AND_SUFU_DN		27	0.385527	1.15304	0.234801	0.478354	1	760	tags=44%, list=31%, signal=64%
DEBIASI_APOPTOSIS_BY_REOVIRUS_INFECTION_DN	DEBIASI_APOPTOSIS_BY_REOVIRUS_INFECTION_DN		53	0.308739	1.15089	0.236051	0.482338	1	200	tags=15%, list=8%, signal=16%
WORSCHECH_TUMOR_REJECTION_UP	WORSCHECH_TUMOR_REJECTION_UP		26	0.408431	1.15061	0.22479	0.482159	1	451	tags=19%, list=18%, signal=23%
WP_ARYL_HYDROCARBON_RECEPTOR_PATHWAY_WP2586	WP_ARYL_HYDROCARBON_RECEPTOR_PATHWAY_WP2586		16	0.401674	1.14946	0.273707	0.483807	1	280	tags=25%, list=11%, signal=28%
REACTOME_CELLULAR_SENESCENCE	REACTOME_CELLULAR_SENESCENCE		36	0.356312	1.14737	0.276888	0.487592	1	424	tags=33%, list=17%, signal=40%
SESTO_RESPONSE_TO_UV_C8	SESTO_RESPONSE_TO_UV_C8		16	0.41604	1.14729	0.272289	0.48702	1	374	tags=25%, list=15%, signal=29%
REACTOME_RHOB_GTPASE_CYCLE	REACTOME_RHOB_GTPASE_CYCLE		16	0.41958	1.14601	0.286344	0.488967	1	728	tags=50%, list=30%, signal=71%
PARK_TRETINOIN_RESPONSE_AND_PML_RARA_FUSION	PARK_TRETINOIN_RESPONSE_AND_PML_RARA_FUSION		19	0.392914	1.14499	0.242081	0.490403	1	942	tags=58%, list=39%, signal=93%
WP_BURN_WOUND_HEALING	WP_BURN_WOUND_HEALING		56	0.297502	1.14431	0.209932	0.491048	1	400	tags=20%, list=16%, signal=23%
WAKABAYASHI_ADIPOGENESIS_PPARG_RXRA_BOUND_36HR	WAKABAYASHI_ADIPOGENESIS_PPARG_RXRA_BOUND_36HR		28	0.356128	1.14401	0.27044	0.490899	1	667	tags=39%, list=27%, signal=53%
BOQUEST_STEM_CELL_DN	BOQUEST_STEM_CELL_DN		112	0.28062	1.14297	0.187225	0.492294	1	436	tags=15%, list=18%, signal=18%
WOOD_EBV_EBNA1_TARGETS_DN	WOOD_EBV_EBNA1_TARGETS_DN		20	0.381131	1.14238	0.288136	0.492824	1	542	tags=35%, list=22%, signal=45%
ENK_UV_RESPONSE_KERATINOCYTE_DN	ENK_UV_RESPONSE_KERATINOCYTE_DN		57	0.307188	1.14221	0.256579	0.492389	1	404	tags=23%, list=17%, signal=27%
VARELA_ZMPSTE24_TARGETS_DN	VARELA_ZMPSTE24_TARGETS_DN		15	0.396015	1.14186	0.245283	0.492363	1	351	tags=27%, list=14%, signal=31%
BOQUEST_STEM_CELL_UP	BOQUEST_STEM_CELL_UP		125	0.267818	1.1405	0.180662	0.494564	1	557	tags=25%, list=23%, signal=30%
HU_GENOTOXIC_DAMAGE_4HR	HU_GENOTOXIC_DAMAGE_4HR		17	0.426825	1.14039	0.298319	0.494007	1	651	tags=47%, list=27%, signal=64%
MOREAUX_MULTIPLE_MYELOMA_BY_TACI_UP	MOREAUX_MULTIPLE_MYELOMA_BY_TACI_UP		69	0.285938	1.13908	0.209091	0.495982	1	246	tags=16%, list=10%, signal=17%
NABA_ECM_REGULATORS	NABA_ECM_REGULATORS		88	0.276468	1.13879	0.200828	0.49584	1	209	tags=14%, list=9%, signal=14%
REACTOME_DNA_REPLICATION_PRE_INITIATION	REACTOME_DNA_REPLICATION_PRE_INITIATION		17	0.431074	1.13782	0.316964	0.497269	1	674	tags=53%, list=28%, signal=73%
KEGG_ARACHIDONIC_ACID_METABOLISM	KEGG_ARACHIDONIC_ACID_METABOLISM		18	0.396353	1.13747	0.28178	0.497304	1	303	tags=28%, list=12%, signal=31%
BLANCO_MELO_COVID19_BRONCHIAL_EPITHELIAL_CELLS_SARS_COV_2_INFECTION_DN	BLANCO_MELO_COVID19_BRONCHIAL_EPITHELIAL_CELLS_SARS_COV_2_INFECTION_DN		18	0.401571	1.13623	0.260563	0.499217	1	867	tags=50%, list=35%, signal=77%
SANSOM_APC_TARGETS_UP	SANSOM_APC_TARGETS_UP		37	0.331826	1.13618	0.266247	0.49852	1	601	tags=30%, list=25%, signal=39%
REACTOME_COLLAGEN_FORMATION	REACTOME_COLLAGEN_FORMATION		41	0.33924	1.13479	0.245652	0.500799	1	421	tags=27%, list=17%, signal=32%
HAN_SATB1_TARGETS_DN	HAN_SATB1_TARGETS_DN		110	0.275729	1.13476	0.200935	0.500069	1	683	tags=28%, list=28%, signal=37%
WP_ALZHEIMERS_DISEASE_AND_MIRNA_EFFECTS	WP_ALZHEIMERS_DISEASE_AND_MIRNA_EFFECTS		32	0.354292	1.13465	0.276859	0.499552	1	738	tags=41%, list=30%, signal=57%
WP_ALZHEIMERS_DISEASE	WP_ALZHEIMERS_DISEASE		32	0.354292	1.13465	0.276859	0.498773	1	738	tags=41%, list=30%, signal=57%
VANTVEER_BREAST_CANCER_ESR1_UP	VANTVEER_BREAST_CANCER_ESR1_UP		25	0.350553	1.13452	0.257937	0.498277	1	479	tags=24%, list=20%, signal=30%
SATO_SILENCED_BY_METHYLATION_IN_PANCREATIC_CANCER_1	SATO_SILENCED_BY_METHYLATION_IN_PANCREATIC_CANCER_1		120	0.267434	1.13427	0.186104	0.498012	1	432	tags=16%, list=18%, signal=18%
TOOKER_GEMCITABINE_RESISTANCE_DN	TOOKER_GEMCITABINE_RESISTANCE_DN		34	0.343238	1.13422	0.260163	0.497352	1	424	tags=26%, list=17%, signal=32%
REACTOME_HEMOSTASIS	REACTOME_HEMOSTASIS		189	0.256541	1.13317	0.180203	0.498959	1	695	tags=33%, list=28%, signal=42%
GAUSSMANN_MLL_AF4_FUSION_TARGETS_C_UP	GAUSSMANN_MLL_AF4_FUSION_TARGETS_C_UP		41	0.312212	1.13281	0.246575	0.499043	1	741	tags=39%, list=30%, signal=55%
REACTOME_POTENTIAL_THERAPEUTICS_FOR_SARS	REACTOME_POTENTIAL_THERAPEUTICS_FOR_SARS		17	0.417029	1.13184	0.274549	0.500282	1	706	tags=47%, list=29%, signal=66%
PID_ATF2_PATHWAY	PID_ATF2_PATHWAY		21	0.384577	1.13178	0.277056	0.499659	1	249	tags=29%, list=10%, signal=32%
PID_P53_DOWNSTREAM_PATHWAY	PID_P53_DOWNSTREAM_PATHWAY		38	0.332917	1.13148	0.266811	0.499524	1	327	tags=21%, list=13%, signal=24%
KIM_WT1_TARGETS_12HR_DN	KIM_WT1_TARGETS_12HR_DN		58	0.308698	1.1308	0.234234	0.500249	1	597	tags=31%, list=24%, signal=40%
NABA_ECM_GLYCOPROTEINS	NABA_ECM_GLYCOPROTEINS		68	0.299168	1.13051	0.208038	0.500125	1	431	tags=25%, list=18%, signal=30%
GERHOLD_ADIPOGENESIS_UP	GERHOLD_ADIPOGENESIS_UP		17	0.384194	1.12894	0.270742	0.502745	1	249	tags=24%, list=10%, signal=26%
BURTON_ADIPOGENESIS_PEAK_AT_16HR	BURTON_ADIPOGENESIS_PEAK_AT_16HR		19	0.441411	1.12883	0.333333	0.502212	1	630	tags=53%, list=26%, signal=70%
SHEN_SMARCA2_TARGETS_DN	SHEN_SMARCA2_TARGETS_DN		59	0.304614	1.12777	0.242647	0.503743	1	408	tags=22%, list=17%, signal=26%
ZHANG_GATA6_TARGETS_DN	ZHANG_GATA6_TARGETS_DN		19	0.390698	1.127	0.306324	0.50463	1	280	tags=16%, list=11%, signal=18%
DACOSTA_UV_RESPONSE_VIA_ERCC3_DN	DACOSTA_UV_RESPONSE_VIA_ERCC3_DN		127	0.269245	1.12627	0.215217	0.505446	1	569	tags=29%, list=23%, signal=36%
HOLLERN_EMT_BREAST_TUMOR_UP	HOLLERN_EMT_BREAST_TUMOR_UP		75	0.280909	1.12579	0.225974	0.505636	1	490	tags=25%, list=20%, signal=31%
SENESE_HDAC3_TARGETS_DN	SENESE_HDAC3_TARGETS_DN		102	0.278615	1.12572	0.210648	0.505024	1	624	tags=28%, list=26%, signal=37%
ONDER_CDH1_TARGETS_2_UP	ONDER_CDH1_TARGETS_2_UP		101	0.283438	1.12566	0.202156	0.504407	1	421	tags=22%, list=17%, signal=25%
REACTOME_SIGNALING_BY_HEDGEHOG	REACTOME_SIGNALING_BY_HEDGEHOG		21	0.396981	1.12549	0.295806	0.504023	1	738	tags=38%, list=30%, signal=54%
TAKEDA_TARGETS_OF_NUP98_HOXA9_FUSION_10D_UP	TAKEDA_TARGETS_OF_NUP98_HOXA9_FUSION_10D_UP		71	0.290952	1.12548	0.215247	0.503284	1	525	tags=27%, list=21%, signal=33%
MOOTHA_MITOCHONDRIA	MOOTHA_MITOCHONDRIA		34	0.356157	1.12542	0.277344	0.502638	1	722	tags=44%, list=30%, signal=62%
URS_ADIPOCYTE_DIFFERENTIATION_DN	URS_ADIPOCYTE_DIFFERENTIATION_DN		16	0.417929	1.12528	0.291139	0.502185	1	421	tags=25%, list=17%, signal=30%
REACTOME_ELASTIC_FIBRE_FORMATION	REACTOME_ELASTIC_FIBRE_FORMATION		21	0.379494	1.12485	0.288503	0.502296	1	799	tags=48%, list=33%, signal=70%
SANSOM_APC_MYC_TARGETS	SANSOM_APC_MYC_TARGETS		29	0.340299	1.12379	0.27027	0.503857	1	106	tags=14%, list=4%, signal=14%
MAHAJAN_RESPONSE_TO_IL1A_UP	MAHAJAN_RESPONSE_TO_IL1A_UP		32	0.35199	1.1226	0.28172	0.505734	1	106	tags=9%, list=4%, signal=10%
TANAKA_METHYLATED_IN_ESOPHAGEAL_CARCINOMA	TANAKA_METHYLATED_IN_ESOPHAGEAL_CARCINOMA		19	0.379237	1.12206	0.271784	0.506144	1	548	tags=37%, list=22%, signal=47%
BORCZUK_MALIGNANT_MESOTHELIOMA_DN	BORCZUK_MALIGNANT_MESOTHELIOMA_DN		30	0.355191	1.12198	0.245658	0.505561	1	480	tags=23%, list=20%, signal=29%
REACTOME_SARS_COV_INFECTIONS	REACTOME_SARS_COV_INFECTIONS		20	0.388937	1.12102	0.289796	0.506956	1	706	tags=45%, list=29%, signal=63%
MARCHINI_TRABECTEDIN_RESISTANCE_DN	MARCHINI_TRABECTEDIN_RESISTANCE_DN		20	0.375915	1.12035	0.280318	0.507753	1	177	tags=10%, list=7%, signal=11%
HANN_RESISTANCE_TO_BCL2_INHIBITOR_DN	HANN_RESISTANCE_TO_BCL2_INHIBITOR_DN		15	0.398722	1.11752	0.295019	0.513161	1	9	tags=7%, list=0%, signal=7%
WP_COMPLEMENT_SYSTEM_IN_NEURONAL_DEVELOPMENT_AND_PLASTICITY	WP_COMPLEMENT_SYSTEM_IN_NEURONAL_DEVELOPMENT_AND_PLASTICITY		34	0.322268	1.1175	0.261803	0.512452	1	672	tags=38%, list=27%, signal=52%
REACTOME_SIGNALING_BY_NOTCH	REACTOME_SIGNALING_BY_NOTCH		36	0.31552	1.11476	0.291759	0.517851	1	280	tags=25%, list=11%, signal=28%
BIOCARTA_PPARA_PATHWAY	BIOCARTA_PPARA_PATHWAY		17	0.386977	1.11398	0.3	0.518802	1	755	tags=53%, list=31%, signal=76%
WELCSH_BRCA1_TARGETS_UP	WELCSH_BRCA1_TARGETS_UP		57	0.309301	1.11393	0.270707	0.518162	1	665	tags=37%, list=27%, signal=49%
ISSAEVA_MLL2_TARGETS	ISSAEVA_MLL2_TARGETS		27	0.353798	1.11243	0.305907	0.520625	1	683	tags=33%, list=28%, signal=46%
MIKKELSEN_MEF_ICP_WITH_H3K27ME3	MIKKELSEN_MEF_ICP_WITH_H3K27ME3		35	0.32866	1.11187	0.271889	0.520992	1	485	tags=23%, list=20%, signal=28%
BASSO_HAIRY_CELL_LEUKEMIA_UP	BASSO_HAIRY_CELL_LEUKEMIA_UP		37	0.312176	1.11178	0.287425	0.520414	1	425	tags=30%, list=17%, signal=35%
MOOTHA_PGC	MOOTHA_PGC		86	0.287865	1.11083	0.295688	0.521914	1	497	tags=23%, list=20%, signal=28%
CADWELL_ATG16L1_TARGETS_DN	CADWELL_ATG16L1_TARGETS_DN		16	0.392884	1.10992	0.301724	0.523071	1	100	tags=19%, list=4%, signal=19%
ZHONG_SECRETOME_OF_LUNG_CANCER_AND_MACROPHAGE	ZHONG_SECRETOME_OF_LUNG_CANCER_AND_MACROPHAGE		35	0.325959	1.10872	0.301229	0.524953	1	575	tags=29%, list=24%, signal=37%
HOOI_ST7_TARGETS_DN	HOOI_ST7_TARGETS_DN		33	0.321948	1.10844	0.292683	0.524859	1	463	tags=18%, list=19%, signal=22%
KUMAR_PATHOGEN_LOAD_BY_MACROPHAGES	KUMAR_PATHOGEN_LOAD_BY_MACROPHAGES		31	0.337825	1.10713	0.292056	0.527048	1	290	tags=19%, list=12%, signal=22%
RICKMAN_HEAD_AND_NECK_CANCER_E	RICKMAN_HEAD_AND_NECK_CANCER_E		18	0.398616	1.10699	0.284653	0.526623	1	300	tags=22%, list=12%, signal=25%
AMBROSINI_FLAVOPIRIDOL_TREATMENT_TP53	AMBROSINI_FLAVOPIRIDOL_TREATMENT_TP53		30	0.337338	1.10645	0.2746	0.527059	1	407	tags=20%, list=17%, signal=24%
WP_EPITHELIAL_TO_MESENCHYMAL_TRANSITION_IN_COLORECTAL_CANCER	WP_EPITHELIAL_TO_MESENCHYMAL_TRANSITION_IN_COLORECTAL_CANCER		46	0.304734	1.10597	0.263158	0.527333	1	400	tags=13%, list=16%, signal=15%
SENESE_HDAC1_AND_HDAC2_TARGETS_DN	SENESE_HDAC1_AND_HDAC2_TARGETS_DN		88	0.279502	1.10453	0.232558	0.529938	1	642	tags=30%, list=26%, signal=39%
TURASHVILI_BREAST_DUCTAL_CARCINOMA_VS_LOBULAR_NORMAL_UP	TURASHVILI_BREAST_DUCTAL_CARCINOMA_VS_LOBULAR_NORMAL_UP		28	0.35925	1.10377	0.291759	0.53087	1	695	tags=46%, list=28%, signal=64%
REACTOME_TRANSMISSION_ACROSS_CHEMICAL_SYNAPSES	REACTOME_TRANSMISSION_ACROSS_CHEMICAL_SYNAPSES		44	0.318747	1.10327	0.322727	0.531243	1	83	tags=11%, list=3%, signal=12%
KEGG_CALCIUM_SIGNALING_PATHWAY	KEGG_CALCIUM_SIGNALING_PATHWAY		31	0.332969	1.10222	0.325056	0.532851	1	610	tags=29%, list=25%, signal=38%
HILLION_HMGA1B_TARGETS	HILLION_HMGA1B_TARGETS		31	0.340809	1.10014	0.318275	0.536782	1	319	tags=19%, list=13%, signal=22%
HELLER_HDAC_TARGETS_UP	HELLER_HDAC_TARGETS_UP		93	0.274427	1.09841	0.302273	0.539949	1	723	tags=35%, list=30%, signal=48%
SENGUPTA_NASOPHARYNGEAL_CARCINOMA_WITH_LMP1_DN	SENGUPTA_NASOPHARYNGEAL_CARCINOMA_WITH_LMP1_DN		45	0.309276	1.09798	0.296482	0.540149	1	305	tags=20%, list=12%, signal=22%
PETROVA_ENDOTHELIUM_LYMPHATIC_VS_BLOOD_UP	PETROVA_ENDOTHELIUM_LYMPHATIC_VS_BLOOD_UP		77	0.289949	1.09778	0.292842	0.539856	1	225	tags=19%, list=9%, signal=21%
RASHI_RESPONSE_TO_IONIZING_RADIATION_5	RASHI_RESPONSE_TO_IONIZING_RADIATION_5		27	0.34648	1.09657	0.292793	0.541941	1	711	tags=33%, list=29%, signal=46%
ANASTASSIOU_MULTICANCER_INVASIVENESS_SIGNATURE	ANASTASSIOU_MULTICANCER_INVASIVENESS_SIGNATURE		42	0.317353	1.09645	0.283688	0.541438	1	681	tags=40%, list=28%, signal=55%
JOHANSSON_BRAIN_CANCER_EARLY_VS_LATE_DN	JOHANSSON_BRAIN_CANCER_EARLY_VS_LATE_DN		18	0.375708	1.09521	0.33125	0.543476	1	730	tags=50%, list=30%, signal=71%
YAMASHITA_METHYLATED_IN_PROSTATE_CANCER	YAMASHITA_METHYLATED_IN_PROSTATE_CANCER		31	0.344883	1.09503	0.310658	0.543118	1	663	tags=32%, list=27%, signal=44%
KRIEG_HYPOXIA_VIA_KDM3A	KRIEG_HYPOXIA_VIA_KDM3A		29	0.334746	1.09466	0.313597	0.543305	1	227	tags=21%, list=9%, signal=23%
CAIRO_LIVER_DEVELOPMENT_DN	CAIRO_LIVER_DEVELOPMENT_DN		87	0.272247	1.09434	0.308026	0.543232	1	620	tags=32%, list=25%, signal=42%
KEGG_ENDOCYTOSIS	KEGG_ENDOCYTOSIS		29	0.332232	1.09432	0.309168	0.542502	1	25	tags=7%, list=1%, signal=7%
GOTZMANN_EPITHELIAL_TO_MESENCHYMAL_TRANSITION_DN	GOTZMANN_EPITHELIAL_TO_MESENCHYMAL_TRANSITION_DN		65	0.284542	1.09349	0.30083	0.543631	1	182	tags=15%, list=7%, signal=16%
ZHU_CMV_8_HR_DN	ZHU_CMV_8_HR_DN		17	0.381198	1.09256	0.317992	0.545036	1	291	tags=18%, list=12%, signal=20%
VECCHI_GASTRIC_CANCER_ADVANCED_VS_EARLY_UP	VECCHI_GASTRIC_CANCER_ADVANCED_VS_EARLY_UP		77	0.286091	1.09049	0.268421	0.549007	1	411	tags=21%, list=17%, signal=24%
SASSON_RESPONSE_TO_FORSKOLIN_DN	SASSON_RESPONSE_TO_FORSKOLIN_DN		30	0.320473	1.08831	0.298206	0.553297	1	511	tags=33%, list=21%, signal=42%
REACTOME_BINDING_AND_UPTAKE_OF_LIGANDS_BY_SCAVENGER_RECEPTORS	REACTOME_BINDING_AND_UPTAKE_OF_LIGANDS_BY_SCAVENGER_RECEPTORS		28	0.348794	1.08724	0.317673	0.554994	1	791	tags=39%, list=32%, signal=57%
WP_THYROID_STIMULATING_HORMONE_TSH_SIGNALING_PATHWAY	WP_THYROID_STIMULATING_HORMONE_TSH_SIGNALING_PATHWAY		16	0.367115	1.08642	0.335354	0.556166	1	110	tags=19%, list=4%, signal=20%
CROMER_TUMORIGENESIS_UP	CROMER_TUMORIGENESIS_UP		27	0.369105	1.08544	0.318182	0.557626	1	509	tags=26%, list=21%, signal=32%
WP_HIPPO_SIGNALING_REGULATION_PATHWAYS	WP_HIPPO_SIGNALING_REGULATION_PATHWAYS		24	0.361878	1.08464	0.314225	0.55866	1	280	tags=13%, list=11%, signal=14%
SERVITJA_ISLET_HNF1A_TARGETS_DN	SERVITJA_ISLET_HNF1A_TARGETS_DN		29	0.335322	1.08446	0.328294	0.5583	1	725	tags=38%, list=30%, signal=53%
ROSS_LEUKEMIA_WITH_MLL_FUSIONS	ROSS_LEUKEMIA_WITH_MLL_FUSIONS		22	0.371827	1.08379	0.320988	0.559051	1	594	tags=36%, list=24%, signal=48%
GAZDA_DIAMOND_BLACKFAN_ANEMIA_ERYTHROID_DN	GAZDA_DIAMOND_BLACKFAN_ANEMIA_ERYTHROID_DN		72	0.277493	1.08357	0.314815	0.558758	1	515	tags=32%, list=21%, signal=39%
MEISSNER_BRAIN_HCP_WITH_H3K4ME3_AND_H3K27ME3	MEISSNER_BRAIN_HCP_WITH_H3K4ME3_AND_H3K27ME3		345	0.236895	1.08223	0.234884	0.561025	1	752	tags=33%, list=31%, signal=41%
JOSEPH_RESPONSE_TO_SODIUM_BUTYRATE_DN	JOSEPH_RESPONSE_TO_SODIUM_BUTYRATE_DN		18	0.364188	1.08193	0.337449	0.560975	1	438	tags=28%, list=18%, signal=34%
YAO_TEMPORAL_RESPONSE_TO_PROGESTERONE_CLUSTER_5	YAO_TEMPORAL_RESPONSE_TO_PROGESTERONE_CLUSTER_5		18	0.365938	1.08147	0.334061	0.561308	1	177	tags=11%, list=7%, signal=12%
PEDERSEN_METASTASIS_BY_ERBB2_ISOFORM_4	PEDERSEN_METASTASIS_BY_ERBB2_ISOFORM_4		38	0.316527	1.08023	0.298405	0.563573	1	573	tags=29%, list=23%, signal=37%
PID_CMYB_PATHWAY	PID_CMYB_PATHWAY		31	0.335258	1.07911	0.337029	0.565396	1	419	tags=23%, list=17%, signal=27%
PEDERSEN_TARGETS_OF_611CTF_ISOFORM_OF_ERBB2	PEDERSEN_TARGETS_OF_611CTF_ISOFORM_OF_ERBB2		32	0.320848	1.07887	0.335586	0.565145	1	585	tags=34%, list=24%, signal=45%
GARY_CD5_TARGETS_DN	GARY_CD5_TARGETS_DN		52	0.309342	1.0776	0.32634	0.567301	1	636	tags=35%, list=26%, signal=46%
ONGUSAHA_TP53_TARGETS	ONGUSAHA_TP53_TARGETS		15	0.379018	1.07694	0.331237	0.568081	1	480	tags=33%, list=20%, signal=41%
KIM_MYC_AMPLIFICATION_TARGETS_UP	KIM_MYC_AMPLIFICATION_TARGETS_UP		37	0.307001	1.07678	0.350109	0.567666	1	320	tags=24%, list=13%, signal=28%
BHATI_G2M_ARREST_BY_2METHOXYESTRADIOL_UP	BHATI_G2M_ARREST_BY_2METHOXYESTRADIOL_UP		38	0.322056	1.07644	0.345912	0.567733	1	393	tags=29%, list=16%, signal=34%
LENAOUR_DENDRITIC_CELL_MATURATION_UP	LENAOUR_DENDRITIC_CELL_MATURATION_UP		61	0.284365	1.07525	0.298851	0.569744	1	788	tags=48%, list=32%, signal=68%
FERNANDEZ_BOUND_BY_MYC	FERNANDEZ_BOUND_BY_MYC		48	0.290905	1.07501	0.343891	0.569529	1	337	tags=17%, list=14%, signal=19%
MASSARWEH_TAMOXIFEN_RESISTANCE_UP	MASSARWEH_TAMOXIFEN_RESISTANCE_UP		114	0.260291	1.07479	0.306998	0.569307	1	575	tags=22%, list=24%, signal=27%
FRIDMAN_IMMORTALIZATION_DN	FRIDMAN_IMMORTALIZATION_DN		20	0.374309	1.0742	0.356674	0.569884	1	507	tags=30%, list=21%, signal=38%
LEE_LIVER_CANCER_MYC_E2F1_UP	LEE_LIVER_CANCER_MYC_E2F1_UP		33	0.329495	1.07385	0.344671	0.570009	1	675	tags=33%, list=28%, signal=45%
PID_TXA2PATHWAY	PID_TXA2PATHWAY		18	0.363895	1.0727	0.34382	0.571972	1	378	tags=22%, list=15%, signal=26%
ZHONG_SECRETOME_OF_LUNG_CANCER_AND_FIBROBLAST	ZHONG_SECRETOME_OF_LUNG_CANCER_AND_FIBROBLAST		50	0.297507	1.07252	0.334711	0.571604	1	400	tags=22%, list=16%, signal=26%
REACTOME_CARGO_RECOGNITION_FOR_CLATHRIN_MEDIATED_ENDOCYTOSIS	REACTOME_CARGO_RECOGNITION_FOR_CLATHRIN_MEDIATED_ENDOCYTOSIS		18	0.402556	1.07055	0.343882	0.575611	1	388	tags=22%, list=16%, signal=26%
PETROVA_PROX1_TARGETS_UP	PETROVA_PROX1_TARGETS_UP		17	0.386066	1.07014	0.399177	0.575821	1	165	tags=29%, list=7%, signal=31%
CHICAS_RB1_TARGETS_LOW_SERUM	CHICAS_RB1_TARGETS_LOW_SERUM		26	0.364206	1.07003	0.379464	0.575295	1	350	tags=35%, list=14%, signal=40%
ONKEN_UVEAL_MELANOMA_UP	ONKEN_UVEAL_MELANOMA_UP		165	0.24678	1.06731	0.31087	0.581	1	510	tags=22%, list=21%, signal=26%
SATO_SILENCED_BY_DEACETYLATION_IN_PANCREATIC_CANCER	SATO_SILENCED_BY_DEACETYLATION_IN_PANCREATIC_CANCER		19	0.376074	1.06636	0.356077	0.582347	1	511	tags=26%, list=21%, signal=33%
BENPORATH_ES_WITH_H3K27ME3	BENPORATH_ES_WITH_H3K27ME3		218	0.241034	1.06634	0.289855	0.581591	1	588	tags=23%, list=24%, signal=28%
JECHLINGER_EPITHELIAL_TO_MESENCHYMAL_TRANSITION_UP	JECHLINGER_EPITHELIAL_TO_MESENCHYMAL_TRANSITION_UP		50	0.304251	1.06606	0.329004	0.581424	1	393	tags=18%, list=16%, signal=21%
FONTAINE_PAPILLARY_THYROID_CARCINOMA_DN	FONTAINE_PAPILLARY_THYROID_CARCINOMA_DN		17	0.428617	1.06582	0.326134	0.581192	1	0	tags=6%, list=0%, signal=6%
SCHAEFFER_PROSTATE_DEVELOPMENT_48HR_DN	SCHAEFFER_PROSTATE_DEVELOPMENT_48HR_DN		123	0.253836	1.0642	0.277405	0.584505	1	528	tags=20%, list=22%, signal=24%
PEART_HDAC_PROLIFERATION_CLUSTER_DN	PEART_HDAC_PROLIFERATION_CLUSTER_DN		24	0.351149	1.06351	0.390929	0.585345	1	247	tags=21%, list=10%, signal=23%
CHYLA_CBFA2T3_TARGETS_DN	CHYLA_CBFA2T3_TARGETS_DN		64	0.284086	1.06307	0.31982	0.585697	1	197	tags=11%, list=8%, signal=12%
WANG_LMO4_TARGETS_UP	WANG_LMO4_TARGETS_UP		44	0.30453	1.06263	0.373102	0.585918	1	156	tags=14%, list=6%, signal=14%
GAUSSMANN_MLL_AF4_FUSION_TARGETS_E_UP	GAUSSMANN_MLL_AF4_FUSION_TARGETS_E_UP		39	0.310522	1.06048	0.360382	0.590259	1	230	tags=18%, list=9%, signal=19%
ZWANG_DOWN_BY_2ND_EGF_PULSE	ZWANG_DOWN_BY_2ND_EGF_PULSE		41	0.319166	1.05995	0.357631	0.590613	1	523	tags=32%, list=21%, signal=40%
GENTILE_UV_HIGH_DOSE_DN	GENTILE_UV_HIGH_DOSE_DN		72	0.280707	1.05887	0.342612	0.592454	1	636	tags=31%, list=26%, signal=40%
TSENG_IRS1_TARGETS_UP	TSENG_IRS1_TARGETS_UP		33	0.30632	1.05843	0.352246	0.592724	1	363	tags=27%, list=15%, signal=32%
HADDAD_T_LYMPHOCYTE_AND_NK_PROGENITOR_UP	HADDAD_T_LYMPHOCYTE_AND_NK_PROGENITOR_UP		23	0.36868	1.05793	0.378601	0.593062	1	728	tags=35%, list=30%, signal=49%
CHIBA_RESPONSE_TO_TSA	CHIBA_RESPONSE_TO_TSA		17	0.372366	1.0579	0.357294	0.592332	1	675	tags=35%, list=28%, signal=48%
SEMENZA_HIF1_TARGETS	SEMENZA_HIF1_TARGETS		24	0.354782	1.05704	0.384106	0.593631	1	708	tags=38%, list=29%, signal=52%
WP_MALE_INFERTILITY	WP_MALE_INFERTILITY		24	0.332681	1.05694	0.361702	0.593034	1	895	tags=46%, list=37%, signal=72%
REACTOME_NEURONAL_SYSTEM	REACTOME_NEURONAL_SYSTEM		63	0.279988	1.05645	0.329167	0.593412	1	496	tags=24%, list=20%, signal=29%
WP_CHROMOSOMAL_AND_MICROSATELLITE_INSTABILITY_IN_COLORECTAL_CANCER	WP_CHROMOSOMAL_AND_MICROSATELLITE_INSTABILITY_IN_COLORECTAL_CANCER		21	0.349864	1.05566	0.351085	0.594625	1	340	tags=29%, list=14%, signal=33%
BLANCO_MELO_COVID19_SARS_COV_2_POS_PATIENT_LUNG_TISSUE_DN	BLANCO_MELO_COVID19_SARS_COV_2_POS_PATIENT_LUNG_TISSUE_DN		25	0.330453	1.05481	0.374728	0.595906	1	482	tags=28%, list=20%, signal=35%
NABA_MATRISOME_ASSOCIATED	NABA_MATRISOME_ASSOCIATED		214	0.236825	1.0537	0.281879	0.597877	1	215	tags=10%, list=9%, signal=10%
PURBEY_TARGETS_OF_CTBP1_NOT_SATB1_UP	PURBEY_TARGETS_OF_CTBP1_NOT_SATB1_UP		47	0.290336	1.05369	0.350427	0.597102	1	584	tags=26%, list=24%, signal=33%
YAO_TEMPORAL_RESPONSE_TO_PROGESTERONE_CLUSTER_1	YAO_TEMPORAL_RESPONSE_TO_PROGESTERONE_CLUSTER_1		33	0.328052	1.05286	0.380252	0.598156	1	730	tags=36%, list=30%, signal=51%
REACTOME_FATTY_ACID_METABOLISM	REACTOME_FATTY_ACID_METABOLISM		28	0.334254	1.05231	0.379531	0.5987	1	303	tags=21%, list=12%, signal=24%
PID_UPA_UPAR_PATHWAY	PID_UPA_UPAR_PATHWAY		20	0.354196	1.05136	0.367713	0.600253	1	400	tags=30%, list=16%, signal=36%
LEE_AGING_CEREBELLUM_DN	LEE_AGING_CEREBELLUM_DN		15	0.379253	1.05132	0.383966	0.599567	1	441	tags=27%, list=18%, signal=32%
DACOSTA_UV_RESPONSE_VIA_ERCC3_COMMON_DN	DACOSTA_UV_RESPONSE_VIA_ERCC3_COMMON_DN		59	0.284811	1.05078	0.354486	0.60011	1	595	tags=34%, list=24%, signal=44%
JOHNSTONE_PARVB_TARGETS_1_DN	JOHNSTONE_PARVB_TARGETS_1_DN		15	0.389839	1.05075	0.4	0.599368	1	477	tags=33%, list=20%, signal=41%
MARTINEZ_RB1_AND_TP53_TARGETS_UP	MARTINEZ_RB1_AND_TP53_TARGETS_UP		181	0.238071	1.05063	0.327628	0.598887	1	553	tags=22%, list=23%, signal=26%
LEE_NEURAL_CREST_STEM_CELL_DN	LEE_NEURAL_CREST_STEM_CELL_DN		40	0.302277	1.05055	0.389583	0.59832	1	500	tags=28%, list=20%, signal=34%
KATSANOU_ELAVL1_TARGETS_DN	KATSANOU_ELAVL1_TARGETS_DN		41	0.306722	1.04954	0.360248	0.599953	1	396	tags=24%, list=16%, signal=29%
WNT_SIGNALING	WNT_SIGNALING		16	0.376524	1.04881	0.411765	0.600968	1	139	tags=13%, list=6%, signal=13%
REACTOME_ION_CHANNEL_TRANSPORT	REACTOME_ION_CHANNEL_TRANSPORT		19	0.359312	1.04873	0.363839	0.60039	1	610	tags=53%, list=25%, signal=70%
HOOI_ST7_TARGETS_UP	HOOI_ST7_TARGETS_UP		25	0.342283	1.04846	0.367089	0.60025	1	453	tags=28%, list=19%, signal=34%
CREIGHTON_ENDOCRINE_THERAPY_RESISTANCE_2	CREIGHTON_ENDOCRINE_THERAPY_RESISTANCE_2		38	0.295837	1.04736	0.373134	0.602012	1	689	tags=42%, list=28%, signal=58%
WANG_ESOPHAGUS_CANCER_VS_NORMAL_DN	WANG_ESOPHAGUS_CANCER_VS_NORMAL_DN		23	0.34454	1.04712	0.387168	0.601801	1	213	tags=22%, list=9%, signal=24%
KRIGE_RESPONSE_TO_TOSEDOSTAT_24HR_UP	KRIGE_RESPONSE_TO_TOSEDOSTAT_24HR_UP		134	0.240382	1.04636	0.350538	0.602821	1	553	tags=22%, list=23%, signal=26%
RAO_BOUND_BY_SALL4	RAO_BOUND_BY_SALL4		46	0.292083	1.04428	0.382743	0.607094	1	407	tags=26%, list=17%, signal=31%
REACTOME_NON_INTEGRIN_MEMBRANE_ECM_INTERACTIONS	REACTOME_NON_INTEGRIN_MEMBRANE_ECM_INTERACTIONS		30	0.331533	1.04341	0.381579	0.608469	1	400	tags=23%, list=16%, signal=28%
TONKS_TARGETS_OF_RUNX1_RUNX1T1_FUSION_MONOCYTE_DN	TONKS_TARGETS_OF_RUNX1_RUNX1T1_FUSION_MONOCYTE_DN		17	0.386828	1.0431	0.397321	0.608445	1	1127	tags=71%, list=46%, signal=130%
WP_COMPLEMENT_AND_COAGULATION_CASCADES	WP_COMPLEMENT_AND_COAGULATION_CASCADES		29	0.332667	1.04308	0.373444	0.607705	1	620	tags=38%, list=25%, signal=50%
MANNE_COVID19_ICU_VS_HEALTHY_DONOR_PLATELETS_UP	MANNE_COVID19_ICU_VS_HEALTHY_DONOR_PLATELETS_UP		26	0.304897	1.04223	0.368852	0.609076	1	129	tags=8%, list=5%, signal=8%
YAMASHITA_LIVER_CANCER_STEM_CELL_DN	YAMASHITA_LIVER_CANCER_STEM_CELL_DN		24	0.334098	1.04213	0.403846	0.608525	1	577	tags=33%, list=24%, signal=43%
FORTSCHEGGER_PHF8_TARGETS_DN	FORTSCHEGGER_PHF8_TARGETS_DN		133	0.242798	1.04206	0.351288	0.607899	1	760	tags=35%, list=31%, signal=48%
MIKKELSEN_MEF_HCP_WITH_H3K27ME3	MIKKELSEN_MEF_HCP_WITH_H3K27ME3		93	0.26211	1.04194	0.365915	0.607412	1	466	tags=23%, list=19%, signal=27%
REN_ALVEOLAR_RHABDOMYOSARCOMA_UP	REN_ALVEOLAR_RHABDOMYOSARCOMA_UP		17	0.368732	1.04135	0.403801	0.607989	1	684	tags=35%, list=28%, signal=49%
DORSEY_GAB2_TARGETS	DORSEY_GAB2_TARGETS		22	0.333556	1.04081	0.385965	0.608447	1	421	tags=27%, list=17%, signal=33%
LAU_APOPTOSIS_CDKN2A_UP	LAU_APOPTOSIS_CDKN2A_UP		15	0.387456	1.04033	0.408207	0.608737	1	249	tags=27%, list=10%, signal=30%
WP_INFLAMMATORY_RESPONSE_PATHWAY	WP_INFLAMMATORY_RESPONSE_PATHWAY		16	0.390301	1.03934	0.397028	0.610385	1	400	tags=31%, list=16%, signal=37%
WP_ALLOGRAFT_REJECTION	WP_ALLOGRAFT_REJECTION		26	0.331839	1.03907	0.388998	0.610208	1	828	tags=38%, list=34%, signal=58%
BONOME_OVARIAN_CANCER_SURVIVAL_SUBOPTIMAL_DEBULKING	BONOME_OVARIAN_CANCER_SURVIVAL_SUBOPTIMAL_DEBULKING		92	0.255598	1.03857	0.360802	0.61062	1	818	tags=37%, list=33%, signal=53%
MANNE_COVID19_COMBINED_COHORT_VS_HEALTHY_DONOR_PLATELETS_DN	MANNE_COVID19_COMBINED_COHORT_VS_HEALTHY_DONOR_PLATELETS_DN		69	0.283528	1.03808	0.358407	0.611034	1	785	tags=36%, list=32%, signal=52%
ZHANG_ANTIVIRAL_RESPONSE_TO_RIBAVIRIN_DN	ZHANG_ANTIVIRAL_RESPONSE_TO_RIBAVIRIN_DN		19	0.353486	1.03624	0.395876	0.614635	1	283	tags=16%, list=12%, signal=18%
BECKER_TAMOXIFEN_RESISTANCE_DN	BECKER_TAMOXIFEN_RESISTANCE_DN		19	0.35411	1.03547	0.39749	0.615731	1	258	tags=16%, list=11%, signal=18%
BURTON_ADIPOGENESIS_6	BURTON_ADIPOGENESIS_6		37	0.296988	1.0343	0.406048	0.617793	1	814	tags=43%, list=33%, signal=64%
GOLDRATH_IMMUNE_MEMORY	GOLDRATH_IMMUNE_MEMORY		20	0.341962	1.03256	0.403471	0.621303	1	1019	tags=60%, list=42%, signal=102%
DELASERNA_MYOD_TARGETS_UP	DELASERNA_MYOD_TARGETS_UP		24	0.324488	1.03227	0.399549	0.621256	1	544	tags=29%, list=22%, signal=37%
SMIRNOV_RESPONSE_TO_IR_6HR_UP	SMIRNOV_RESPONSE_TO_IR_6HR_UP		43	0.293909	1.03053	0.371002	0.624767	1	401	tags=21%, list=16%, signal=25%
REACTOME_DNA_DAMAGE_TELOMERE_STRESS_INDUCED_SENESCENCE	REACTOME_DNA_DAMAGE_TELOMERE_STRESS_INDUCED_SENESCENCE		18	0.366355	1.02918	0.423767	0.627236	1	417	tags=39%, list=17%, signal=47%
ANDERSEN_CHOLANGIOCARCINOMA_CLASS2	ANDERSEN_CHOLANGIOCARCINOMA_CLASS2		63	0.293634	1.02789	0.390428	0.629567	1	740	tags=41%, list=30%, signal=58%
BOYLAN_MULTIPLE_MYELOMA_PCA3_DN	BOYLAN_MULTIPLE_MYELOMA_PCA3_DN		17	0.384466	1.02754	0.423868	0.629611	1	257	tags=18%, list=11%, signal=20%
YAO_TEMPORAL_RESPONSE_TO_PROGESTERONE_CLUSTER_16	YAO_TEMPORAL_RESPONSE_TO_PROGESTERONE_CLUSTER_16		38	0.317926	1.0271	0.387629	0.629943	1	759	tags=42%, list=31%, signal=60%
PURBEY_TARGETS_OF_CTBP1_AND_SATB1_DN	PURBEY_TARGETS_OF_CTBP1_AND_SATB1_DN		27	0.315803	1.02667	0.401274	0.630236	1	473	tags=30%, list=19%, signal=36%
DANG_MYC_TARGETS_UP	DANG_MYC_TARGETS_UP		25	0.346297	1.02639	0.417671	0.630063	1	319	tags=20%, list=13%, signal=23%
NUYTTEN_NIPP1_TARGETS_UP	NUYTTEN_NIPP1_TARGETS_UP		130	0.247032	1.02576	0.395973	0.630882	1	555	tags=29%, list=23%, signal=36%
GRYDER_PAX3FOXO1_ENHANCERS_IN_TADS	GRYDER_PAX3FOXO1_ENHANCERS_IN_TADS		164	0.239127	1.02518	0.376543	0.631453	1	427	tags=19%, list=17%, signal=21%
ENGELMANN_CANCER_PROGENITORS_UP	ENGELMANN_CANCER_PROGENITORS_UP		19	0.325509	1.02493	0.400463	0.63121	1	494	tags=32%, list=20%, signal=39%
WP_OSTEOBLAST_DIFFERENTIATION_AND_RELATED_DISEASES	WP_OSTEOBLAST_DIFFERENTIATION_AND_RELATED_DISEASES		24	0.335707	1.02427	0.407982	0.632065	1	774	tags=42%, list=32%, signal=60%
REACTOME_PLATELET_ACTIVATION_SIGNALING_AND_AGGREGATION	REACTOME_PLATELET_ACTIVATION_SIGNALING_AND_AGGREGATION		89	0.254277	1.02369	0.394077	0.632719	1	693	tags=33%, list=28%, signal=44%
PEDRIOLI_MIR31_TARGETS_DN	PEDRIOLI_MIR31_TARGETS_DN		107	0.247209	1.02237	0.38961	0.635179	1	437	tags=19%, list=18%, signal=22%
LEE_LIVER_CANCER_SURVIVAL_UP	LEE_LIVER_CANCER_SURVIVAL_UP		26	0.308216	1.02084	0.39666	0.638143	1	253	tags=15%, list=10%, signal=17%
REACTOME_NEUTROPHIL_DEGRANULATION	REACTOME_NEUTROPHIL_DEGRANULATION		160	0.227646	1.02064	0.399072	0.637858	1	620	tags=26%, list=25%, signal=32%
HAN_JNK_SINGALING_UP	HAN_JNK_SINGALING_UP		21	0.352087	1.01992	0.41498	0.638809	1	7	tags=5%, list=0%, signal=5%
REACTOME_DEATH_RECEPTOR_SIGNALLING	REACTOME_DEATH_RECEPTOR_SIGNALLING		18	0.348959	1.01748	0.421053	0.643969	1	590	tags=44%, list=24%, signal=58%
COULOUARN_TEMPORAL_TGFB1_SIGNATURE_UP	COULOUARN_TEMPORAL_TGFB1_SIGNATURE_UP		34	0.302717	1.01528	0.428571	0.648497	1	407	tags=24%, list=17%, signal=28%
KYNG_DNA_DAMAGE_BY_UV	KYNG_DNA_DAMAGE_BY_UV		16	0.364648	1.01514	0.436853	0.648011	1	772	tags=44%, list=32%, signal=64%
YAO_TEMPORAL_RESPONSE_TO_PROGESTERONE_CLUSTER_6	YAO_TEMPORAL_RESPONSE_TO_PROGESTERONE_CLUSTER_6		30	0.322291	1.01431	0.446667	0.649162	1	511	tags=30%, list=21%, signal=37%
KYNG_DNA_DAMAGE_BY_GAMMA_AND_UV_RADIATION	KYNG_DNA_DAMAGE_BY_GAMMA_AND_UV_RADIATION		21	0.344471	1.01418	0.452116	0.648736	1	339	tags=19%, list=14%, signal=22%
KYNG_ENVIRONMENTAL_STRESS_RESPONSE_UP	KYNG_ENVIRONMENTAL_STRESS_RESPONSE_UP		16	0.370076	1.01372	0.442105	0.649084	1	407	tags=38%, list=17%, signal=45%
BRUECKNER_TARGETS_OF_MIRLET7A3_UP	BRUECKNER_TARGETS_OF_MIRLET7A3_UP		32	0.310961	1.01134	0.425676	0.654268	1	480	tags=28%, list=20%, signal=35%
MARTORIATI_MDM4_TARGETS_FETAL_LIVER_UP	MARTORIATI_MDM4_TARGETS_FETAL_LIVER_UP		63	0.275748	1.01054	0.413721	0.655399	1	654	tags=30%, list=27%, signal=40%
WOO_LIVER_CANCER_RECURRENCE_UP	WOO_LIVER_CANCER_RECURRENCE_UP		52	0.286046	1.01035	0.440529	0.655023	1	462	tags=25%, list=19%, signal=30%
FERREIRA_EWINGS_SARCOMA_UNSTABLE_VS_STABLE_DN	FERREIRA_EWINGS_SARCOMA_UNSTABLE_VS_STABLE_DN		15	0.354822	1.01022	0.423326	0.654576	1	957	tags=73%, list=39%, signal=120%
KINSEY_TARGETS_OF_EWSR1_FLII_FUSION_DN	KINSEY_TARGETS_OF_EWSR1_FLII_FUSION_DN		118	0.237392	1.00966	0.418136	0.655097	1	403	tags=20%, list=16%, signal=23%
MARZEC_IL2_SIGNALING_UP	MARZEC_IL2_SIGNALING_UP		43	0.290666	1.00928	0.426752	0.655235	1	391	tags=23%, list=16%, signal=27%
PASQUALUCCI_LYMPHOMA_BY_GC_STAGE_DN	PASQUALUCCI_LYMPHOMA_BY_GC_STAGE_DN		54	0.28381	1.00896	0.408776	0.655203	1	618	tags=28%, list=25%, signal=36%
SENGUPTA_NASOPHARYNGEAL_CARCINOMA_WITH_LMP1_UP	SENGUPTA_NASOPHARYNGEAL_CARCINOMA_WITH_LMP1_UP		75	0.263563	1.00872	0.444676	0.654976	1	521	tags=19%, list=21%, signal=23%
HAHTOLA_SEZARY_SYNDROM_UP	HAHTOLA_SEZARY_SYNDROM_UP		36	0.315322	1.0086	0.436214	0.654474	1	921	tags=42%, list=38%, signal=66%
WP_P53_TRANSCRIPTIONAL_GENE_NETWORK	WP_P53_TRANSCRIPTIONAL_GENE_NETWORK		21	0.326215	1.00792	0.440329	0.655403	1	1154	tags=81%, list=47%, signal=152%
NATSUME_RESPONSE_TO_INTERFERON_BETA_UP	NATSUME_RESPONSE_TO_INTERFERON_BETA_UP		17	0.347085	1.00758	0.446855	0.655473	1	684	tags=41%, list=28%, signal=57%
NABA_MATRISOME	NABA_MATRISOME		313	0.220888	1.00631	0.438775	0.657785	1	471	tags=19%, list=19%, signal=20%
SWEET_LUNG_CANCER_KRAS_DN	SWEET_LUNG_CANCER_KRAS_DN		191	0.231042	1.00603	0.414458	0.657601	1	411	tags=17%, list=17%, signal=19%
REACTOME_METABOLISM_OF_FAT_SOLUBLE_VITAMINS	REACTOME_METABOLISM_OF_FAT_SOLUBLE_VITAMINS		20	0.352692	1.00578	0.443975	0.657415	1	659	tags=35%, list=27%, signal=48%
CHEN_ETV5_TARGETS_SERTOLI	CHEN_ETV5_TARGETS_SERTOLI		17	0.357699	1.00551	0.434879	0.657352	1	658	tags=35%, list=27%, signal=48%
LEE_LIVER_CANCER_MYC_UP	LEE_LIVER_CANCER_MYC_UP		19	0.351614	1.00535	0.441423	0.656945	1	894	tags=58%, list=37%, signal=91%
VERHAAK_GLIOBLASTOMA_CLASSICAL	VERHAAK_GLIOBLASTOMA_CLASSICAL		35	0.299499	1.00502	0.420259	0.657038	1	460	tags=20%, list=19%, signal=24%
HIRSCH_CELLULAR_TRANSFORMATION_SIGNATURE_DN	HIRSCH_CELLULAR_TRANSFORMATION_SIGNATURE_DN		26	0.316006	1.00465	0.435065	0.657195	1	808	tags=46%, list=33%, signal=68%
QI_HYPOXIA	QI_HYPOXIA		45	0.280828	1.0042	0.441423	0.657521	1	557	tags=27%, list=23%, signal=34%
REACTOME_DEVELOPMENTAL_BIOLOGY	REACTOME_DEVELOPMENTAL_BIOLOGY		174	0.231638	1.00337	0.426941	0.658792	1	503	tags=20%, list=21%, signal=24%
PASINI_SUZ12_TARGETS_DN	PASINI_SUZ12_TARGETS_DN		133	0.238773	1.00335	0.409292	0.658031	1	783	tags=35%, list=32%, signal=49%
BLANCO_MELO_BRONCHIAL_EPITHELIAL_CELLS_INFLUENZA_A_INFECTION_DN	BLANCO_MELO_BRONCHIAL_EPITHELIAL_CELLS_INFLUENZA_A_INFECTION_DN		15	0.366287	1.00296	0.443064	0.658171	1	424	tags=33%, list=17%, signal=40%
KEGG_ECM_RECEPTOR_INTERACTION	KEGG_ECM_RECEPTOR_INTERACTION		43	0.304789	1.00294	0.428571	0.657459	1	421	tags=26%, list=17%, signal=30%
LI_WILMS_TUMOR_VS_FETAL_KIDNEY_1_UP	LI_WILMS_TUMOR_VS_FETAL_KIDNEY_1_UP		71	0.265482	1.00231	0.443497	0.658167	1	425	tags=20%, list=17%, signal=23%
DE_YY1_TARGETS_DN	DE_YY1_TARGETS_DN		19	0.346134	1.00195	0.461224	0.658203	1	400	tags=26%, list=16%, signal=31%
RAGHAVACHARI_PLATELET_SPECIFIC_GENES	RAGHAVACHARI_PLATELET_SPECIFIC_GENES		19	0.327953	1.00182	0.451902	0.657781	1	565	tags=47%, list=23%, signal=61%
REACTOME_MET_ACTIVATES_PTK2_SIGNALING	REACTOME_MET_ACTIVATES_PTK2_SIGNALING		16	0.40014	1.00113	0.428866	0.658665	1	400	tags=31%, list=16%, signal=37%
KEGG_TIGHT_JUNCTION	KEGG_TIGHT_JUNCTION		26	0.312657	1.00091	0.443737	0.658426	1	369	tags=15%, list=15%, signal=18%
IWANAGA_CARCINOGENESIS_BY_KRAS_DN	IWANAGA_CARCINOGENESIS_BY_KRAS_DN		23	0.330838	0.999944	0.449561	0.659979	1	646	tags=39%, list=26%, signal=53%
WP_RAC1PAK1P38MMP2_PATHWAY	WP_RAC1PAK1P38MMP2_PATHWAY		18	0.348759	0.998128	0.442797	0.663729	1	400	tags=33%, list=16%, signal=40%
BUFFA_HYPOXIA_METAGENE	BUFFA_HYPOXIA_METAGENE		25	0.333894	0.998059	0.472917	0.663108	1	808	tags=40%, list=33%, signal=59%
KEGG_AXON_GUIDANCE	KEGG_AXON_GUIDANCE		24	0.312642	0.997828	0.440639	0.662866	1	463	tags=29%, list=19%, signal=36%
REACTOME_COMPLEMENT_CASCADE	REACTOME_COMPLEMENT_CASCADE		21	0.348958	0.997526	0.470588	0.662802	1	620	tags=33%, list=25%, signal=44%
REACTOME_APOPTOTIC_EXECUTION_PHASE	REACTOME_APOPTOTIC_EXECUTION_PHASE		19	0.341416	0.997198	0.441614	0.662881	1	417	tags=37%, list=17%, signal=44%
BRUINS_UVC_RESPONSE_VIA_TP53_GROUP_C	BRUINS_UVC_RESPONSE_VIA_TP53_GROUP_C		15	0.366906	0.994195	0.466667	0.669595	1	666	tags=33%, list=27%, signal=46%
WP_APOPTOSIS	WP_APOPTOSIS		20	0.326772	0.993705	0.447917	0.669935	1	529	tags=35%, list=22%, signal=44%
SABATES_COLORECTAL_ADENOMA_UP	SABATES_COLORECTAL_ADENOMA_UP		31	0.284919	0.992493	0.46822	0.672168	1	386	tags=19%, list=16%, signal=23%
REACTOME_ARACHIDONIC_ACID_METABOLISM	REACTOME_ARACHIDONIC_ACID_METABOLISM		21	0.324316	0.991783	0.471739	0.673166	1	303	tags=24%, list=12%, signal=27%
TSENG_ADIPOGENIC_POTENTIAL_DN	TSENG_ADIPOGENIC_POTENTIAL_DN		22	0.325756	0.990684	0.45815	0.675134	1	863	tags=50%, list=35%, signal=77%
KOYAMA_SEMA3B_TARGETS_DN	KOYAMA_SEMA3B_TARGETS_DN		82	0.249661	0.989666	0.465517	0.676867	1	720	tags=37%, list=29%, signal=50%
REACTOME_SPHINGOLIPID_METABOLISM	REACTOME_SPHINGOLIPID_METABOLISM		18	0.345131	0.988797	0.469345	0.678204	1	811	tags=44%, list=33%, signal=66%
REACTOME_VISUAL_PHOTOTRANSDUCTION	REACTOME_VISUAL_PHOTOTRANSDUCTION		27	0.323554	0.987991	0.45279	0.679442	1	659	tags=33%, list=27%, signal=45%
PID_MYC_REPRESS_PATHWAY	PID_MYC_REPRESS_PATHWAY		22	0.324308	0.986473	0.462687	0.682373	1	342	tags=23%, list=14%, signal=26%
CREIGHTON_ENDOCRINE_THERAPY_RESISTANCE_1	CREIGHTON_ENDOCRINE_THERAPY_RESISTANCE_1		103	0.242949	0.985966	0.467934	0.682864	1	506	tags=26%, list=21%, signal=32%
YAO_TEMPORAL_RESPONSE_TO_PROGESTERONE_CLUSTER_9	YAO_TEMPORAL_RESPONSE_TO_PROGESTERONE_CLUSTER_9		32	0.291549	0.985284	0.456476	0.683747	1	173	tags=9%, list=7%, signal=10%
TSAI_RESPONSE_TO_RADIATION_THERAPY	TSAI_RESPONSE_TO_RADIATION_THERAPY		22	0.328634	0.984286	0.490291	0.685418	1	421	tags=27%, list=17%, signal=33%
ELVIDGE_HIF1A_AND_HIF2A_TARGETS_DN	ELVIDGE_HIF1A_AND_HIF2A_TARGETS_DN		50	0.271507	0.984025	0.463895	0.685252	1	730	tags=36%, list=30%, signal=50%
SUNG_METASTASIS_STROMA_UP	SUNG_METASTASIS_STROMA_UP		33	0.298181	0.984021	0.469432	0.684471	1	509	tags=33%, list=21%, signal=42%
ZHAN_EARLY_DIFFERENTIATION_GENES_DN	ZHAN_EARLY_DIFFERENTIATION_GENES_DN		16	0.354995	0.983564	0.488636	0.684842	1	405	tags=31%, list=17%, signal=37%
BECKER_TAMOXIFEN_RESISTANCE_UP	BECKER_TAMOXIFEN_RESISTANCE_UP		24	0.307787	0.983414	0.490826	0.684434	1	90	tags=13%, list=4%, signal=13%
PID_A6B1_A6B4_INTEGRIN_PATHWAY	PID_A6B1_A6B4_INTEGRIN_PATHWAY		15	0.373877	0.982077	0.486542	0.687053	1	280	tags=20%, list=11%, signal=22%
REACTOME_MAPK_FAMILY_SIGNALING_CASCADES	REACTOME_MAPK_FAMILY_SIGNALING_CASCADES		57	0.261103	0.981912	0.467532	0.686692	1	674	tags=26%, list=28%, signal=35%
REACTOME_DISEASES_OF_PROGRAMMED_CELL_DEATH	REACTOME_DISEASES_OF_PROGRAMMED_CELL_DEATH		16	0.346677	0.979627	0.452229	0.69145	1	571	tags=44%, list=23%, signal=57%
GRYDER_PAX3FOXO1_TOP_ENHANCERS	GRYDER_PAX3FOXO1_TOP_ENHANCERS		66	0.25918	0.978708	0.473451	0.693005	1	590	tags=27%, list=24%, signal=35%
BROWNE_HCMV_INFECTION_2HR_DN	BROWNE_HCMV_INFECTION_2HR_DN		29	0.3014	0.977668	0.501099	0.694839	1	783	tags=45%, list=32%, signal=65%
WP_GLUCOCORTICOID_RECEPTOR_PATHWAY	WP_GLUCOCORTICOID_RECEPTOR_PATHWAY		27	0.308146	0.977495	0.48218	0.69446	1	604	tags=33%, list=25%, signal=44%
KAYO_CALORIE_RESTRICTION_MUSCLE_UP	KAYO_CALORIE_RESTRICTION_MUSCLE_UP		34	0.299056	0.977084	0.474684	0.694747	1	748	tags=35%, list=31%, signal=50%
REACTOME_TCF_DEPENDENT_SIGNALING_IN_RESPONSE_TO_WNT	REACTOME_TCF_DEPENDENT_SIGNALING_IN_RESPONSE_TO_WNT		28	0.303025	0.976486	0.463675	0.695409	1	265	tags=18%, list=11%, signal=20%
SHEN_SMARCA2_TARGETS_UP	SHEN_SMARCA2_TARGETS_UP		18	0.326321	0.976202	0.477912	0.695337	1	74	tags=11%, list=3%, signal=11%
KASLER_HDAC7_TARGETS_1_UP	KASLER_HDAC7_TARGETS_1_UP		33	0.277066	0.973254	0.487923	0.701967	1	787	tags=45%, list=32%, signal=66%
DIAZ_CHRONIC_MYELOGENOUS_LEUKEMIA_UP	DIAZ_CHRONIC_MYELOGENOUS_LEUKEMIA_UP		155	0.226131	0.973208	0.487805	0.701285	1	611	tags=25%, list=25%, signal=31%
SASSON_RESPONSE_TO_GONADOTROPHINS_DN	SASSON_RESPONSE_TO_GONADOTROPHINS_DN		31	0.285738	0.973056	0.486607	0.700866	1	511	tags=29%, list=21%, signal=36%
BILANGES_SERUM_SENSITIVE_GENES	BILANGES_SERUM_SENSITIVE_GENES		19	0.324778	0.972485	0.491342	0.701495	1	511	tags=32%, list=21%, signal=40%
FIGUEROA_AML_METHYLATION_CLUSTER_7_UP	FIGUEROA_AML_METHYLATION_CLUSTER_7_UP		21	0.323333	0.971894	0.474895	0.702229	1	295	tags=19%, list=12%, signal=21%
WEI_MIR34A_TARGETS	WEI_MIR34A_TARGETS		21	0.319783	0.971394	0.511777	0.702592	1	825	tags=48%, list=34%, signal=71%
KATSANOU_ELAVL1_TARGETS_UP	KATSANOU_ELAVL1_TARGETS_UP		72	0.248566	0.970542	0.524229	0.703894	1	480	tags=22%, list=20%, signal=27%
SMID_BREAST_CANCER_LUMINAL_A_UP	SMID_BREAST_CANCER_LUMINAL_A_UP		27	0.317964	0.969958	0.478541	0.704493	1	628	tags=37%, list=26%, signal=49%
ZHONG_RESPONSE_TO_AZACITIDINE_AND_TSA_UP	ZHONG_RESPONSE_TO_AZACITIDINE_AND_TSA_UP		43	0.269728	0.969432	0.480435	0.70499	1	847	tags=42%, list=35%, signal=63%
KAAB_FAILED_HEART_VENTRICLE_DN	KAAB_FAILED_HEART_VENTRICLE_DN		15	0.33277	0.967771	0.482546	0.708244	1	848	tags=60%, list=35%, signal=91%
MIKKELSEN_NPC_HCP_WITH_H3K27ME3	MIKKELSEN_NPC_HCP_WITH_H3K27ME3		65	0.258764	0.967763	0.516456	0.707465	1	318	tags=17%, list=13%, signal=19%
KYNG_WERNER_SYNDROM_AND_NORMAL_AGING_UP	KYNG_WERNER_SYNDROM_AND_NORMAL_AGING_UP		15	0.349792	0.967733	0.520243	0.706737	1	755	tags=47%, list=31%, signal=67%
JACKSON_DNMT1_TARGETS_UP	JACKSON_DNMT1_TARGETS_UP		38	0.29961	0.967211	0.463636	0.707254	1	298	tags=18%, list=12%, signal=21%
LEE_CALORIE_RESTRICTION_NEOCORTEX_DN	LEE_CALORIE_RESTRICTION_NEOCORTEX_DN		20	0.315362	0.967207	0.503311	0.706463	1	634	tags=30%, list=26%, signal=40%
YAO_TEMPORAL_RESPONSE_TO_PROGESTERONE_CLUSTER_17	YAO_TEMPORAL_RESPONSE_TO_PROGESTERONE_CLUSTER_17		17	0.336915	0.966971	0.50823	0.706206	1	581	tags=41%, list=24%, signal=54%
GAVIN_FOXP3_TARGETS_CLUSTER_T4	GAVIN_FOXP3_TARGETS_CLUSTER_T4		27	0.289051	0.96636	0.489842	0.706822	1	435	tags=26%, list=18%, signal=31%
KAAB_HEART_ATRIUM_VS_VENTRICLE_DN	KAAB_HEART_ATRIUM_VS_VENTRICLE_DN		50	0.261591	0.965598	0.492662	0.707884	1	295	tags=16%, list=12%, signal=18%
KOKKINAKIS_METHIONINE_DEPRIVATION_96HR_UP	KOKKINAKIS_METHIONINE_DEPRIVATION_96HR_UP		46	0.263082	0.965044	0.502315	0.708488	1	343	tags=20%, list=14%, signal=22%
MANNE_COVID19_COMBINED_COHORT_VS_HEALTHY_DONOR_PLATELETS_UP	MANNE_COVID19_COMBINED_COHORT_VS_HEALTHY_DONOR_PLATELETS_UP		41	0.25998	0.964001	0.529412	0.710333	1	302	tags=12%, list=12%, signal=14%
NABA_CORE_MATRISOME	NABA_CORE_MATRISOME		99	0.244062	0.963058	0.542787	0.711888	1	431	tags=23%, list=18%, signal=27%
HARRIS_HYPOXIA	HARRIS_HYPOXIA		50	0.259943	0.962538	0.513043	0.712444	1	316	tags=18%, list=13%, signal=20%
ACEVEDO_METHYLATED_IN_LIVER_CANCER_DN	ACEVEDO_METHYLATED_IN_LIVER_CANCER_DN		106	0.22837	0.962287	0.535398	0.712327	1	247	tags=12%, list=10%, signal=13%
RUTELLA_RESPONSE_TO_HGF_UP	RUTELLA_RESPONSE_TO_HGF_UP		146	0.224684	0.961696	0.557078	0.712955	1	805	tags=34%, list=33%, signal=48%
MORI_SMALL_PRE_BII_LYMPHOCYTE_UP	MORI_SMALL_PRE_BII_LYMPHOCYTE_UP		19	0.338618	0.961461	0.498982	0.712746	1	35	tags=11%, list=1%, signal=11%
AGUIRRE_PANCREATIC_CANCER_COPY_NUMBER_DN	AGUIRRE_PANCREATIC_CANCER_COPY_NUMBER_DN		22	0.311998	0.960684	0.538293	0.713893	1	537	tags=32%, list=22%, signal=40%
NUYTTEN_NIPP1_TARGETS_DN	NUYTTEN_NIPP1_TARGETS_DN		167	0.231893	0.960677	0.524017	0.713133	1	366	tags=16%, list=15%, signal=18%
KEGG_CYTOKINE_CYTOKINE_RECEPTOR_INTERACTION	KEGG_CYTOKINE_CYTOKINE_RECEPTOR_INTERACTION		86	0.246159	0.960455	0.545045	0.712855	1	451	tags=20%, list=18%, signal=23%
STOSSI_RESPONSE_TO_ESTRADIOL	STOSSI_RESPONSE_TO_ESTRADIOL		16	0.351341	0.959099	0.501119	0.715433	1	687	tags=44%, list=28%, signal=60%
KRIEG_HYPOXIA_NOT_VIA_KDM3A	KRIEG_HYPOXIA_NOT_VIA_KDM3A		184	0.23072	0.958586	0.5	0.715827	1	630	tags=30%, list=26%, signal=38%
RICKMAN_METASTASIS_DN	RICKMAN_METASTASIS_DN		67	0.258914	0.958268	0.541475	0.715856	1	632	tags=28%, list=26%, signal=37%
LASTOWSKA_NEUROBLASTOMA_COPY_NUMBER_DN	LASTOWSKA_NEUROBLASTOMA_COPY_NUMBER_DN		62	0.251977	0.957121	0.497807	0.717953	1	566	tags=31%, list=23%, signal=39%
KIM_ALL_DISORDERS_DURATION_CORR_DN	KIM_ALL_DISORDERS_DURATION_CORR_DN		23	0.30137	0.95693	0.490196	0.717659	1	895	tags=57%, list=37%, signal=88%
CHANDRAN_METASTASIS_UP	CHANDRAN_METASTASIS_UP		27	0.308662	0.956373	0.528384	0.718228	1	192	tags=15%, list=8%, signal=16%
CHIARADONNA_NEOPLASTIC_TRANSFORMATION_CDC25_UP	CHIARADONNA_NEOPLASTIC_TRANSFORMATION_CDC25_UP		48	0.276509	0.956194	0.509554	0.717886	1	509	tags=17%, list=21%, signal=21%
DELPUECH_FOXO3_TARGETS_DN	DELPUECH_FOXO3_TARGETS_DN		16	0.354011	0.955859	0.508475	0.71787	1	628	tags=38%, list=26%, signal=50%
KEGG_FC_EPSILON_RI_SIGNALING_PATHWAY	KEGG_FC_EPSILON_RI_SIGNALING_PATHWAY		17	0.347155	0.955355	0.524793	0.718319	1	53	tags=12%, list=2%, signal=12%
MCLACHLAN_DENTAL_CARIES_DN	MCLACHLAN_DENTAL_CARIES_DN		22	0.318168	0.95516	0.498911	0.718026	1	337	tags=27%, list=14%, signal=31%
REACTOME_DEUBIQUITINATION	REACTOME_DEUBIQUITINATION		29	0.287539	0.95484	0.506696	0.718067	1	266	tags=17%, list=11%, signal=19%
WP_ARRHYTHMOGENIC_RIGHT_VENTRICULAR_CARDIOMYOPATHY	WP_ARRHYTHMOGENIC_RIGHT_VENTRICULAR_CARDIOMYOPATHY		18	0.33407	0.953606	0.557987	0.720332	1	372	tags=22%, list=15%, signal=26%
KEGG_ARRHYTHMOGENIC_RIGHT_VENTRICULAR_CARDIOMYOPATHY_ARVC	KEGG_ARRHYTHMOGENIC_RIGHT_VENTRICULAR_CARDIOMYOPATHY_ARVC		18	0.33407	0.953606	0.557987	0.719541	1	372	tags=22%, list=15%, signal=26%
SHIPP_DLBCL_VS_FOLLICULAR_LYMPHOMA_DN	SHIPP_DLBCL_VS_FOLLICULAR_LYMPHOMA_DN		18	0.349223	0.952495	0.543046	0.721423	1	647	tags=22%, list=26%, signal=30%
ACEVEDO_LIVER_TUMOR_VS_NORMAL_ADJACENT_TISSUE_UP	ACEVEDO_LIVER_TUMOR_VS_NORMAL_ADJACENT_TISSUE_UP		126	0.23835	0.952044	0.508811	0.721787	1	752	tags=37%, list=31%, signal=50%
FIGUEROA_AML_METHYLATION_CLUSTER_4_UP	FIGUEROA_AML_METHYLATION_CLUSTER_4_UP		21	0.313436	0.951378	0.529915	0.722607	1	295	tags=19%, list=12%, signal=21%
UEDA_PERIFERAL_CLOCK	UEDA_PERIFERAL_CLOCK		48	0.269274	0.950458	0.516327	0.724169	1	338	tags=19%, list=14%, signal=21%
URS_ADIPOCYTE_DIFFERENTIATION_UP	URS_ADIPOCYTE_DIFFERENTIATION_UP		20	0.3348	0.950443	0.518018	0.723415	1	182	tags=15%, list=7%, signal=16%
YAGI_AML_WITH_INV_16_TRANSLOCATION	YAGI_AML_WITH_INV_16_TRANSLOCATION		94	0.227064	0.948798	0.552632	0.726725	1	579	tags=24%, list=24%, signal=31%
KRIEG_KDM3A_TARGETS_NOT_HYPOXIA	KRIEG_KDM3A_TARGETS_NOT_HYPOXIA		30	0.287324	0.948744	0.527778	0.726078	1	714	tags=33%, list=29%, signal=46%
ROZANOV_MMP14_TARGETS_UP	ROZANOV_MMP14_TARGETS_UP		95	0.230642	0.947974	0.577889	0.727225	1	453	tags=19%, list=19%, signal=22%
YAMASHITA_LIVER_CANCER_STEM_CELL_UP	YAMASHITA_LIVER_CANCER_STEM_CELL_UP		20	0.309623	0.946837	0.52017	0.729297	1	372	tags=30%, list=15%, signal=35%
LIU_VMYB_TARGETS_UP	LIU_VMYB_TARGETS_UP		26	0.305352	0.94659	0.511211	0.72912	1	412	tags=27%, list=17%, signal=32%
GAVIN_FOXP3_TARGETS_CLUSTER_T7	GAVIN_FOXP3_TARGETS_CLUSTER_T7		21	0.318935	0.946071	0.516899	0.729617	1	696	tags=29%, list=28%, signal=40%
REACTOME_NEUROTRANSMITTER_RECEPTORS_AND_POSTSYNAPTIC_SIGNAL_TRANSMISSION	REACTOME_NEUROTRANSMITTER_RECEPTORS_AND_POSTSYNAPTIC_SIGNAL_TRANSMISSION		36	0.284557	0.946008	0.521158	0.728995	1	496	tags=22%, list=20%, signal=27%
DELACROIX_RARG_BOUND_MEF	DELACROIX_RARG_BOUND_MEF		90	0.232806	0.94452	0.572614	0.731888	1	553	tags=26%, list=23%, signal=32%
LIM_MAMMARY_LUMINAL_MATURE_DN	LIM_MAMMARY_LUMINAL_MATURE_DN		44	0.267755	0.944494	0.528662	0.731171	1	420	tags=27%, list=17%, signal=32%
RIZKI_TUMOR_INVASIVENESS_2D_DN	RIZKI_TUMOR_INVASIVENESS_2D_DN		17	0.336012	0.944131	0.511574	0.731281	1	178	tags=12%, list=7%, signal=13%
WP_NUCLEAR_RECEPTORS_METAPATHWAY	WP_NUCLEAR_RECEPTORS_METAPATHWAY		91	0.231537	0.943777	0.557484	0.731371	1	604	tags=26%, list=25%, signal=34%
FIGUEROA_AML_METHYLATION_CLUSTER_3_UP	FIGUEROA_AML_METHYLATION_CLUSTER_3_UP		23	0.316952	0.943704	0.514894	0.730774	1	295	tags=26%, list=12%, signal=29%
RASHI_RESPONSE_TO_IONIZING_RADIATION_6	RASHI_RESPONSE_TO_IONIZING_RADIATION_6		37	0.282513	0.943543	0.556064	0.730409	1	596	tags=24%, list=24%, signal=32%
REACTOME_MOLECULES_ASSOCIATED_WITH_ELASTIC_FIBRES	REACTOME_MOLECULES_ASSOCIATED_WITH_ELASTIC_FIBRES		17	0.329959	0.943345	0.530303	0.730114	1	799	tags=47%, list=33%, signal=69%
WANG_CISPLATIN_RESPONSE_AND_XPC_DN	WANG_CISPLATIN_RESPONSE_AND_XPC_DN		44	0.274333	0.942254	0.549199	0.732149	1	528	tags=23%, list=22%, signal=28%
WP_CALCIUM_REGULATION_IN_CARDIAC_CELLS	WP_CALCIUM_REGULATION_IN_CARDIAC_CELLS		35	0.269331	0.941291	0.53528	0.733756	1	521	tags=26%, list=21%, signal=32%
JAZAG_TGFB1_SIGNALING_UP	JAZAG_TGFB1_SIGNALING_UP		15	0.344941	0.941185	0.56427	0.733269	1	380	tags=27%, list=16%, signal=31%
REACTOME_POST_TRANSLATIONAL_PROTEIN_MODIFICATION	REACTOME_POST_TRANSLATIONAL_PROTEIN_MODIFICATION		186	0.21307	0.93981	0.56621	0.735915	1	681	tags=31%, list=28%, signal=39%
REN_ALVEOLAR_RHABDOMYOSARCOMA_DN	REN_ALVEOLAR_RHABDOMYOSARCOMA_DN		146	0.222486	0.939332	0.612346	0.736326	1	624	tags=25%, list=26%, signal=31%
GRYDER_PAX3FOXO1_ENHANCERS_KO_DOWN	GRYDER_PAX3FOXO1_ENHANCERS_KO_DOWN		77	0.238558	0.939161	0.557652	0.736003	1	427	tags=17%, list=17%, signal=20%
MISHRA_CARCINOMA_ASSOCIATED_FIBROBLAST_UP	MISHRA_CARCINOMA_ASSOCIATED_FIBROBLAST_UP		16	0.351154	0.93908	0.517241	0.735384	1	378	tags=31%, list=15%, signal=37%
XU_GH1_AUTOCRINE_TARGETS_UP	XU_GH1_AUTOCRINE_TARGETS_UP		39	0.261925	0.938339	0.569087	0.73648	1	765	tags=44%, list=31%, signal=62%
TAVOR_CEBPA_TARGETS_DN	TAVOR_CEBPA_TARGETS_DN		16	0.336432	0.937251	0.529652	0.738263	1	106	tags=13%, list=4%, signal=13%
KEGG_MAPK_SIGNALING_PATHWAY	KEGG_MAPK_SIGNALING_PATHWAY		61	0.245188	0.937104	0.53252	0.737879	1	589	tags=28%, list=24%, signal=36%
LANDIS_ERBB2_BREAST_TUMORS_324_UP	LANDIS_ERBB2_BREAST_TUMORS_324_UP		38	0.26157	0.936461	0.575053	0.738718	1	513	tags=32%, list=21%, signal=39%
ACEVEDO_LIVER_CANCER_UP	ACEVEDO_LIVER_CANCER_UP		158	0.222847	0.936222	0.560365	0.738522	1	759	tags=35%, list=31%, signal=48%
MCCLUNG_CREB1_TARGETS_UP	MCCLUNG_CREB1_TARGETS_UP		29	0.286626	0.935743	0.546053	0.738968	1	45	tags=10%, list=2%, signal=10%
WP_ENDODERM_DIFFERENTIATION	WP_ENDODERM_DIFFERENTIATION		26	0.314616	0.935048	0.558333	0.740028	1	1009	tags=46%, list=41%, signal=78%
WP_MICRORNAS_IN_CARDIOMYOCYTE_HYPERTROPHY	WP_MICRORNAS_IN_CARDIOMYOCYTE_HYPERTROPHY		16	0.326367	0.934875	0.550308	0.739663	1	84	tags=13%, list=3%, signal=13%
ACEVEDO_LIVER_CANCER_WITH_H3K9ME3_UP	ACEVEDO_LIVER_CANCER_WITH_H3K9ME3_UP		25	0.29175	0.934331	0.544885	0.740263	1	208	tags=20%, list=9%, signal=22%
RIZKI_TUMOR_INVASIVENESS_3D_DN	RIZKI_TUMOR_INVASIVENESS_3D_DN		57	0.248475	0.9342	0.540481	0.739818	1	796	tags=37%, list=33%, signal=53%
TARTE_PLASMA_CELL_VS_B_LYMPHOCYTE_UP	TARTE_PLASMA_CELL_VS_B_LYMPHOCYTE_UP		19	0.312727	0.933913	0.53125	0.739787	1	641	tags=37%, list=26%, signal=50%
LIM_MAMMARY_STEM_CELL_UP	LIM_MAMMARY_STEM_CELL_UP		187	0.208518	0.933688	0.621687	0.739587	1	439	tags=18%, list=18%, signal=20%
REACTOME_LAMININ_INTERACTIONS	REACTOME_LAMININ_INTERACTIONS		18	0.332571	0.933195	0.565909	0.740031	1	276	tags=17%, list=11%, signal=19%
REACTOME_CELL_CELL_COMMUNICATION	REACTOME_CELL_CELL_COMMUNICATION		32	0.284788	0.931853	0.556522	0.742517	1	884	tags=38%, list=36%, signal=58%
BROWNE_HCMV_INFECTION_16HR_DN	BROWNE_HCMV_INFECTION_16HR_DN		26	0.293207	0.931742	0.572383	0.741995	1	755	tags=35%, list=31%, signal=50%
RICKMAN_TUMOR_DIFFERENTIATED_MODERATELY_VS_POORLY_UP	RICKMAN_TUMOR_DIFFERENTIATED_MODERATELY_VS_POORLY_UP		23	0.31111	0.931709	0.559395	0.741287	1	405	tags=26%, list=17%, signal=31%
PID_MYC_ACTIV_PATHWAY	PID_MYC_ACTIV_PATHWAY		19	0.340266	0.930783	0.535032	0.742721	1	133	tags=11%, list=5%, signal=11%
RUAN_RESPONSE_TO_TNF_DN	RUAN_RESPONSE_TO_TNF_DN		27	0.283873	0.930447	0.544828	0.74282	1	811	tags=41%, list=33%, signal=60%
LU_AGING_BRAIN_DN	LU_AGING_BRAIN_DN		24	0.29922	0.928162	0.547414	0.747681	1	537	tags=29%, list=22%, signal=37%
REACTOME_INTEGRIN_CELL_SURFACE_INTERACTIONS	REACTOME_INTEGRIN_CELL_SURFACE_INTERACTIONS		43	0.282289	0.927106	0.579399	0.749495	1	421	tags=19%, list=17%, signal=22%
BERENJENO_TRANSFORMED_BY_RHOA_DN	BERENJENO_TRANSFORMED_BY_RHOA_DN		120	0.220091	0.926706	0.598063	0.749624	1	660	tags=27%, list=27%, signal=35%
CROMER_METASTASIS_DN	CROMER_METASTASIS_DN		22	0.304102	0.926424	0.564948	0.74953	1	9	tags=5%, list=0%, signal=5%
KYNG_RESPONSE_TO_H2O2	KYNG_RESPONSE_TO_H2O2		20	0.316724	0.925597	0.558962	0.750841	1	647	tags=35%, list=26%, signal=47%
GARGALOVIC_RESPONSE_TO_OXIDIZED_PHOSPHOLIPIDS_PINK_DN	GARGALOVIC_RESPONSE_TO_OXIDIZED_PHOSPHOLIPIDS_PINK_DN		17	0.323515	0.925062	0.529032	0.751359	1	81	tags=12%, list=3%, signal=12%
IVANOVA_HEMATOPOIESIS_LATE_PROGENITOR	IVANOVA_HEMATOPOIESIS_LATE_PROGENITOR		120	0.234083	0.924959	0.601336	0.750801	1	633	tags=23%, list=26%, signal=29%
BLALOCK_ALZHEIMERS_DISEASE_UP	BLALOCK_ALZHEIMERS_DISEASE_UP		325	0.199173	0.924527	0.659472	0.751022	1	423	tags=18%, list=17%, signal=19%
BENPORATH_EED_TARGETS	BENPORATH_EED_TARGETS		200	0.209486	0.924206	0.64899	0.751051	1	588	tags=24%, list=24%, signal=28%
MARTIN_VIRAL_GPCR_SIGNALING_UP	MARTIN_VIRAL_GPCR_SIGNALING_UP		29	0.285477	0.92326	0.565702	0.752635	1	645	tags=31%, list=26%, signal=42%
KYNG_DNA_DAMAGE_DN	KYNG_DNA_DAMAGE_DN		53	0.247798	0.922332	0.621053	0.754057	1	776	tags=42%, list=32%, signal=59%
MULLIGHAN_NPM1_MUTATED_SIGNATURE_1_UP	MULLIGHAN_NPM1_MUTATED_SIGNATURE_1_UP		43	0.257261	0.922147	0.573593	0.753726	1	558	tags=23%, list=23%, signal=30%
SMID_BREAST_CANCER_RELAPSE_IN_BONE_DN	SMID_BREAST_CANCER_RELAPSE_IN_BONE_DN		81	0.227185	0.921966	0.598726	0.753423	1	413	tags=17%, list=17%, signal=20%
REACTOME_SIGNALING_BY_RECEPTOR_TYROSINE_KINASES	REACTOME_SIGNALING_BY_RECEPTOR_TYROSINE_KINASES		125	0.228533	0.921749	0.649203	0.753225	1	481	tags=22%, list=20%, signal=26%
YOSHIMURA_MAPK8_TARGETS_UP	YOSHIMURA_MAPK8_TARGETS_UP		264	0.191672	0.921349	0.715576	0.753502	1	289	tags=12%, list=12%, signal=12%
REACTOME_DISEASES_OF_SIGNAL_TRANSDUCTION_BY_GROWTH_FACTOR_RECEPTORS_AND_SECOND_MESSENGERS	REACTOME_DISEASES_OF_SIGNAL_TRANSDUCTION_BY_GROWTH_FACTOR_RECEPTORS_AND_SECOND_MESSENGERS		62	0.249831	0.921105	0.583514	0.753375	1	529	tags=21%, list=22%, signal=26%
KIM_WT1_TARGETS_8HR_UP	KIM_WT1_TARGETS_8HR_UP		57	0.257661	0.920877	0.597458	0.753163	1	388	tags=21%, list=16%, signal=24%
MARSON_BOUND_BY_FOXP3_UNSTIMULATED	MARSON_BOUND_BY_FOXP3_UNSTIMULATED		200	0.211834	0.920541	0.598086	0.753188	1	604	tags=27%, list=25%, signal=33%
LIU_PROSTATE_CANCER_DN	LIU_PROSTATE_CANCER_DN		167	0.215332	0.920515	0.65404	0.752476	1	826	tags=39%, list=34%, signal=55%
LEIN_OLIGODENDROCYTE_MARKERS	LEIN_OLIGODENDROCYTE_MARKERS		21	0.299258	0.92003	0.569507	0.752869	1	848	tags=48%, list=35%, signal=72%
IWANAGA_CARCINOGENESIS_BY_KRAS_PTEN_DN	IWANAGA_CARCINOGENESIS_BY_KRAS_PTEN_DN		88	0.22939	0.920001	0.647619	0.752172	1	436	tags=17%, list=18%, signal=20%
YOSHIMURA_MAPK8_TARGETS_DN	YOSHIMURA_MAPK8_TARGETS_DN		79	0.227605	0.918304	0.603448	0.755425	1	877	tags=39%, list=36%, signal=59%
BROWNE_HCMV_INFECTION_16HR_UP	BROWNE_HCMV_INFECTION_16HR_UP		35	0.260906	0.91782	0.578603	0.755859	1	903	tags=51%, list=37%, signal=80%
REACTOME_G_ALPHA_Z_SIGNALLING_EVENTS	REACTOME_G_ALPHA_Z_SIGNALLING_EVENTS		18	0.312242	0.916091	0.576355	0.759248	1	411	tags=22%, list=17%, signal=27%
KEGG_GNRH_SIGNALING_PATHWAY	KEGG_GNRH_SIGNALING_PATHWAY		17	0.324865	0.916065	0.561077	0.758524	1	532	tags=29%, list=22%, signal=37%
LEE_TARGETS_OF_PTCH1_AND_SUFU_UP	LEE_TARGETS_OF_PTCH1_AND_SUFU_UP		23	0.296166	0.915767	0.572917	0.758482	1	675	tags=35%, list=28%, signal=48%
BAELDE_DIABETIC_NEPHROPATHY_DN	BAELDE_DIABETIC_NEPHROPATHY_DN		105	0.220486	0.915272	0.651054	0.758873	1	542	tags=22%, list=22%, signal=27%
VARELA_ZMPSTE24_TARGETS_UP	VARELA_ZMPSTE24_TARGETS_UP		20	0.317712	0.914796	0.55042	0.759208	1	278	tags=25%, list=11%, signal=28%
REACTOME_SIGNALING_BY_MET	REACTOME_SIGNALING_BY_MET		17	0.358349	0.913725	0.576842	0.761038	1	400	tags=29%, list=16%, signal=35%
REACTOME_MET_PROMOTES_CELL_MOTILITY	REACTOME_MET_PROMOTES_CELL_MOTILITY		17	0.358349	0.913725	0.576842	0.760265	1	400	tags=29%, list=16%, signal=35%
REACTOME_MEIOSIS	REACTOME_MEIOSIS		15	0.333152	0.911878	0.585903	0.7639	1	350	tags=27%, list=14%, signal=31%
ALONSO_METASTASIS_UP	ALONSO_METASTASIS_UP		36	0.267452	0.911401	0.575893	0.764237	1	733	tags=44%, list=30%, signal=63%
REACTOME_AMYLOID_FIBER_FORMATION	REACTOME_AMYLOID_FIBER_FORMATION		20	0.311429	0.91139	0.569038	0.76349	1	548	tags=30%, list=22%, signal=38%
VANLOO_SP3_TARGETS_DN	VANLOO_SP3_TARGETS_DN		29	0.281799	0.911269	0.618557	0.762997	1	614	tags=31%, list=25%, signal=41%
SCHAEFFER_PROSTATE_DEVELOPMENT_6HR_DN	SCHAEFFER_PROSTATE_DEVELOPMENT_6HR_DN		76	0.234493	0.911184	0.59375	0.762426	1	417	tags=20%, list=17%, signal=23%
CUI_TCF21_TARGETS_UP	CUI_TCF21_TARGETS_UP		21	0.304251	0.908696	0.588496	0.767736	1	432	tags=24%, list=18%, signal=29%
YEGNASUBRAMANIAN_PROSTATE_CANCER	YEGNASUBRAMANIAN_PROSTATE_CANCER		21	0.308274	0.908326	0.572062	0.76781	1	198	tags=19%, list=8%, signal=21%
SMITH_TERT_TARGETS_UP	SMITH_TERT_TARGETS_UP		25	0.279576	0.908286	0.589178	0.767142	1	424	tags=24%, list=17%, signal=29%
MARSON_FOXP3_TARGETS_UP	MARSON_FOXP3_TARGETS_UP		33	0.283162	0.90782	0.580357	0.767453	1	266	tags=18%, list=11%, signal=20%
SMID_BREAST_CANCER_BASAL_DN	SMID_BREAST_CANCER_BASAL_DN		158	0.208705	0.907207	0.681293	0.768147	1	800	tags=34%, list=33%, signal=48%
WP_PHOTODYNAMIC_THERAPYINDUCED_AP1_SURVIVAL_SIGNALING	WP_PHOTODYNAMIC_THERAPYINDUCED_AP1_SURVIVAL_SIGNALING		16	0.320244	0.905256	0.590535	0.772151	1	110	tags=19%, list=4%, signal=20%
NABA_SECRETED_FACTORS	NABA_SECRETED_FACTORS		76	0.23983	0.905023	0.647619	0.771962	1	451	tags=14%, list=18%, signal=17%
KAYO_AGING_MUSCLE_UP	KAYO_AGING_MUSCLE_UP		44	0.256469	0.902798	0.649758	0.776699	1	733	tags=34%, list=30%, signal=48%
ICHIBA_GRAFT_VERSUS_HOST_DISEASE_D7_UP	ICHIBA_GRAFT_VERSUS_HOST_DISEASE_D7_UP		78	0.231251	0.902087	0.616052	0.777585	1	87	tags=6%, list=4%, signal=6%
WONG_ENDMETRIUM_CANCER_DN	WONG_ENDMETRIUM_CANCER_DN		35	0.271656	0.90172	0.606911	0.777758	1	40	tags=6%, list=2%, signal=6%
CUI_TCF21_TARGETS_2_DN	CUI_TCF21_TARGETS_2_DN		251	0.196749	0.901484	0.737527	0.777538	1	585	tags=21%, list=24%, signal=24%
DUTERTRE_ESTRADIOL_RESPONSE_6HR_DN	DUTERTRE_ESTRADIOL_RESPONSE_6HR_DN		25	0.297489	0.900618	0.594595	0.778777	1	823	tags=40%, list=34%, signal=60%
WP_ECTODERM_DIFFERENTIATION	WP_ECTODERM_DIFFERENTIATION		34	0.271767	0.900237	0.619149	0.77894	1	935	tags=53%, list=38%, signal=85%
ENK_UV_RESPONSE_EPIDERMIS_UP	ENK_UV_RESPONSE_EPIDERMIS_UP		69	0.226748	0.899882	0.63983	0.779042	1	397	tags=16%, list=16%, signal=18%
LEIN_PONS_MARKERS	LEIN_PONS_MARKERS		20	0.298408	0.899548	0.643868	0.779096	1	825	tags=50%, list=34%, signal=75%
REACTOME_PRE_NOTCH_EXPRESSION_AND_PROCESSING	REACTOME_PRE_NOTCH_EXPRESSION_AND_PROCESSING		18	0.297921	0.899298	0.626126	0.778929	1	265	tags=22%, list=11%, signal=25%
KRIGE_RESPONSE_TO_TOSEDOSTAT_24HR_DN	KRIGE_RESPONSE_TO_TOSEDOSTAT_24HR_DN		133	0.217529	0.89912	0.627451	0.778612	1	616	tags=27%, list=25%, signal=34%
OISHI_CHOLANGIOMA_STEM_CELL_LIKE_DN	OISHI_CHOLANGIOMA_STEM_CELL_LIKE_DN		98	0.2228	0.898476	0.700483	0.779371	1	512	tags=20%, list=21%, signal=25%
DAZARD_RESPONSE_TO_UV_NHEK_DN	DAZARD_RESPONSE_TO_UV_NHEK_DN		45	0.260314	0.896543	0.606264	0.783372	1	636	tags=29%, list=26%, signal=38%
SESTO_RESPONSE_TO_UV_C0	SESTO_RESPONSE_TO_UV_C0		21	0.305007	0.89589	0.580198	0.784122	1	348	tags=19%, list=14%, signal=22%
FLECHNER_BIOPSY_KIDNEY_TRANSPLANT_OK_VS_DONOR_UP	FLECHNER_BIOPSY_KIDNEY_TRANSPLANT_OK_VS_DONOR_UP		108	0.213256	0.895456	0.68172	0.784471	1	717	tags=31%, list=29%, signal=43%
WP_7Q1123_COPY_NUMBER_VARIATION_SYNDROME	WP_7Q1123_COPY_NUMBER_VARIATION_SYNDROME		20	0.304342	0.894587	0.573737	0.785744	1	615	tags=35%, list=25%, signal=46%
DEBIASI_APOPTOSIS_BY_REOVIRUS_INFECTION_UP	DEBIASI_APOPTOSIS_BY_REOVIRUS_INFECTION_UP		63	0.242737	0.89359	0.641921	0.787428	1	349	tags=17%, list=14%, signal=20%
SASAI_RESISTANCE_TO_NEOPLASTIC_TRANSFROMATION	SASAI_RESISTANCE_TO_NEOPLASTIC_TRANSFROMATION		32	0.267564	0.893458	0.64454	0.786943	1	407	tags=22%, list=17%, signal=26%
RIGGINS_TAMOXIFEN_RESISTANCE_UP	RIGGINS_TAMOXIFEN_RESISTANCE_UP		27	0.2684	0.893273	0.648107	0.786613	1	378	tags=26%, list=15%, signal=30%
SENESE_HDAC1_TARGETS_UP	SENESE_HDAC1_TARGETS_UP		104	0.224706	0.8929	0.673378	0.786708	1	403	tags=18%, list=16%, signal=21%
CHENG_IMPRINTED_BY_ESTRADIOL	CHENG_IMPRINTED_BY_ESTRADIOL		18	0.3072	0.891559	0.61194	0.789184	1	374	tags=22%, list=15%, signal=26%
PID_PDGFRB_PATHWAY	PID_PDGFRB_PATHWAY		28	0.272403	0.890318	0.647191	0.791304	1	378	tags=18%, list=15%, signal=21%
ROSS_AML_WITH_MLL_FUSIONS	ROSS_AML_WITH_MLL_FUSIONS		29	0.280744	0.889826	0.656716	0.791802	1	604	tags=34%, list=25%, signal=45%
CHIARETTI_ACUTE_LYMPHOBLASTIC_LEUKEMIA_ZAP70	CHIARETTI_ACUTE_LYMPHOBLASTIC_LEUKEMIA_ZAP70		17	0.324148	0.889626	0.589977	0.791512	1	802	tags=47%, list=33%, signal=70%
GRESHOCK_CANCER_COPY_NUMBER_UP	GRESHOCK_CANCER_COPY_NUMBER_UP		56	0.236303	0.889129	0.645022	0.79198	1	752	tags=29%, list=31%, signal=40%
PID_BETA_CATENIN_NUC_PATHWAY	PID_BETA_CATENIN_NUC_PATHWAY		23	0.288184	0.888552	0.62955	0.792648	1	358	tags=17%, list=15%, signal=20%
KOHOUTEK_CCNT1_TARGETS	KOHOUTEK_CCNT1_TARGETS		15	0.317092	0.888532	0.644397	0.791927	1	825	tags=40%, list=34%, signal=60%
REACTOME_INTRACELLULAR_SIGNALING_BY_SECOND_MESSENGERS	REACTOME_INTRACELLULAR_SIGNALING_BY_SECOND_MESSENGERS		41	0.262627	0.888027	0.638767	0.792338	1	726	tags=32%, list=30%, signal=44%
BLANCO_MELO_BETA_INTERFERON_TREATED_BRONCHIAL_EPITHELIAL_CELLS_DN	BLANCO_MELO_BETA_INTERFERON_TREATED_BRONCHIAL_EPITHELIAL_CELLS_DN		32	0.294206	0.887217	0.650794	0.793549	1	552	tags=31%, list=23%, signal=40%
KEGG_PATHOGENIC_ESCHERICHIA_COLI_INFECTION	KEGG_PATHOGENIC_ESCHERICHIA_COLI_INFECTION		16	0.347985	0.886819	0.601227	0.793723	1	738	tags=38%, list=30%, signal=53%
WP_PATHOGENIC_ESCHERICHIA_COLI_INFECTION	WP_PATHOGENIC_ESCHERICHIA_COLI_INFECTION		16	0.347985	0.886819	0.601227	0.79295	1	738	tags=38%, list=30%, signal=53%
NATSUME_RESPONSE_TO_INTERFERON_BETA_DN	NATSUME_RESPONSE_TO_INTERFERON_BETA_DN		17	0.316491	0.88623	0.620469	0.793664	1	779	tags=53%, list=32%, signal=77%
CREIGHTON_ENDOCRINE_THERAPY_RESISTANCE_5	CREIGHTON_ENDOCRINE_THERAPY_RESISTANCE_5		95	0.224029	0.886125	0.668161	0.793135	1	849	tags=33%, list=35%, signal=48%
VERRECCHIA_EARLY_RESPONSE_TO_TGFB1	VERRECCHIA_EARLY_RESPONSE_TO_TGFB1		30	0.26767	0.885838	0.643357	0.793013	1	450	tags=33%, list=18%, signal=40%
LEE_LIVER_CANCER_MYC_DN	LEE_LIVER_CANCER_MYC_DN		26	0.27744	0.885098	0.653488	0.793977	1	893	tags=54%, list=37%, signal=84%
YAO_TEMPORAL_RESPONSE_TO_PROGESTERONE_CLUSTER_13	YAO_TEMPORAL_RESPONSE_TO_PROGESTERONE_CLUSTER_13		18	0.312959	0.884369	0.629412	0.79494	1	487	tags=28%, list=20%, signal=34%
BHAT_ESR1_TARGETS_NOT_VIA_AKT1_UP	BHAT_ESR1_TARGETS_NOT_VIA_AKT1_UP		40	0.25016	0.883934	0.670306	0.795195	1	446	tags=20%, list=18%, signal=24%
LOCKWOOD_AMPLIFIED_IN_LUNG_CANCER	LOCKWOOD_AMPLIFIED_IN_LUNG_CANCER		24	0.269374	0.883295	0.614931	0.795865	1	106	tags=13%, list=4%, signal=13%
ZHU_CMV_ALL_DN	ZHU_CMV_ALL_DN		52	0.236165	0.883085	0.690949	0.795563	1	390	tags=19%, list=16%, signal=22%
PILON_KLF1_TARGETS_UP	PILON_KLF1_TARGETS_UP		136	0.212137	0.881527	0.734266	0.798483	1	531	tags=23%, list=22%, signal=27%
HOELZEL_NF1_TARGETS_UP	HOELZEL_NF1_TARGETS_UP		33	0.268814	0.88021	0.677928	0.800722	1	467	tags=24%, list=19%, signal=30%
LU_EZH2_TARGETS_DN	LU_EZH2_TARGETS_DN		67	0.227162	0.880129	0.72209	0.800158	1	407	tags=19%, list=17%, signal=23%
THEILGAARD_NEUTROPHIL_AT_SKIN_WOUND_DN	THEILGAARD_NEUTROPHIL_AT_SKIN_WOUND_DN		49	0.240694	0.879509	0.672769	0.80086	1	596	tags=29%, list=24%, signal=37%
ASTON_MAJOR_DEPRESSIVE_DISORDER_UP	ASTON_MAJOR_DEPRESSIVE_DISORDER_UP		15	0.306962	0.878648	0.641129	0.802138	1	283	tags=20%, list=12%, signal=22%
FLECHNER_PBL_KIDNEY_TRANSPLANT_OK_VS_DONOR_UP	FLECHNER_PBL_KIDNEY_TRANSPLANT_OK_VS_DONOR_UP		27	0.270189	0.877935	0.659878	0.803163	1	553	tags=37%, list=23%, signal=47%
LEE_LIVER_CANCER_E2F1_DN	LEE_LIVER_CANCER_E2F1_DN		21	0.290225	0.876472	0.631004	0.80586	1	877	tags=62%, list=36%, signal=96%
WP_PPAR_SIGNALING_PATHWAY	WP_PPAR_SIGNALING_PATHWAY		16	0.313877	0.875736	0.633406	0.806806	1	755	tags=38%, list=31%, signal=54%
KEGG_PPAR_SIGNALING_PATHWAY	KEGG_PPAR_SIGNALING_PATHWAY		16	0.313877	0.875736	0.633406	0.806033	1	755	tags=38%, list=31%, signal=54%
MARSON_BOUND_BY_FOXP3_STIMULATED	MARSON_BOUND_BY_FOXP3_STIMULATED		175	0.209934	0.87528	0.75179	0.806372	1	604	tags=27%, list=25%, signal=34%
UDAYAKUMAR_MED1_TARGETS_DN	UDAYAKUMAR_MED1_TARGETS_DN		63	0.233062	0.875056	0.660156	0.806093	1	730	tags=41%, list=30%, signal=57%
RICKMAN_TUMOR_DIFFERENTIATED_WELL_VS_POORLY_DN	RICKMAN_TUMOR_DIFFERENTIATED_WELL_VS_POORLY_DN		76	0.229954	0.875053	0.693654	0.805329	1	814	tags=37%, list=33%, signal=54%
JISON_SICKLE_CELL_DISEASE_UP	JISON_SICKLE_CELL_DISEASE_UP		65	0.227631	0.874845	0.728261	0.805032	1	674	tags=29%, list=28%, signal=39%
BLALOCK_ALZHEIMERS_DISEASE_INCIPIENT_UP	BLALOCK_ALZHEIMERS_DISEASE_INCIPIENT_UP		78	0.218022	0.874061	0.701422	0.806119	1	331	tags=15%, list=14%, signal=17%
BURTON_ADIPOGENESIS_2	BURTON_ADIPOGENESIS_2		28	0.272433	0.873137	0.650964	0.807545	1	938	tags=43%, list=38%, signal=69%
REACTOME_METABOLISM_OF_STEROIDS	REACTOME_METABOLISM_OF_STEROIDS		20	0.305172	0.872616	0.615071	0.807955	1	634	tags=25%, list=26%, signal=33%
MASSARWEH_RESPONSE_TO_ESTRADIOL	MASSARWEH_RESPONSE_TO_ESTRADIOL		17	0.291376	0.872318	0.660832	0.807871	1	390	tags=24%, list=16%, signal=28%
WP_APOPTOSIS_MODULATION_AND_SIGNALING	WP_APOPTOSIS_MODULATION_AND_SIGNALING		20	0.295292	0.871989	0.64375	0.807839	1	594	tags=40%, list=24%, signal=52%
IBRAHIM_NRF1_UP	IBRAHIM_NRF1_UP		40	0.246015	0.871802	0.665996	0.807514	1	836	tags=45%, list=34%, signal=67%
HADDAD_B_LYMPHOCYTE_PROGENITOR	HADDAD_B_LYMPHOCYTE_PROGENITOR		72	0.226132	0.871515	0.690367	0.807383	1	410	tags=19%, list=17%, signal=23%
FOROUTAN_PRODRANK_TGFB_EMT_UP	FOROUTAN_PRODRANK_TGFB_EMT_UP		92	0.218398	0.871148	0.739336	0.807482	1	597	tags=27%, list=24%, signal=35%
WP_VEGFAVEGFR2_SIGNALING_PATHWAY	WP_VEGFAVEGFR2_SIGNALING_PATHWAY		111	0.212188	0.870168	0.747277	0.809017	1	500	tags=17%, list=20%, signal=21%
MIKKELSEN_MCV6_HCP_WITH_H3K27ME3	MIKKELSEN_MCV6_HCP_WITH_H3K27ME3		79	0.229476	0.869529	0.728774	0.80968	1	471	tags=19%, list=19%, signal=23%
YAO_TEMPORAL_RESPONSE_TO_PROGESTERONE_CLUSTER_14	YAO_TEMPORAL_RESPONSE_TO_PROGESTERONE_CLUSTER_14		18	0.289358	0.868734	0.643564	0.810734	1	316	tags=22%, list=13%, signal=25%
LI_AMPLIFIED_IN_LUNG_CANCER	LI_AMPLIFIED_IN_LUNG_CANCER		51	0.239761	0.868562	0.700219	0.810374	1	373	tags=20%, list=15%, signal=23%
ROPERO_HDAC2_TARGETS	ROPERO_HDAC2_TARGETS		20	0.281702	0.866825	0.684096	0.813532	1	175	tags=10%, list=7%, signal=11%
RODRIGUES_NTN1_TARGETS_DN	RODRIGUES_NTN1_TARGETS_DN		48	0.23227	0.86555	0.692144	0.815704	1	540	tags=23%, list=22%, signal=29%
WP_MICROGLIA_PATHOGEN_PHAGOCYTOSIS_PATHWAY	WP_MICROGLIA_PATHOGEN_PHAGOCYTOSIS_PATHWAY		27	0.284989	0.865184	0.646123	0.815796	1	239	tags=11%, list=10%, signal=12%
HESS_TARGETS_OF_HOXA9_AND_MEIS1_UP	HESS_TARGETS_OF_HOXA9_AND_MEIS1_UP		15	0.326751	0.864405	0.643011	0.816924	1	202	tags=20%, list=8%, signal=22%
SIMBULAN_UV_RESPONSE_IMMORTALIZED_DN	SIMBULAN_UV_RESPONSE_IMMORTALIZED_DN		18	0.293533	0.862612	0.634497	0.820339	1	400	tags=28%, list=16%, signal=33%
ZHAN_V2_LATE_DIFFERENTIATION_GENES	ZHAN_V2_LATE_DIFFERENTIATION_GENES		15	0.30906	0.861799	0.647303	0.821388	1	374	tags=27%, list=15%, signal=31%
SWEET_LUNG_CANCER_KRAS_UP	SWEET_LUNG_CANCER_KRAS_UP		172	0.197183	0.859701	0.784946	0.825431	1	582	tags=22%, list=24%, signal=26%
EPPERT_HSC_R	EPPERT_HSC_R		36	0.26453	0.859403	0.706004	0.825318	1	440	tags=22%, list=18%, signal=27%
COULOUARN_TEMPORAL_TGFB1_SIGNATURE_DN	COULOUARN_TEMPORAL_TGFB1_SIGNATURE_DN		45	0.233104	0.857704	0.704	0.828342	1	390	tags=18%, list=16%, signal=21%
DANG_REGULATED_BY_MYC_DN	DANG_REGULATED_BY_MYC_DN		104	0.214835	0.85769	0.738839	0.827596	1	699	tags=28%, list=29%, signal=37%
GENTILE_UV_LOW_DOSE_DN	GENTILE_UV_LOW_DOSE_DN		16	0.303973	0.857528	0.694511	0.827169	1	773	tags=38%, list=32%, signal=54%
HELLER_HDAC_TARGETS_SILENCED_BY_METHYLATION_UP	HELLER_HDAC_TARGETS_SILENCED_BY_METHYLATION_UP		147	0.197289	0.857277	0.749465	0.82697	1	676	tags=29%, list=28%, signal=37%
PID_AMB2_NEUTROPHILS_PATHWAY	PID_AMB2_NEUTROPHILS_PATHWAY		22	0.296956	0.857143	0.713235	0.826505	1	662	tags=36%, list=27%, signal=49%
PID_INTEGRIN1_PATHWAY	PID_INTEGRIN1_PATHWAY		38	0.263914	0.857129	0.759009	0.825779	1	465	tags=26%, list=19%, signal=32%
REACTOME_REPRODUCTION	REACTOME_REPRODUCTION		17	0.303933	0.856745	0.661364	0.825844	1	350	tags=24%, list=14%, signal=27%
WAKABAYASHI_ADIPOGENESIS_PPARG_RXRA_BOUND_8D	WAKABAYASHI_ADIPOGENESIS_PPARG_RXRA_BOUND_8D		125	0.197333	0.856292	0.792123	0.82613	1	376	tags=18%, list=15%, signal=20%
YAGI_AML_WITH_11Q23_REARRANGED	YAGI_AML_WITH_11Q23_REARRANGED		73	0.224365	0.856167	0.778291	0.825669	1	952	tags=41%, list=39%, signal=65%
MADAN_DPPA4_TARGETS	MADAN_DPPA4_TARGETS		16	0.313834	0.855868	0.682819	0.825586	1	409	tags=25%, list=17%, signal=30%
KERLEY_RESPONSE_TO_CISPLATIN_UP	KERLEY_RESPONSE_TO_CISPLATIN_UP		19	0.306966	0.85435	0.658427	0.828058	1	632	tags=21%, list=26%, signal=28%
SMIRNOV_CIRCULATING_ENDOTHELIOCYTES_IN_CANCER_UP	SMIRNOV_CIRCULATING_ENDOTHELIOCYTES_IN_CANCER_UP		75	0.215341	0.852726	0.776842	0.83092	1	393	tags=16%, list=16%, signal=18%
SMIRNOV_RESPONSE_TO_IR_6HR_DN	SMIRNOV_RESPONSE_TO_IR_6HR_DN		67	0.241017	0.852187	0.70354	0.831403	1	636	tags=30%, list=26%, signal=39%
WP_HEPATITIS_B_INFECTION	WP_HEPATITIS_B_INFECTION		27	0.267732	0.851748	0.68009	0.831627	1	340	tags=19%, list=14%, signal=21%
IBRAHIM_NRF2_DOWN	IBRAHIM_NRF2_DOWN		37	0.244122	0.851343	0.714286	0.8318	1	668	tags=38%, list=27%, signal=51%
REACTOME_SENSORY_PERCEPTION	REACTOME_SENSORY_PERCEPTION		42	0.24393	0.850826	0.718163	0.832121	1	749	tags=36%, list=31%, signal=51%
REACTOME_PHASE_II_CONJUGATION_OF_COMPOUNDS	REACTOME_PHASE_II_CONJUGATION_OF_COMPOUNDS		16	0.288961	0.850162	0.689655	0.832827	1	577	tags=31%, list=24%, signal=41%
GHANDHI_DIRECT_IRRADIATION_UP	GHANDHI_DIRECT_IRRADIATION_UP		34	0.254795	0.85005	0.690045	0.832301	1	279	tags=15%, list=11%, signal=16%
FOROUTAN_TGFB_EMT_UP	FOROUTAN_TGFB_EMT_UP		98	0.212059	0.849625	0.815603	0.832475	1	597	tags=27%, list=24%, signal=34%
VANHARANTA_UTERINE_FIBROID_UP	VANHARANTA_UTERINE_FIBROID_UP		15	0.314526	0.847085	0.670429	0.837424	1	759	tags=47%, list=31%, signal=67%
GAUSSMANN_MLL_AF4_FUSION_TARGETS_A_UP	GAUSSMANN_MLL_AF4_FUSION_TARGETS_A_UP		52	0.232717	0.844669	0.771134	0.841847	1	543	tags=23%, list=22%, signal=29%
HILLION_HMGA1_TARGETS	HILLION_HMGA1_TARGETS		28	0.266091	0.843908	0.651357	0.842734	1	319	tags=18%, list=13%, signal=20%
APPEL_IMATINIB_RESPONSE	APPEL_IMATINIB_RESPONSE		22	0.285468	0.843001	0.676892	0.843987	1	611	tags=36%, list=25%, signal=48%
REACTOME_SLC_MEDIATED_TRANSMEMBRANE_TRANSPORT	REACTOME_SLC_MEDIATED_TRANSMEMBRANE_TRANSPORT		40	0.243494	0.842029	0.747454	0.845303	1	782	tags=30%, list=32%, signal=43%
CADWELL_ATG16L1_TARGETS_UP	CADWELL_ATG16L1_TARGETS_UP		38	0.244384	0.841544	0.770531	0.845581	1	306	tags=16%, list=13%, signal=18%
SHETH_LIVER_CANCER_VS_TXNIP_LOSS_PAM6	SHETH_LIVER_CANCER_VS_TXNIP_LOSS_PAM6		15	0.305163	0.841127	0.654886	0.845767	1	202	tags=20%, list=8%, signal=22%
SANSOM_APC_TARGETS_DN	SANSOM_APC_TARGETS_DN		132	0.193628	0.839393	0.870588	0.848928	1	312	tags=13%, list=13%, signal=14%
FLORIO_NEOCORTEX_BASAL_RADIAL_GLIA_UP	FLORIO_NEOCORTEX_BASAL_RADIAL_GLIA_UP		85	0.229767	0.838921	0.845606	0.849167	1	409	tags=18%, list=17%, signal=20%
KLEIN_TARGETS_OF_BCR_ABL1_FUSION	KLEIN_TARGETS_OF_BCR_ABL1_FUSION		21	0.292061	0.837404	0.710112	0.851638	1	419	tags=19%, list=17%, signal=23%
IBRAHIM_NRF2_UP	IBRAHIM_NRF2_UP		48	0.237704	0.836593	0.731006	0.852612	1	553	tags=21%, list=23%, signal=26%
DAZARD_RESPONSE_TO_UV_SCC_UP	DAZARD_RESPONSE_TO_UV_SCC_UP		29	0.262895	0.836168	0.681435	0.852709	1	279	tags=17%, list=11%, signal=19%
IVANOVA_HEMATOPOIESIS_STEM_CELL_AND_PROGENITOR	IVANOVA_HEMATOPOIESIS_STEM_CELL_AND_PROGENITOR		90	0.208949	0.835699	0.860412	0.852946	1	533	tags=22%, list=22%, signal=27%
LINSLEY_MIR16_TARGETS	LINSLEY_MIR16_TARGETS		24	0.262835	0.835689	0.684549	0.852197	1	443	tags=29%, list=18%, signal=35%
HOELZEL_NF1_TARGETS_DN	HOELZEL_NF1_TARGETS_DN		30	0.252591	0.835611	0.750511	0.851596	1	489	tags=23%, list=20%, signal=29%
ALCALAY_AML_BY_NPM1_LOCALIZATION_UP	ALCALAY_AML_BY_NPM1_LOCALIZATION_UP		45	0.235167	0.834981	0.741573	0.852151	1	465	tags=22%, list=19%, signal=27%
SMID_BREAST_CANCER_LUMINAL_B_UP	SMID_BREAST_CANCER_LUMINAL_B_UP		36	0.249316	0.834719	0.730603	0.851959	1	880	tags=42%, list=36%, signal=64%
ZHOU_INFLAMMATORY_RESPONSE_FIMA_DN	ZHOU_INFLAMMATORY_RESPONSE_FIMA_DN		52	0.230902	0.833306	0.73913	0.854152	1	582	tags=29%, list=24%, signal=37%
BURTON_ADIPOGENESIS_9	BURTON_ADIPOGENESIS_9		35	0.246484	0.832619	0.757174	0.854819	1	505	tags=26%, list=21%, signal=32%
REACTOME_REGULATION_OF_INSULIN_LIKE_GROWTH_FACTOR_IGF_TRANSPORT_AND_UPTAKE_BY_INSULIN_LIKE_GROWTH_FACTOR_BINDING_PROTEINS_IGFBPS	REACTOME_REGULATION_OF_INSULIN_LIKE_GROWTH_FACTOR_IGF_TRANSPORT_AND_UPTAKE_BY_INSULIN_LIKE_GROWTH_FACTOR_BINDING_PROTEINS_IGFBPS		51	0.230083	0.832513	0.808612	0.854273	1	710	tags=31%, list=29%, signal=43%
WP_ERBB_SIGNALING_PATHWAY	WP_ERBB_SIGNALING_PATHWAY		15	0.294148	0.831626	0.685841	0.855334	1	726	tags=40%, list=30%, signal=57%
MATTIOLI_MGUS_VS_PCL	MATTIOLI_MGUS_VS_PCL		23	0.28717	0.831023	0.690987	0.855769	1	274	tags=17%, list=11%, signal=19%
BURTON_ADIPOGENESIS_5	BURTON_ADIPOGENESIS_5		23	0.273007	0.829814	0.71519	0.857548	1	769	tags=39%, list=31%, signal=57%
PASQUALUCCI_LYMPHOMA_BY_GC_STAGE_UP	PASQUALUCCI_LYMPHOMA_BY_GC_STAGE_UP		65	0.214847	0.827857	0.777302	0.86092	1	659	tags=29%, list=27%, signal=39%
BOYAULT_LIVER_CANCER_SUBCLASS_G3_DN	BOYAULT_LIVER_CANCER_SUBCLASS_G3_DN		17	0.289875	0.827371	0.701031	0.861168	1	614	tags=29%, list=25%, signal=39%
TOOKER_GEMCITABINE_RESISTANCE_UP	TOOKER_GEMCITABINE_RESISTANCE_UP		22	0.262612	0.82733	0.735656	0.860465	1	809	tags=45%, list=33%, signal=67%
BENPORATH_SUZ12_TARGETS	BENPORATH_SUZ12_TARGETS		223	0.19019	0.827084	0.873449	0.860203	1	786	tags=31%, list=32%, signal=42%
DAZARD_RESPONSE_TO_UV_NHEK_UP	DAZARD_RESPONSE_TO_UV_NHEK_UP		72	0.222441	0.827009	0.737271	0.85956	1	531	tags=24%, list=22%, signal=29%
DACOSTA_UV_RESPONSE_VIA_ERCC3_UP	DACOSTA_UV_RESPONSE_VIA_ERCC3_UP		76	0.218944	0.825605	0.739669	0.861658	1	841	tags=43%, list=34%, signal=64%
LEIN_MIDBRAIN_MARKERS	LEIN_MIDBRAIN_MARKERS		16	0.296851	0.825568	0.714988	0.860978	1	439	tags=31%, list=18%, signal=38%
KRASNOSELSKAYA_ILF3_TARGETS_UP	KRASNOSELSKAYA_ILF3_TARGETS_UP		16	0.298224	0.823894	0.715884	0.863626	1	277	tags=19%, list=11%, signal=21%
HADDAD_T_LYMPHOCYTE_AND_NK_PROGENITOR_DN	HADDAD_T_LYMPHOCYTE_AND_NK_PROGENITOR_DN		36	0.243657	0.82072	0.793103	0.869325	1	618	tags=19%, list=25%, signal=26%
WP_B_CELL_RECEPTOR_SIGNALING_PATHWAY	WP_B_CELL_RECEPTOR_SIGNALING_PATHWAY		26	0.250626	0.820458	0.756385	0.869109	1	468	tags=19%, list=19%, signal=24%
STEARMAN_LUNG_CANCER_EARLY_VS_LATE_DN	STEARMAN_LUNG_CANCER_EARLY_VS_LATE_DN		34	0.233929	0.81887	0.76569	0.871622	1	589	tags=32%, list=24%, signal=42%
GAJATE_RESPONSE_TO_TRABECTEDIN_UP	GAJATE_RESPONSE_TO_TRABECTEDIN_UP		32	0.248558	0.818651	0.751634	0.871294	1	604	tags=31%, list=25%, signal=41%
DER_IFN_ALPHA_RESPONSE_UP	DER_IFN_ALPHA_RESPONSE_UP		24	0.275188	0.818363	0.72807	0.871083	1	747	tags=29%, list=31%, signal=42%
LINDGREN_BLADDER_CANCER_CLUSTER_3_DN	LINDGREN_BLADDER_CANCER_CLUSTER_3_DN		49	0.223856	0.818019	0.807095	0.871034	1	555	tags=27%, list=23%, signal=34%
REACTOME_COLLAGEN_CHAIN_TRIMERIZATION	REACTOME_COLLAGEN_CHAIN_TRIMERIZATION		18	0.315082	0.817114	0.75052	0.872034	1	421	tags=28%, list=17%, signal=33%
NABA_COLLAGENS	NABA_COLLAGENS		18	0.315082	0.817114	0.75052	0.87126	1	421	tags=28%, list=17%, signal=33%
LEIN_NEURON_MARKERS	LEIN_NEURON_MARKERS		16	0.297458	0.814637	0.671488	0.875344	1	685	tags=31%, list=28%, signal=43%
LANDIS_ERBB2_BREAST_TUMORS_324_DN	LANDIS_ERBB2_BREAST_TUMORS_324_DN		64	0.212583	0.814232	0.826577	0.875344	1	173	tags=11%, list=7%, signal=11%
NIKOLSKY_BREAST_CANCER_7Q21_Q22_AMPLICON	NIKOLSKY_BREAST_CANCER_7Q21_Q22_AMPLICON		16	0.305016	0.813294	0.742072	0.876487	1	342	tags=19%, list=14%, signal=22%
WANG_ADIPOGENIC_GENES_REPRESSED_BY_SIRT1	WANG_ADIPOGENIC_GENES_REPRESSED_BY_SIRT1		17	0.312357	0.81289	0.671937	0.876526	1	760	tags=29%, list=31%, signal=42%
CREIGHTON_ENDOCRINE_THERAPY_RESISTANCE_3	CREIGHTON_ENDOCRINE_THERAPY_RESISTANCE_3		127	0.191091	0.812542	0.88671	0.87649	1	480	tags=18%, list=20%, signal=21%
CHARAFE_BREAST_CANCER_LUMINAL_VS_BASAL_UP	CHARAFE_BREAST_CANCER_LUMINAL_VS_BASAL_UP		46	0.225888	0.812272	0.804348	0.87633	1	502	tags=24%, list=21%, signal=30%
KIM_ALL_DISORDERS_CALB1_CORR_UP	KIM_ALL_DISORDERS_CALB1_CORR_UP		66	0.217307	0.810588	0.808017	0.878986	1	321	tags=14%, list=13%, signal=15%
REACTOME_TRANSPORT_OF_SMALL_MOLECULES	REACTOME_TRANSPORT_OF_SMALL_MOLECULES		125	0.193479	0.809271	0.901376	0.880752	1	725	tags=29%, list=30%, signal=39%
NUTT_GBM_VS_AO_GLIOMA_UP	NUTT_GBM_VS_AO_GLIOMA_UP		16	0.288029	0.808848	0.734151	0.880795	1	1168	tags=56%, list=48%, signal=107%
MCBRYAN_PUBERTAL_BREAST_6_7WK_DN	MCBRYAN_PUBERTAL_BREAST_6_7WK_DN		41	0.233583	0.808645	0.789709	0.880419	1	242	tags=15%, list=10%, signal=16%
REACTOME_HCMV_EARLY_EVENTS	REACTOME_HCMV_EARLY_EVENTS		17	0.282529	0.808303	0.710526	0.880326	1	496	tags=29%, list=20%, signal=37%
DELYS_THYROID_CANCER_DN	DELYS_THYROID_CANCER_DN		75	0.210923	0.807639	0.814645	0.880922	1	403	tags=17%, list=16%, signal=20%
MIYAGAWA_TARGETS_OF_EWSR1_ETS_FUSIONS_UP	MIYAGAWA_TARGETS_OF_EWSR1_ETS_FUSIONS_UP		84	0.203397	0.806737	0.851385	0.881955	1	340	tags=14%, list=14%, signal=16%
KIM_LRRC3B_TARGETS	KIM_LRRC3B_TARGETS		15	0.302714	0.806197	0.704951	0.88222	1	747	tags=33%, list=31%, signal=48%
REACTOME_HCMV_INFECTION	REACTOME_HCMV_INFECTION		18	0.277076	0.805526	0.721519	0.882744	1	496	tags=28%, list=20%, signal=35%
DUTERTRE_ESTRADIOL_RESPONSE_24HR_DN	DUTERTRE_ESTRADIOL_RESPONSE_24HR_DN		141	0.194924	0.804292	0.871739	0.884401	1	597	tags=25%, list=24%, signal=31%
REACTOME_PLATELET_HOMEOSTASIS	REACTOME_PLATELET_HOMEOSTASIS		17	0.289928	0.804101	0.771429	0.884023	1	655	tags=35%, list=27%, signal=48%
SCHLOSSER_SERUM_RESPONSE_DN	SCHLOSSER_SERUM_RESPONSE_DN		84	0.199078	0.802925	0.858947	0.88552	1	702	tags=27%, list=29%, signal=37%
EBAUER_TARGETS_OF_PAX3_FOXO1_FUSION_UP	EBAUER_TARGETS_OF_PAX3_FOXO1_FUSION_UP		60	0.209062	0.802468	0.881057	0.885631	1	421	tags=17%, list=17%, signal=20%
HOLLMANN_APOPTOSIS_VIA_CD40_UP	HOLLMANN_APOPTOSIS_VIA_CD40_UP		49	0.234625	0.802251	0.79704	0.885298	1	885	tags=41%, list=36%, signal=63%
SENESE_HDAC2_TARGETS_DN	SENESE_HDAC2_TARGETS_DN		48	0.227238	0.801435	0.8379	0.886075	1	762	tags=31%, list=31%, signal=44%
VERHAAK_GLIOBLASTOMA_NEURAL	VERHAAK_GLIOBLASTOMA_NEURAL		19	0.276073	0.800956	0.743478	0.886237	1	369	tags=21%, list=15%, signal=25%
KEGG_LEUKOCYTE_TRANSENDOTHELIAL_MIGRATION	KEGG_LEUKOCYTE_TRANSENDOTHELIAL_MIGRATION		46	0.228656	0.800414	0.868132	0.886526	1	509	tags=15%, list=21%, signal=19%
REACTOME_FCGAMMA_RECEPTOR_FCGR_DEPENDENT_PHAGOCYTOSIS	REACTOME_FCGAMMA_RECEPTOR_FCGR_DEPENDENT_PHAGOCYTOSIS		18	0.28037	0.799359	0.757143	0.88772	1	580	tags=28%, list=24%, signal=36%
FOROUTAN_INTEGRATED_TGFB_EMT_UP	FOROUTAN_INTEGRATED_TGFB_EMT_UP		72	0.210375	0.799341	0.881119	0.88698	1	508	tags=24%, list=21%, signal=29%
MCGARVEY_SILENCED_BY_METHYLATION_IN_COLON_CANCER	MCGARVEY_SILENCED_BY_METHYLATION_IN_COLON_CANCER		19	0.287537	0.798074	0.788538	0.888559	1	1016	tags=58%, list=42%, signal=98%
HINATA_NFKB_TARGETS_FIBROBLAST_UP	HINATA_NFKB_TARGETS_FIBROBLAST_UP		32	0.240061	0.797957	0.812362	0.887986	1	280	tags=16%, list=11%, signal=17%
LIN_SILENCED_BY_TUMOR_MICROENVIRONMENT	LIN_SILENCED_BY_TUMOR_MICROENVIRONMENT		33	0.251483	0.797848	0.784232	0.887424	1	279	tags=15%, list=11%, signal=17%
SMIRNOV_RESPONSE_TO_IR_2HR_UP	SMIRNOV_RESPONSE_TO_IR_2HR_UP		23	0.268054	0.797094	0.716632	0.888007	1	249	tags=13%, list=10%, signal=14%
BROWNE_INTERFERON_RESPONSIVE_GENES	BROWNE_INTERFERON_RESPONSIVE_GENES		25	0.262516	0.796257	0.754717	0.888812	1	747	tags=32%, list=31%, signal=46%
PID_ENDOTHELIN_PATHWAY	PID_ENDOTHELIN_PATHWAY		21	0.282584	0.795552	0.771619	0.889312	1	342	tags=19%, list=14%, signal=22%
YAO_TEMPORAL_RESPONSE_TO_PROGESTERONE_CLUSTER_12	YAO_TEMPORAL_RESPONSE_TO_PROGESTERONE_CLUSTER_12		25	0.24904	0.794516	0.766529	0.890524	1	163	tags=16%, list=7%, signal=17%
INGRAM_SHH_TARGETS_DN	INGRAM_SHH_TARGETS_DN		31	0.244329	0.794434	0.818557	0.889913	1	661	tags=32%, list=27%, signal=44%
BOYLAN_MULTIPLE_MYELOMA_D_UP	BOYLAN_MULTIPLE_MYELOMA_D_UP		26	0.25393	0.791816	0.776442	0.893899	1	201	tags=15%, list=8%, signal=17%
GUO_HEX_TARGETS_UP	GUO_HEX_TARGETS_UP		18	0.282499	0.791807	0.761603	0.893149	1	629	tags=39%, list=26%, signal=52%
GRUETZMANN_PANCREATIC_CANCER_DN	GRUETZMANN_PANCREATIC_CANCER_DN		42	0.221296	0.79148	0.816415	0.892991	1	567	tags=26%, list=23%, signal=34%
DELASERNA_MYOD_TARGETS_DN	DELASERNA_MYOD_TARGETS_DN		24	0.248489	0.790254	0.799032	0.894334	1	518	tags=21%, list=21%, signal=26%
RUTELLA_RESPONSE_TO_CSF2RB_AND_IL4_UP	RUTELLA_RESPONSE_TO_CSF2RB_AND_IL4_UP		96	0.194001	0.788838	0.926191	0.896128	1	805	tags=34%, list=33%, signal=49%
IGLESIAS_E2F_TARGETS_UP	IGLESIAS_E2F_TARGETS_UP		92	0.211275	0.788636	0.869748	0.895702	1	513	tags=24%, list=21%, signal=29%
IBRAHIM_NRF1_DOWN	IBRAHIM_NRF1_DOWN		34	0.237012	0.786223	0.8361	0.899286	1	400	tags=21%, list=16%, signal=24%
WIERENGA_STAT5A_TARGETS_GROUP1	WIERENGA_STAT5A_TARGETS_GROUP1		35	0.233142	0.784178	0.817204	0.902154	1	511	tags=26%, list=21%, signal=32%
YAGI_AML_WITH_T_9_11_TRANSLOCATION	YAGI_AML_WITH_T_9_11_TRANSLOCATION		21	0.274843	0.784152	0.838983	0.90141	1	399	tags=19%, list=16%, signal=23%
GROSS_ELK3_TARGETS_UP	GROSS_ELK3_TARGETS_UP		19	0.282368	0.782191	0.766292	0.904095	1	557	tags=32%, list=23%, signal=41%
REACTOME_TRANSCRIPTIONAL_REGULATION_OF_WHITE_ADIPOCYTE_DIFFERENTIATION	REACTOME_TRANSCRIPTIONAL_REGULATION_OF_WHITE_ADIPOCYTE_DIFFERENTIATION		16	0.272861	0.781894	0.804979	0.903792	1	182	tags=13%, list=7%, signal=13%
NABA_ECM_AFFILIATED	NABA_ECM_AFFILIATED		50	0.234752	0.78104	0.84292	0.904508	1	86	tags=8%, list=4%, signal=8%
LE_EGR2_TARGETS_DN	LE_EGR2_TARGETS_DN		28	0.254556	0.778661	0.767152	0.907935	1	130	tags=7%, list=5%, signal=7%
HECKER_IFNB1_TARGETS	HECKER_IFNB1_TARGETS		42	0.223149	0.777741	0.839729	0.908832	1	303	tags=14%, list=12%, signal=16%
TSAI_RESPONSE_TO_IONIZING_RADIATION	TSAI_RESPONSE_TO_IONIZING_RADIATION		60	0.208169	0.777083	0.869464	0.909173	1	450	tags=22%, list=18%, signal=26%
TAKEDA_TARGETS_OF_NUP98_HOXA9_FUSION_8D_DN	TAKEDA_TARGETS_OF_NUP98_HOXA9_FUSION_8D_DN		82	0.208786	0.776739	0.930586	0.909033	1	551	tags=21%, list=23%, signal=26%
LEE_RECENT_THYMIC_EMIGRANT	LEE_RECENT_THYMIC_EMIGRANT		47	0.223204	0.776662	0.83368	0.908385	1	411	tags=21%, list=17%, signal=25%
MCBRYAN_PUBERTAL_TGFB1_TARGETS_DN	MCBRYAN_PUBERTAL_TGFB1_TARGETS_DN		32	0.243614	0.774578	0.842829	0.911215	1	276	tags=13%, list=11%, signal=14%
WELCSH_BRCA1_TARGETS_DN	WELCSH_BRCA1_TARGETS_DN		17	0.264823	0.774258	0.785288	0.910971	1	795	tags=41%, list=33%, signal=61%
MCCLUNG_COCAINE_REWARD_5D	MCCLUNG_COCAINE_REWARD_5D		15	0.290528	0.774196	0.761488	0.910286	1	407	tags=20%, list=17%, signal=24%
MCCABE_BOUND_BY_HOXC6	MCCABE_BOUND_BY_HOXC6		45	0.211848	0.774078	0.851111	0.909713	1	470	tags=20%, list=19%, signal=24%
REACTOME_POST_TRANSLATIONAL_MODIFICATION_SYNTHESIS_OF_GPI_ANCHORED_PROTEINS	REACTOME_POST_TRANSLATIONAL_MODIFICATION_SYNTHESIS_OF_GPI_ANCHORED_PROTEINS		18	0.274109	0.772017	0.815789	0.912362	1	194	tags=17%, list=8%, signal=18%
FLECHNER_BIOPSY_KIDNEY_TRANSPLANT_REJECTED_VS_OK_UP	FLECHNER_BIOPSY_KIDNEY_TRANSPLANT_REJECTED_VS_OK_UP		63	0.201976	0.771842	0.887446	0.911861	1	593	tags=21%, list=24%, signal=27%
LAIHO_COLORECTAL_CANCER_SERRATED_UP	LAIHO_COLORECTAL_CANCER_SERRATED_UP		33	0.255722	0.770161	0.910387	0.913753	1	407	tags=18%, list=17%, signal=22%
REACTOME_CELL_SURFACE_INTERACTIONS_AT_THE_VASCULAR_WALL	REACTOME_CELL_SURFACE_INTERACTIONS_AT_THE_VASCULAR_WALL		56	0.213002	0.769906	0.885986	0.913384	1	400	tags=16%, list=16%, signal=19%
ZHANG_PROLIFERATING_VS_QUIESCENT	ZHANG_PROLIFERATING_VS_QUIESCENT		27	0.237978	0.769342	0.845666	0.913508	1	422	tags=26%, list=17%, signal=31%
BIDUS_METASTASIS_DN	BIDUS_METASTASIS_DN		38	0.228252	0.76888	0.824834	0.913435	1	1032	tags=53%, list=42%, signal=90%
CHANDRAN_METASTASIS_DN	CHANDRAN_METASTASIS_DN		71	0.205668	0.767453	0.904867	0.915042	1	528	tags=20%, list=22%, signal=24%
OKUMURA_INFLAMMATORY_RESPONSE_LPS	OKUMURA_INFLAMMATORY_RESPONSE_LPS		48	0.212536	0.766189	0.871739	0.916286	1	685	tags=25%, list=28%, signal=34%
MARTIN_NFKB_TARGETS_UP	MARTIN_NFKB_TARGETS_UP		22	0.25721	0.763557	0.826374	0.919738	1	620	tags=32%, list=25%, signal=42%
FONTAINE_PAPILLARY_THYROID_CARCINOMA_UP	FONTAINE_PAPILLARY_THYROID_CARCINOMA_UP		16	0.326372	0.762019	0.800443	0.921448	1	409	tags=31%, list=17%, signal=37%
MEISSNER_NPC_HCP_WITH_H3_UNMETHYLATED	MEISSNER_NPC_HCP_WITH_H3_UNMETHYLATED		121	0.179544	0.761465	0.969095	0.921536	1	823	tags=33%, list=34%, signal=47%
REACTOME_TRANSCRIPTIONAL_REGULATION_BY_RUNX3	REACTOME_TRANSCRIPTIONAL_REGULATION_BY_RUNX3		24	0.246937	0.760559	0.857715	0.922156	1	751	tags=38%, list=31%, signal=54%
WAKABAYASHI_ADIPOGENESIS_PPARG_RXRA_BOUND_WITH_H4K20ME1_MARK	WAKABAYASHI_ADIPOGENESIS_PPARG_RXRA_BOUND_WITH_H4K20ME1_MARK		28	0.233863	0.760286	0.810651	0.921804	1	814	tags=46%, list=33%, signal=69%
AMIT_EGF_RESPONSE_240_HELA	AMIT_EGF_RESPONSE_240_HELA		16	0.276057	0.759837	0.814894	0.92173	1	730	tags=31%, list=30%, signal=44%
REACTOME_CHROMATIN_MODIFYING_ENZYMES	REACTOME_CHROMATIN_MODIFYING_ENZYMES		17	0.259691	0.759151	0.789916	0.922025	1	555	tags=29%, list=23%, signal=38%
ZWANG_EGF_INTERVAL_UP	ZWANG_EGF_INTERVAL_UP		15	0.283745	0.759111	0.755869	0.921326	1	362	tags=20%, list=15%, signal=23%
LIN_NPAS4_TARGETS_UP	LIN_NPAS4_TARGETS_UP		15	0.267993	0.75751	0.823529	0.922997	1	167	tags=13%, list=7%, signal=14%
WP_COMPLEMENT_SYSTEM	WP_COMPLEMENT_SYSTEM		47	0.213828	0.757235	0.912556	0.922627	1	672	tags=28%, list=27%, signal=37%
FORTSCHEGGER_PHF8_TARGETS_UP	FORTSCHEGGER_PHF8_TARGETS_UP		50	0.209182	0.756871	0.889849	0.922411	1	833	tags=36%, list=34%, signal=53%
GINESTIER_BREAST_CANCER_20Q13_AMPLIFICATION_DN	GINESTIER_BREAST_CANCER_20Q13_AMPLIFICATION_DN		16	0.263555	0.755554	0.795031	0.923584	1	98	tags=13%, list=4%, signal=13%
ZHU_CMV_24_HR_DN	ZHU_CMV_24_HR_DN		41	0.219313	0.753166	0.909931	0.926519	1	472	tags=22%, list=19%, signal=27%
JOHNSTONE_PARVB_TARGETS_2_UP	JOHNSTONE_PARVB_TARGETS_2_UP		47	0.210097	0.75246	0.905405	0.926744	1	886	tags=40%, list=36%, signal=62%
MANALO_HYPOXIA_UP	MANALO_HYPOXIA_UP		90	0.185814	0.752272	0.954338	0.926265	1	801	tags=34%, list=33%, signal=49%
GRAESSMANN_APOPTOSIS_BY_SERUM_DEPRIVATION_UP	GRAESSMANN_APOPTOSIS_BY_SERUM_DEPRIVATION_UP		156	0.180793	0.751254	0.97907	0.92708	1	683	tags=24%, list=28%, signal=32%
BLALOCK_ALZHEIMERS_DISEASE_INCIPIENT_DN	BLALOCK_ALZHEIMERS_DISEASE_INCIPIENT_DN		19	0.253505	0.750659	0.849099	0.927132	1	508	tags=26%, list=21%, signal=33%
HOSHIDA_LIVER_CANCER_SUBCLASS_S1	HOSHIDA_LIVER_CANCER_SUBCLASS_S1		125	0.176021	0.749978	0.984375	0.927402	1	580	tags=22%, list=24%, signal=27%
KIM_MYC_AMPLIFICATION_TARGETS_DN	KIM_MYC_AMPLIFICATION_TARGETS_DN		21	0.243723	0.748799	0.846639	0.928328	1	655	tags=38%, list=27%, signal=52%
TING_SILENCED_BY_DICER	TING_SILENCED_BY_DICER		16	0.267116	0.746847	0.838137	0.930266	1	393	tags=19%, list=16%, signal=22%
JEON_SMAD6_TARGETS_UP	JEON_SMAD6_TARGETS_UP		15	0.265333	0.746467	0.810934	0.930034	1	710	tags=33%, list=29%, signal=47%
SMITH_TERT_TARGETS_DN	SMITH_TERT_TARGETS_DN		33	0.217157	0.745819	0.856263	0.930149	1	841	tags=45%, list=34%, signal=68%
REACTOME_INFECTIOUS_DISEASE	REACTOME_INFECTIOUS_DISEASE		123	0.175824	0.744892	0.986607	0.930763	1	747	tags=29%, list=31%, signal=40%
HUTTMANN_B_CLL_POOR_SURVIVAL_UP	HUTTMANN_B_CLL_POOR_SURVIVAL_UP		79	0.180597	0.74394	0.922078	0.931306	1	468	tags=14%, list=19%, signal=17%
JI_RESPONSE_TO_FSH_UP	JI_RESPONSE_TO_FSH_UP		20	0.242785	0.74251	0.851464	0.932509	1	996	tags=55%, list=41%, signal=92%
LEE_LIVER_CANCER_ACOX1_UP	LEE_LIVER_CANCER_ACOX1_UP		24	0.2332	0.741554	0.879493	0.933015	1	879	tags=46%, list=36%, signal=71%
BYSTRYKH_HEMATOPOIESIS_STEM_CELL_QTL_CIS	BYSTRYKH_HEMATOPOIESIS_STEM_CELL_QTL_CIS		26	0.23384	0.741281	0.866109	0.932649	1	450	tags=23%, list=18%, signal=28%
ROVERSI_GLIOMA_COPY_NUMBER_UP	ROVERSI_GLIOMA_COPY_NUMBER_UP		17	0.255482	0.740092	0.857447	0.933554	1	764	tags=41%, list=31%, signal=59%
LIANG_SILENCED_BY_METHYLATION_UP	LIANG_SILENCED_BY_METHYLATION_UP		18	0.253159	0.740006	0.872	0.932899	1	620	tags=28%, list=25%, signal=37%
TAKEDA_TARGETS_OF_NUP98_HOXA9_FUSION_3D_DN	TAKEDA_TARGETS_OF_NUP98_HOXA9_FUSION_3D_DN		17	0.280774	0.738021	0.816964	0.934821	1	1081	tags=41%, list=44%, signal=73%
WP_PROSTAGLANDIN_AND_LEUKOTRIENE_METABOLISM_IN_SENESCENCE	WP_PROSTAGLANDIN_AND_LEUKOTRIENE_METABOLISM_IN_SENESCENCE		15	0.28734	0.737685	0.815054	0.934472	1	573	tags=27%, list=23%, signal=35%
WP_MAPK_SIGNALING_PATHWAY	WP_MAPK_SIGNALING_PATHWAY		57	0.195985	0.735257	0.888199	0.936998	1	589	tags=25%, list=24%, signal=32%
WP_DEVELOPMENT_OF_URETERIC_COLLECTION_SYSTEM	WP_DEVELOPMENT_OF_URETERIC_COLLECTION_SYSTEM		15	0.270153	0.733729	0.834606	0.938255	1	886	tags=47%, list=36%, signal=73%
REACTOME_OPIOID_SIGNALLING	REACTOME_OPIOID_SIGNALLING		17	0.252829	0.731205	0.874725	0.940835	1	411	tags=18%, list=17%, signal=21%
KLEIN_PRIMARY_EFFUSION_LYMPHOMA_DN	KLEIN_PRIMARY_EFFUSION_LYMPHOMA_DN		25	0.232239	0.72994	0.907407	0.941724	1	1041	tags=52%, list=43%, signal=90%
DER_IFN_GAMMA_RESPONSE_UP	DER_IFN_GAMMA_RESPONSE_UP		25	0.237383	0.729716	0.888889	0.941234	1	1043	tags=48%, list=43%, signal=83%
WP_TNFALPHA_SIGNALING_PATHWAY	WP_TNFALPHA_SIGNALING_PATHWAY		17	0.258496	0.725223	0.845982	0.946107	1	340	tags=18%, list=14%, signal=20%
RUTELLA_RESPONSE_TO_HGF_VS_CSF2RB_AND_IL4_UP	RUTELLA_RESPONSE_TO_HGF_VS_CSF2RB_AND_IL4_UP		150	0.167985	0.724669	0.993407	0.946063	1	800	tags=30%, list=33%, signal=42%
ASTON_MAJOR_DEPRESSIVE_DISORDER_DN	ASTON_MAJOR_DEPRESSIVE_DISORDER_DN		30	0.230628	0.724447	0.878104	0.945594	1	784	tags=40%, list=32%, signal=58%
REACTOME_FOXO_MEDIATED_TRANSCRIPTION	REACTOME_FOXO_MEDIATED_TRANSCRIPTION		15	0.28005	0.724135	0.818763	0.945218	1	582	tags=33%, list=24%, signal=43%
MULLIGHAN_NPM1_MUTATED_SIGNATURE_1_DN	MULLIGHAN_NPM1_MUTATED_SIGNATURE_1_DN		30	0.216847	0.724014	0.892779	0.944597	1	811	tags=37%, list=33%, signal=54%
SANA_RESPONSE_TO_IFNG_UP	SANA_RESPONSE_TO_IFNG_UP		28	0.226069	0.7223	0.922917	0.945916	1	11	tags=4%, list=0%, signal=4%
MORI_SMALL_PRE_BII_LYMPHOCYTE_DN	MORI_SMALL_PRE_BII_LYMPHOCYTE_DN		27	0.232754	0.720765	0.857466	0.947013	1	92	tags=7%, list=4%, signal=8%
DURCHDEWALD_SKIN_CARCINOGENESIS_UP	DURCHDEWALD_SKIN_CARCINOGENESIS_UP		20	0.241389	0.720337	0.865909	0.946785	1	514	tags=25%, list=21%, signal=31%
DANG_MYC_TARGETS_DN	DANG_MYC_TARGETS_DN		16	0.255833	0.715354	0.826879	0.951902	1	730	tags=25%, list=30%, signal=35%
MARSON_FOXP3_TARGETS_DN	MARSON_FOXP3_TARGETS_DN		20	0.250303	0.712173	0.890295	0.954893	1	167	tags=10%, list=7%, signal=11%
BLANCO_MELO_RESPIRATORY_SYNCYTIAL_VIRUS_INFECTION_A594_CELLS_DN	BLANCO_MELO_RESPIRATORY_SYNCYTIAL_VIRUS_INFECTION_A594_CELLS_DN		23	0.230235	0.712016	0.888372	0.954302	1	338	tags=17%, list=14%, signal=20%
RUTELLA_RESPONSE_TO_HGF_VS_CSF2RB_AND_IL4_DN	RUTELLA_RESPONSE_TO_HGF_VS_CSF2RB_AND_IL4_DN		74	0.18101	0.711038	0.984925	0.954695	1	805	tags=38%, list=33%, signal=55%
YAUCH_HEDGEHOG_SIGNALING_PARACRINE_UP	YAUCH_HEDGEHOG_SIGNALING_PARACRINE_UP		32	0.22446	0.707852	0.929471	0.957407	1	641	tags=31%, list=26%, signal=42%
SCHLESINGER_METHYLATED_DE_NOVO_IN_CANCER	SCHLESINGER_METHYLATED_DE_NOVO_IN_CANCER		35	0.213987	0.706512	0.904018	0.958116	1	548	tags=26%, list=22%, signal=33%
REACTOME_SYNDECAN_INTERACTIONS	REACTOME_SYNDECAN_INTERACTIONS		16	0.268392	0.705068	0.928571	0.958946	1	672	tags=44%, list=27%, signal=60%
PANGAS_TUMOR_SUPPRESSION_BY_SMAD1_AND_SMAD5_UP	PANGAS_TUMOR_SUPPRESSION_BY_SMAD1_AND_SMAD5_UP		50	0.185989	0.704687	0.959091	0.958656	1	792	tags=30%, list=32%, signal=43%
TURASHVILI_BREAST_DUCTAL_CARCINOMA_VS_DUCTAL_NORMAL_UP	TURASHVILI_BREAST_DUCTAL_CARCINOMA_VS_DUCTAL_NORMAL_UP		24	0.243036	0.701451	0.947137	0.961311	1	691	tags=38%, list=28%, signal=52%
MORI_PRE_BI_LYMPHOCYTE_DN	MORI_PRE_BI_LYMPHOCYTE_DN		31	0.212001	0.698355	0.925275	0.963678	1	485	tags=19%, list=20%, signal=24%
WIELAND_UP_BY_HBV_INFECTION	WIELAND_UP_BY_HBV_INFECTION		67	0.179916	0.698311	0.979545	0.962955	1	680	tags=25%, list=28%, signal=34%
MULLIGHAN_MLL_SIGNATURE_2_UP	MULLIGHAN_MLL_SIGNATURE_2_UP		107	0.170816	0.69702	0.995506	0.963553	1	614	tags=22%, list=25%, signal=29%
MATZUK_SPERMATOZOA	MATZUK_SPERMATOZOA		21	0.219925	0.694275	0.909677	0.965488	1	824	tags=38%, list=34%, signal=57%
MIKKELSEN_ES_ICP_WITH_H3K4ME3_AND_H3K27ME3	MIKKELSEN_ES_ICP_WITH_H3K4ME3_AND_H3K27ME3		34	0.216707	0.691963	0.958621	0.967003	1	949	tags=47%, list=39%, signal=76%
DAVICIONI_MOLECULAR_ARMS_VS_ERMS_DN	DAVICIONI_MOLECULAR_ARMS_VS_ERMS_DN		61	0.186304	0.691011	0.966667	0.967194	1	762	tags=31%, list=31%, signal=44%
OHGUCHI_LIVER_HNF4A_TARGETS_UP	OHGUCHI_LIVER_HNF4A_TARGETS_UP		18	0.240192	0.690654	0.89726	0.966818	1	52	tags=6%, list=2%, signal=6%
BONCI_TARGETS_OF_MIR15A_AND_MIR16_1	BONCI_TARGETS_OF_MIR15A_AND_MIR16_1		16	0.249033	0.68898	0.872881	0.967586	1	110	tags=13%, list=4%, signal=13%
MOHANKUMAR_HOXA1_TARGETS_DN	MOHANKUMAR_HOXA1_TARGETS_DN		52	0.195551	0.686803	0.986175	0.96876	1	788	tags=37%, list=32%, signal=53%
REACTOME_ACTIVATION_OF_ANTERIOR_HOX_GENES_IN_HINDBRAIN_DEVELOPMENT_DURING_EARLY_EMBRYOGENESIS	REACTOME_ACTIVATION_OF_ANTERIOR_HOX_GENES_IN_HINDBRAIN_DEVELOPMENT_DURING_EARLY_EMBRYOGENESIS		15	0.253195	0.683983	0.854626	0.970561	1	406	tags=27%, list=17%, signal=32%
REACTOME_TRANSPORT_OF_INORGANIC_CATIONS_ANIONS_AND_AMINO_ACIDS_OLIGOPEPTIDES	REACTOME_TRANSPORT_OF_INORGANIC_CATIONS_ANIONS_AND_AMINO_ACIDS_OLIGOPEPTIDES		17	0.237075	0.682895	0.909091	0.970768	1	782	tags=35%, list=32%, signal=52%
BEGUM_TARGETS_OF_PAX3_FOXO1_FUSION_DN	BEGUM_TARGETS_OF_PAX3_FOXO1_FUSION_DN		17	0.233709	0.682694	0.929825	0.970177	1	121	tags=12%, list=5%, signal=12%
STARK_PREFRONTAL_CORTEX_22Q11_DELETION_UP	STARK_PREFRONTAL_CORTEX_22Q11_DELETION_UP		34	0.20353	0.682246	0.927536	0.969774	1	497	tags=21%, list=20%, signal=25%
WP_FERROPTOSIS	WP_FERROPTOSIS		15	0.246438	0.680416	0.875764	0.97066	1	553	tags=20%, list=23%, signal=26%
ZWANG_CLASS_2_TRANSIENTLY_INDUCED_BY_EGF	ZWANG_CLASS_2_TRANSIENTLY_INDUCED_BY_EGF		21	0.235995	0.67939	0.940043	0.970827	1	855	tags=48%, list=35%, signal=73%
REACTOME_REGULATION_OF_LIPID_METABOLISM_BY_PPARALPHA	REACTOME_REGULATION_OF_LIPID_METABOLISM_BY_PPARALPHA		21	0.22653	0.678638	0.896186	0.970683	1	755	tags=38%, list=31%, signal=55%
ROSS_AML_WITH_CBFB_MYH11_FUSION	ROSS_AML_WITH_CBFB_MYH11_FUSION		31	0.197797	0.674482	0.925339	0.973438	1	393	tags=10%, list=16%, signal=11%
WINTER_HYPOXIA_UP	WINTER_HYPOXIA_UP		26	0.221558	0.674465	0.918681	0.972679	1	730	tags=31%, list=30%, signal=43%
REACTOME_ECM_PROTEOGLYCANS	REACTOME_ECM_PROTEOGLYCANS		38	0.206304	0.674405	0.995122	0.971969	1	421	tags=21%, list=17%, signal=25%
TIEN_INTESTINE_PROBIOTICS_24HR_DN	TIEN_INTESTINE_PROBIOTICS_24HR_DN		33	0.199787	0.670194	0.937132	0.974707	1	9	tags=3%, list=0%, signal=3%
ZHU_CMV_ALL_UP	ZHU_CMV_ALL_UP		34	0.206019	0.66897	0.924242	0.974896	1	491	tags=21%, list=20%, signal=25%
WP_PROSTAGLANDIN_SIGNALING	WP_PROSTAGLANDIN_SIGNALING		18	0.258925	0.668562	0.882979	0.974472	1	53	tags=6%, list=2%, signal=6%
BLANCO_MELO_COVID19_SARS_COV_2_INFECTION_A594_CELLS_DN	BLANCO_MELO_COVID19_SARS_COV_2_INFECTION_A594_CELLS_DN		20	0.216287	0.668185	0.92229	0.974034	1	634	tags=35%, list=26%, signal=47%
HELLER_SILENCED_BY_METHYLATION_DN	HELLER_SILENCED_BY_METHYLATION_DN		42	0.193257	0.667984	0.944785	0.973403	1	368	tags=14%, list=15%, signal=17%
TORCHIA_TARGETS_OF_EWSR1_FLI1_FUSION_DN	TORCHIA_TARGETS_OF_EWSR1_FLI1_FUSION_DN		105	0.15861	0.666251	0.997768	0.973922	1	797	tags=30%, list=33%, signal=43%
ZHANG_RESPONSE_TO_IKK_INHIBITOR_AND_TNF_DN	ZHANG_RESPONSE_TO_IKK_INHIBITOR_AND_TNF_DN		19	0.229407	0.666	0.913232	0.973342	1	488	tags=26%, list=20%, signal=33%
LIM_MAMMARY_LUMINAL_MATURE_UP	LIM_MAMMARY_LUMINAL_MATURE_UP		21	0.217582	0.664493	0.932	0.973728	1	740	tags=33%, list=30%, signal=47%
HUANG_GATA2_TARGETS_UP	HUANG_GATA2_TARGETS_UP		76	0.168286	0.663946	0.997802	0.973334	1	742	tags=29%, list=30%, signal=40%
KEGG_NATURAL_KILLER_CELL_MEDIATED_CYTOTOXICITY	KEGG_NATURAL_KILLER_CELL_MEDIATED_CYTOTOXICITY		31	0.20492	0.661028	0.958057	0.974775	1	751	tags=29%, list=31%, signal=41%
WP_ACUTE_VIRAL_MYOCARDITIS	WP_ACUTE_VIRAL_MYOCARDITIS		27	0.208612	0.654997	0.951983	0.978274	1	102	tags=7%, list=4%, signal=8%
BOSCO_INTERFERON_INDUCED_ANTIVIRAL_MODULE	BOSCO_INTERFERON_INDUCED_ANTIVIRAL_MODULE		24	0.226341	0.651313	0.982684	0.980021	1	659	tags=29%, list=27%, signal=40%
BOYLAN_MULTIPLE_MYELOMA_D_DN	BOYLAN_MULTIPLE_MYELOMA_D_DN		24	0.228517	0.646457	0.971944	0.98249	1	504	tags=21%, list=21%, signal=26%
TONKS_TARGETS_OF_RUNX1_RUNX1T1_FUSION_HSC_DN	TONKS_TARGETS_OF_RUNX1_RUNX1T1_FUSION_HSC_DN		88	0.160136	0.644352	0.99495	0.983058	1	751	tags=23%, list=31%, signal=32%
BOYLAN_MULTIPLE_MYELOMA_PCA3_UP	BOYLAN_MULTIPLE_MYELOMA_PCA3_UP		24	0.211202	0.639432	0.933481	0.9853	1	403	tags=17%, list=16%, signal=20%
HOEBEKE_LYMPHOID_STEM_CELL_UP	HOEBEKE_LYMPHOID_STEM_CELL_UP		20	0.216905	0.63889	0.953684	0.984847	1	846	tags=40%, list=35%, signal=61%
ZAMORA_NOS2_TARGETS_DN	ZAMORA_NOS2_TARGETS_DN		22	0.2112	0.638466	0.95671	0.984322	1	1008	tags=50%, list=41%, signal=84%
LEIN_MEDULLA_MARKERS	LEIN_MEDULLA_MARKERS		20	0.220341	0.638436	0.967462	0.983572	1	1002	tags=50%, list=41%, signal=84%
BERENJENO_ROCK_SIGNALING_NOT_VIA_RHOA_DN	BERENJENO_ROCK_SIGNALING_NOT_VIA_RHOA_DN		16	0.225596	0.636994	0.913333	0.983627	1	759	tags=44%, list=31%, signal=63%
NADLER_OBESITY_DN	NADLER_OBESITY_DN		19	0.204216	0.630786	0.97561	0.986423	1	629	tags=26%, list=26%, signal=35%
RODRIGUES_THYROID_CARCINOMA_DN	RODRIGUES_THYROID_CARCINOMA_DN		20	0.214206	0.625589	0.961969	0.988394	1	908	tags=40%, list=37%, signal=63%
SAFFORD_T_LYMPHOCYTE_ANERGY	SAFFORD_T_LYMPHOCYTE_ANERGY		33	0.181521	0.624676	0.976793	0.988082	1	730	tags=33%, list=30%, signal=47%
REACTOME_CONSTITUTIVE_SIGNALING_BY_ABERRANT_PI3K_IN_CANCER	REACTOME_CONSTITUTIVE_SIGNALING_BY_ABERRANT_PI3K_IN_CANCER		16	0.233763	0.624351	0.95339	0.987425	1	828	tags=38%, list=34%, signal=56%
HUANG_GATA2_TARGETS_DN	HUANG_GATA2_TARGETS_DN		21	0.211704	0.622679	0.949891	0.987476	1	569	tags=19%, list=23%, signal=25%
VANASSE_BCL2_TARGETS_DN	VANASSE_BCL2_TARGETS_DN		20	0.210944	0.613044	0.970464	0.991151	1	465	tags=20%, list=19%, signal=24%
REACTOME_COSTIMULATION_BY_THE_CD28_FAMILY	REACTOME_COSTIMULATION_BY_THE_CD28_FAMILY		15	0.251488	0.61006	0.937876	0.991691	1	828	tags=33%, list=34%, signal=50%
STAMBOLSKY_TARGETS_OF_MUTATED_TP53_DN	STAMBOLSKY_TARGETS_OF_MUTATED_TP53_DN		18	0.215467	0.607275	0.972222	0.992138	1	878	tags=39%, list=36%, signal=60%
BYSTROEM_CORRELATED_WITH_IL5_DN	BYSTROEM_CORRELATED_WITH_IL5_DN		15	0.216266	0.599086	0.979675	0.99467	1	358	tags=13%, list=15%, signal=16%
HOFFMANN_PRE_BI_TO_LARGE_PRE_BII_LYMPHOCYTE_DN	HOFFMANN_PRE_BI_TO_LARGE_PRE_BII_LYMPHOCYTE_DN		27	0.191522	0.595762	0.980892	0.995145	1	926	tags=41%, list=38%, signal=65%
REACTOME_PI3K_AKT_SIGNALING_IN_CANCER	REACTOME_PI3K_AKT_SIGNALING_IN_CANCER		19	0.209914	0.594684	0.97479	0.994772	1	828	tags=37%, list=34%, signal=55%
BARIS_THYROID_CANCER_DN	BARIS_THYROID_CANCER_DN		20	0.201961	0.591426	0.978118	0.995171	1	39	tags=5%, list=2%, signal=5%
REACTOME_NEGATIVE_REGULATION_OF_THE_PI3K_AKT_NETWORK	REACTOME_NEGATIVE_REGULATION_OF_THE_PI3K_AKT_NETWORK		17	0.213185	0.58984	0.981211	0.99496	1	828	tags=35%, list=34%, signal=53%
REACTOME_IMMUNOREGULATORY_INTERACTIONS_BETWEEN_A_LYMPHOID_AND_A_NON_LYMPHOID_CELL	REACTOME_IMMUNOREGULATORY_INTERACTIONS_BETWEEN_A_LYMPHOID_AND_A_NON_LYMPHOID_CELL		57	0.175614	0.588059	0.997917	0.99479	1	796	tags=25%, list=33%, signal=36%
ZHU_CMV_8_HR_UP	ZHU_CMV_8_HR_UP		18	0.212653	0.586353	0.970213	0.994589	1	747	tags=33%, list=31%, signal=48%
DESERT_PERIVENOUS_HEPATOCELLULAR_CARCINOMA_SUBCLASS_UP	DESERT_PERIVENOUS_HEPATOCELLULAR_CARCINOMA_SUBCLASS_UP		28	0.172094	0.579302	0.99006	0.99606	1	1058	tags=57%, list=43%, signal=100%
MIKKELSEN_IPS_ICP_WITH_H3K4ME3_AND_H327ME3	MIKKELSEN_IPS_ICP_WITH_H3K4ME3_AND_H327ME3		30	0.186782	0.578027	0.997821	0.995675	1	949	tags=50%, list=39%, signal=81%
SATO_SILENCED_BY_METHYLATION_IN_PANCREATIC_CANCER_2	SATO_SILENCED_BY_METHYLATION_IN_PANCREATIC_CANCER_2		23	0.190859	0.573932	0.991597	0.996022	1	918	tags=43%, list=38%, signal=69%
SHAFFER_IRF4_TARGETS_IN_ACTIVATED_B_LYMPHOCYTE	SHAFFER_IRF4_TARGETS_IN_ACTIVATED_B_LYMPHOCYTE		23	0.193137	0.57262	0.972656	0.995633	1	836	tags=26%, list=34%, signal=39%
LU_EZH2_TARGETS_UP	LU_EZH2_TARGETS_UP		39	0.163697	0.563626	0.993684	0.997153	1	747	tags=28%, list=31%, signal=40%
WP_MESODERMAL_COMMITMENT_PATHWAY	WP_MESODERMAL_COMMITMENT_PATHWAY		26	0.192238	0.559652	0.995781	0.997289	1	293	tags=12%, list=12%, signal=13%
NELSON_RESPONSE_TO_ANDROGEN_UP	NELSON_RESPONSE_TO_ANDROGEN_UP		28	0.169644	0.558208	0.997938	0.996833	1	877	tags=39%, list=36%, signal=61%
BURTON_ADIPOGENESIS_PEAK_AT_8HR	BURTON_ADIPOGENESIS_PEAK_AT_8HR		20	0.187031	0.546908	0.989712	0.998411	1	575	tags=20%, list=24%, signal=26%
REACTOME_CELL_JUNCTION_ORGANIZATION	REACTOME_CELL_JUNCTION_ORGANIZATION		24	0.185424	0.546259	0.988532	0.997781	1	935	tags=42%, list=38%, signal=67%
KEGG_MELANOGENESIS	KEGG_MELANOGENESIS		18	0.192445	0.540498	0.987578	0.998098	1	513	tags=17%, list=21%, signal=21%
LI_WILMS_TUMOR_VS_FETAL_KIDNEY_2_DN	LI_WILMS_TUMOR_VS_FETAL_KIDNEY_2_DN		28	0.168143	0.53392	0.995444	0.998415	1	858	tags=39%, list=35%, signal=60%
DARWICHE_PAPILLOMA_PROGRESSION_RISK	DARWICHE_PAPILLOMA_PROGRESSION_RISK		15	0.198548	0.533091	0.991649	0.997772	1	157	tags=7%, list=6%, signal=7%
STREICHER_LSM1_TARGETS_UP	STREICHER_LSM1_TARGETS_UP		15	0.19372	0.532442	0.983759	0.997105	1	582	tags=27%, list=24%, signal=35%
NAKAMURA_METASTASIS_MODEL_DN	NAKAMURA_METASTASIS_MODEL_DN		20	0.193982	0.531516	0.997959	0.996488	1	620	tags=25%, list=25%, signal=33%
LEE_LIVER_CANCER_CIPROFIBRATE_UP	LEE_LIVER_CANCER_CIPROFIBRATE_UP		24	0.159676	0.512102	0.997797	0.998205	1	991	tags=46%, list=41%, signal=76%
BILBAN_B_CLL_LPL_UP	BILBAN_B_CLL_LPL_UP		16	0.181587	0.506812	0.993197	0.998006	1	916	tags=31%, list=37%, signal=50%
KEGG_VIRAL_MYOCARDITIS	KEGG_VIRAL_MYOCARDITIS		20	0.164285	0.490958	0.989339	0.998628	1	828	tags=35%, list=34%, signal=52%
KLEIN_PRIMARY_EFFUSION_LYMPHOMA_UP	KLEIN_PRIMARY_EFFUSION_LYMPHOMA_UP		17	0.167566	0.475402	0.993243	0.99885	1	596	tags=24%, list=24%, signal=31%
KEGG_INTESTINAL_IMMUNE_NETWORK_FOR_IGA_PRODUCTION	KEGG_INTESTINAL_IMMUNE_NETWORK_FOR_IGA_PRODUCTION		17	0.161471	0.448915	1	0.999074	1	828	tags=29%, list=34%, signal=44%

## Sheet: BetaDuctCancer_WTg (vs EL)_3
NAME	GS<br> follow link to MSigDB	GS DETAILS	SIZE	ES	NES	NOM p-val	FDR q-val	FWER p-val	RANK AT MAX	LEADING EDGE
HP_DELAYED_CRANIAL_SUTURE_CLOSURE	HP_DELAYED_CRANIAL_SUTURE_CLOSURE	Details ...	18	0.716161	2.08929	0	0.0697091	0.044	216	tags=28%, list=9%, signal=30%
GOBP_PHOSPHATIDYLINOSITOL_3_KINASE_SIGNALING	GOBP_PHOSPHATIDYLINOSITOL_3_KINASE_SIGNALING	Details ...	43	0.568606	1.9723	0	0.23738	0.24	400	tags=30%, list=16%, signal=36%
GOBP_NEGATIVE_REGULATION_OF_OSTEOBLAST_DIFFERENTIATION	GOBP_NEGATIVE_REGULATION_OF_OSTEOBLAST_DIFFERENTIATION	Details ...	20	0.656706	1.97057	0	0.159586	0.241	296	tags=35%, list=12%, signal=39%
GOBP_DOUBLE_STRAND_BREAK_REPAIR	GOBP_DOUBLE_STRAND_BREAK_REPAIR	Details ...	25	0.682314	1.96969	0.00381679	0.121416	0.243	643	tags=68%, list=26%, signal=91%
GOBP_NEGATIVE_REGULATION_OF_ION_TRANSMEMBRANE_TRANSPORT	GOBP_NEGATIVE_REGULATION_OF_ION_TRANSMEMBRANE_TRANSPORT	Details ...	20	0.692109	1.95061	0.00208768	0.130751	0.3	139	tags=30%, list=6%, signal=32%
HP_EXTERNAL_EAR_MALFORMATION	HP_EXTERNAL_EAR_MALFORMATION	Details ...	20	0.684357	1.9413	0	0.125361	0.332	312	tags=40%, list=13%, signal=45%
GOBP_CAMERA_TYPE_EYE_MORPHOGENESIS	GOBP_CAMERA_TYPE_EYE_MORPHOGENESIS	Details ...	23	0.660213	1.94033	0	0.108589	0.334	289	tags=30%, list=12%, signal=34%
GOBP_POSITIVE_REGULATION_OF_DNA_BINDING	GOBP_POSITIVE_REGULATION_OF_DNA_BINDING	Details ...	18	0.680386	1.93066	0.00194175	0.108372	0.365	182	tags=33%, list=7%, signal=36%
GOCC_CONDENSED_CHROMOSOME	GOCC_CONDENSED_CHROMOSOME	Details ...	53	0.631482	1.92266	0.00196464	0.10684	0.387	595	tags=62%, list=24%, signal=80%
GOBP_REGULATION_OF_OSTEOBLAST_DIFFERENTIATION	GOBP_REGULATION_OF_OSTEOBLAST_DIFFERENTIATION	Details ...	44	0.546651	1.91679	0	0.10448	0.41	327	tags=27%, list=13%, signal=31%
GOBP_INOSITOL_LIPID_MEDIATED_SIGNALING	GOBP_INOSITOL_LIPID_MEDIATED_SIGNALING	Details ...	51	0.523407	1.91674	0	0.0950989	0.411	419	tags=29%, list=17%, signal=35%
GOBP_NEGATIVE_REGULATION_OF_TRANSMEMBRANE_TRANSPORT	GOBP_NEGATIVE_REGULATION_OF_TRANSMEMBRANE_TRANSPORT	Details ...	29	0.606357	1.91636	0.00201207	0.0875964	0.414	139	tags=24%, list=6%, signal=25%
GOBP_MEIOTIC_CELL_CYCLE_PROCESS	GOBP_MEIOTIC_CELL_CYCLE_PROCESS	Details ...	42	0.6227	1.90616	0	0.0924581	0.456	571	tags=57%, list=23%, signal=73%
GOBP_NEGATIVE_REGULATION_OF_TRANSPORTER_ACTIVITY	GOBP_NEGATIVE_REGULATION_OF_TRANSPORTER_ACTIVITY	Details ...	16	0.726487	1.905	0.00201613	0.0871187	0.459	139	tags=31%, list=6%, signal=33%
GOBP_EYE_MORPHOGENESIS	GOBP_EYE_MORPHOGENESIS	Details ...	30	0.61048	1.89471	0	0.093504	0.504	289	tags=27%, list=12%, signal=30%
GOBP_MORPHOGENESIS_OF_EMBRYONIC_EPITHELIUM	GOBP_MORPHOGENESIS_OF_EMBRYONIC_EPITHELIUM	Details ...	25	0.597658	1.89331	0	0.0891153	0.506	340	tags=32%, list=14%, signal=37%
GOBP_CHROMOSOME_SEGREGATION	GOBP_CHROMOSOME_SEGREGATION	Details ...	74	0.63042	1.89169	0.00609756	0.0856866	0.513	428	tags=54%, list=17%, signal=64%
HP_APLASIA_HYPOPLASIA_OF_THE_EAR	HP_APLASIA_HYPOPLASIA_OF_THE_EAR	Details ...	24	0.631881	1.88559	0	0.0875461	0.537	432	tags=38%, list=18%, signal=45%
HP_ABNORMALITY_OF_THE_ANTERIOR_FONTANELLE	HP_ABNORMALITY_OF_THE_ANTERIOR_FONTANELLE	Details ...	22	0.619736	1.88058	0	0.0888766	0.556	134	tags=18%, list=5%, signal=19%
HP_ABNORMALITY_OF_GLOBE_SIZE	HP_ABNORMALITY_OF_GLOBE_SIZE	Details ...	45	0.573946	1.87511	0	0.0908282	0.575	712	tags=49%, list=29%, signal=68%
GOCC_CONDENSED_CHROMOSOME_CENTROMERIC_REGION	GOCC_CONDENSED_CHROMOSOME_CENTROMERIC_REGION		38	0.655624	1.86934	0	0.0932486	0.605	595	tags=68%, list=24%, signal=89%
HP_ABNORMALITY_OF_THE_BREAST	HP_ABNORMALITY_OF_THE_BREAST		58	0.502735	1.8596	0	0.101453	0.643	432	tags=33%, list=18%, signal=39%
GOBP_REGULATION_OF_PHOSPHATIDYLINOSITOL_3_KINASE_SIGNALING	GOBP_REGULATION_OF_PHOSPHATIDYLINOSITOL_3_KINASE_SIGNALING		38	0.551468	1.8595	0	0.0971823	0.643	400	tags=29%, list=16%, signal=34%
GOBP_REGULATION_OF_RESPONSE_TO_DNA_DAMAGE_STIMULUS	GOBP_REGULATION_OF_RESPONSE_TO_DNA_DAMAGE_STIMULUS		32	0.591269	1.85568	0.00194175	0.0975282	0.657	390	tags=34%, list=16%, signal=40%
GOBP_MICROTUBULE_ORGANIZING_CENTER_ORGANIZATION	GOBP_MICROTUBULE_ORGANIZING_CENTER_ORGANIZATION		26	0.641472	1.85172	0.00204918	0.0989143	0.67	569	tags=65%, list=23%, signal=84%
GOCC_MICROTUBULE	GOCC_MICROTUBULE		68	0.554823	1.84895	0.00379507	0.0976399	0.676	738	tags=62%, list=30%, signal=86%
GOBP_NEURAL_TUBE_FORMATION	GOBP_NEURAL_TUBE_FORMATION		16	0.630243	1.84826	0.0019305	0.0946365	0.679	340	tags=31%, list=14%, signal=36%
GOBP_MEIOTIC_CELL_CYCLE	GOBP_MEIOTIC_CELL_CYCLE		53	0.570942	1.8456	0.00406504	0.0945841	0.69	571	tags=55%, list=23%, signal=70%
HP_GENERALIZED_MYOCLONIC_SEIZURE	HP_GENERALIZED_MYOCLONIC_SEIZURE		24	0.590014	1.84119	0	0.0963671	0.706	376	tags=29%, list=15%, signal=34%
GOBP_REGULATION_OF_CYTOKINESIS	GOBP_REGULATION_OF_CYTOKINESIS		23	0.655905	1.83717	0	0.0972913	0.715	695	tags=65%, list=28%, signal=90%
HP_CORONARY_ARTERY_ATHEROSCLEROSIS	HP_CORONARY_ARTERY_ATHEROSCLEROSIS		18	0.625797	1.83467	0.00226244	0.0974669	0.728	266	tags=28%, list=11%, signal=31%
HP_SLEEP_APNEA	HP_SLEEP_APNEA		18	0.615861	1.83131	0.00606061	0.0985075	0.736	84	tags=17%, list=3%, signal=17%
GOBP_MEIOSIS_I_CELL_CYCLE_PROCESS	GOBP_MEIOSIS_I_CELL_CYCLE_PROCESS		26	0.64695	1.82648	0.0020284	0.101456	0.751	571	tags=62%, list=23%, signal=79%
GOBP_NEURON_MIGRATION	GOBP_NEURON_MIGRATION		30	0.565791	1.82003	0	0.105967	0.768	390	tags=30%, list=16%, signal=35%
GOBP_LIPID_MODIFICATION	GOBP_LIPID_MODIFICATION		38	0.535879	1.81495	0.00217865	0.109431	0.781	246	tags=18%, list=10%, signal=20%
GOBP_MITOCHONDRION_ORGANIZATION	GOBP_MITOCHONDRION_ORGANIZATION		53	0.480689	1.81442	0	0.106758	0.783	294	tags=19%, list=12%, signal=21%
HP_GENERALIZED_ONSET_MOTOR_SEIZURE	HP_GENERALIZED_ONSET_MOTOR_SEIZURE		26	0.576145	1.8142	0.00209644	0.104218	0.784	376	tags=27%, list=15%, signal=31%
HP_RADIOULNAR_SYNOSTOSIS	HP_RADIOULNAR_SYNOSTOSIS		16	0.639397	1.81417	0.00416667	0.101475	0.784	383	tags=25%, list=16%, signal=29%
GOBP_MITOTIC_CELL_CYCLE_PHASE_TRANSITION	GOBP_MITOTIC_CELL_CYCLE_PHASE_TRANSITION		93	0.519715	1.81401	0.00392927	0.0989798	0.784	571	tags=45%, list=23%, signal=57%
HP_BRACHYDACTYLY	HP_BRACHYDACTYLY		42	0.502022	1.81195	0.00224719	0.0988966	0.789	283	tags=24%, list=12%, signal=26%
GOBP_OUTFLOW_TRACT_MORPHOGENESIS	GOBP_OUTFLOW_TRACT_MORPHOGENESIS		24	0.598457	1.81148	0.00231481	0.0970051	0.79	84	tags=13%, list=3%, signal=13%
GOBP_CELLULAR_RESPONSE_TO_OXYGEN_LEVELS	GOBP_CELLULAR_RESPONSE_TO_OXYGEN_LEVELS		48	0.503172	1.80857	0.00199601	0.0981196	0.8	279	tags=23%, list=11%, signal=25%
GOMF_TRANSCRIPTION_COACTIVATOR_ACTIVITY	GOMF_TRANSCRIPTION_COACTIVATOR_ACTIVITY		20	0.625438	1.80624	0.00392927	0.0985536	0.813	179	tags=30%, list=7%, signal=32%
GOBP_CELL_CYCLE_PROCESS	GOBP_CELL_CYCLE_PROCESS		222	0.493636	1.80611	0.00992064	0.0963962	0.813	571	tags=44%, list=23%, signal=52%
GOBP_NUCLEAR_CHROMOSOME_SEGREGATION	GOBP_NUCLEAR_CHROMOSOME_SEGREGATION		68	0.602769	1.80528	0.00817996	0.0951541	0.816	648	tags=62%, list=26%, signal=82%
HP_FACIAL_ASYMMETRY	HP_FACIAL_ASYMMETRY		22	0.605883	1.80482	0.00856531	0.0935407	0.817	752	tags=59%, list=31%, signal=85%
GOBP_EPITHELIAL_TUBE_FORMATION	GOBP_EPITHELIAL_TUBE_FORMATION		25	0.566451	1.80449	0.004158	0.0917982	0.818	340	tags=28%, list=14%, signal=32%
GOBP_PROTEIN_DEPOLYMERIZATION	GOBP_PROTEIN_DEPOLYMERIZATION		21	0.594396	1.80426	0.00212766	0.0902429	0.82	506	tags=43%, list=21%, signal=54%
GOBP_ORGANELLE_FISSION	GOBP_ORGANELLE_FISSION		110	0.537728	1.80222	0.00607287	0.0906921	0.825	571	tags=49%, list=23%, signal=61%
GOBP_DNA_DEPENDENT_DNA_REPLICATION	GOBP_DNA_DEPENDENT_DNA_REPLICATION		22	0.722498	1.80199	0.00776699	0.0892803	0.826	630	tags=82%, list=26%, signal=109%
HP_RESPIRATORY_DISTRESS	HP_RESPIRATORY_DISTRESS		30	0.573868	1.80089	0.00214133	0.0886519	0.827	391	tags=33%, list=16%, signal=39%
GOCC_PROTEIN_KINASE_COMPLEX	GOCC_PROTEIN_KINASE_COMPLEX		24	0.596221	1.79106	0.0021322	0.0963346	0.847	513	tags=46%, list=21%, signal=57%
GOCC_POLYMERIC_CYTOSKELETAL_FIBER	GOCC_POLYMERIC_CYTOSKELETAL_FIBER		121	0.469084	1.78991	0.00198807	0.0959403	0.851	665	tags=45%, list=27%, signal=59%
HP_ABNORMALITY_OF_MOUTH_SIZE	HP_ABNORMALITY_OF_MOUTH_SIZE		51	0.484303	1.78976	0	0.0944224	0.852	829	tags=47%, list=34%, signal=70%
GOBP_CELL_DIVISION	GOBP_CELL_DIVISION		150	0.516946	1.78974	0.00589391	0.0927056	0.852	743	tags=56%, list=30%, signal=75%
GOBP_MEIOTIC_CHROMOSOME_SEGREGATION	GOBP_MEIOTIC_CHROMOSOME_SEGREGATION		19	0.682114	1.78737	0	0.0930338	0.857	375	tags=53%, list=15%, signal=62%
GOBP_REGULATION_OF_ORGANELLE_ORGANIZATION	GOBP_REGULATION_OF_ORGANELLE_ORGANIZATION		208	0.417152	1.78596	0	0.092983	0.857	593	tags=37%, list=24%, signal=44%
HP_APLASIA_HYPOPLASIA_OF_THE_CEREBELLUM	HP_APLASIA_HYPOPLASIA_OF_THE_CEREBELLUM		56	0.489992	1.77559	0	0.103228	0.88	709	tags=41%, list=29%, signal=57%
HP_APLASIA_HYPOPLASIA_INVOLVING_BONES_OF_THE_THORAX	HP_APLASIA_HYPOPLASIA_INVOLVING_BONES_OF_THE_THORAX		22	0.573445	1.7721	0.00446429	0.10554	0.888	432	tags=36%, list=18%, signal=44%
GOBP_LIPID_OXIDATION	GOBP_LIPID_OXIDATION		17	0.609973	1.76972	0.0102669	0.106169	0.891	246	tags=24%, list=10%, signal=26%
GOCC_CYCLIN_DEPENDENT_PROTEIN_KINASE_HOLOENZYME_COMPLEX	GOCC_CYCLIN_DEPENDENT_PROTEIN_KINASE_HOLOENZYME_COMPLEX		16	0.684199	1.76702	0	0.106794	0.892	405	tags=50%, list=17%, signal=60%
GOBP_SIGNAL_TRANSDUCTION_IN_RESPONSE_TO_DNA_DAMAGE	GOBP_SIGNAL_TRANSDUCTION_IN_RESPONSE_TO_DNA_DAMAGE		29	0.566536	1.76543	0.00402414	0.1065	0.896	327	tags=31%, list=13%, signal=35%
GOBP_DNA_REPAIR	GOBP_DNA_REPAIR		52	0.570739	1.76483	0.00594059	0.105466	0.896	643	tags=60%, list=26%, signal=79%
HP_SYNOSTOSIS_INVOLVING_BONES_OF_THE_UPPER_LIMBS	HP_SYNOSTOSIS_INVOLVING_BONES_OF_THE_UPPER_LIMBS		19	0.600284	1.76277	0	0.105879	0.897	383	tags=26%, list=16%, signal=31%
GOBP_MITOTIC_CELL_CYCLE	GOBP_MITOTIC_CELL_CYCLE		201	0.48906	1.75935	0.00782779	0.108409	0.9	571	tags=43%, list=23%, signal=52%
GOCC_SPINDLE	GOCC_SPINDLE		81	0.533838	1.75806	0.0120724	0.108281	0.903	590	tags=52%, list=24%, signal=66%
GOBP_MONOCARBOXYLIC_ACID_METABOLIC_PROCESS	GOBP_MONOCARBOXYLIC_ACID_METABOLIC_PROCESS		112	0.426634	1.75608	0	0.109463	0.908	376	tags=25%, list=15%, signal=28%
HP_HAND_POLYDACTYLY	HP_HAND_POLYDACTYLY		16	0.677346	1.75554	0.00647948	0.10831	0.909	266	tags=25%, list=11%, signal=28%
GOBP_PROTEIN_LOCALIZATION_TO_CHROMOSOME	GOBP_PROTEIN_LOCALIZATION_TO_CHROMOSOME		15	0.686254	1.75491	0.0123203	0.107448	0.909	595	tags=73%, list=24%, signal=96%
GOBP_REGULATION_OF_CHROMOSOME_SEGREGATION	GOBP_REGULATION_OF_CHROMOSOME_SEGREGATION		27	0.619223	1.7488	0.0122449	0.112451	0.919	428	tags=52%, list=17%, signal=62%
HP_CEREBELLAR_HYPOPLASIA	HP_CEREBELLAR_HYPOPLASIA		45	0.49381	1.74717	0	0.112651	0.922	709	tags=44%, list=29%, signal=61%
GOCC_CHROMOSOME_CENTROMERIC_REGION	GOCC_CHROMOSOME_CENTROMERIC_REGION		56	0.561869	1.74656	0.0139721	0.11169	0.923	370	tags=43%, list=15%, signal=49%
HP_SPINA_BIFIDA	HP_SPINA_BIFIDA		24	0.576053	1.74221	0.0020284	0.115303	0.93	822	tags=50%, list=34%, signal=75%
GOBP_CELL_CYCLE_PHASE_TRANSITION	GOBP_CELL_CYCLE_PHASE_TRANSITION		103	0.484112	1.73993	0.00788955	0.116289	0.931	571	tags=42%, list=23%, signal=52%
HP_MYOCLONIC_SEIZURE	HP_MYOCLONIC_SEIZURE		27	0.541027	1.73906	0.002079	0.115882	0.932	376	tags=26%, list=15%, signal=30%
GOBP_CYTOKINESIS	GOBP_CYTOKINESIS		36	0.577531	1.7363	0.00974659	0.117566	0.935	636	tags=58%, list=26%, signal=78%
HP_NARROW_MOUTH	HP_NARROW_MOUTH		30	0.547835	1.73271	0.00627615	0.120446	0.937	432	tags=27%, list=18%, signal=32%
HP_ABNORMALITY_OF_THE_ANUS	HP_ABNORMALITY_OF_THE_ANUS		33	0.530753	1.73222	0.00680272	0.119304	0.937	283	tags=21%, list=12%, signal=24%
HP_ABNORMAL_MACULAR_MORPHOLOGY	HP_ABNORMAL_MACULAR_MORPHOLOGY		25	0.570605	1.73181	0.00399202	0.118355	0.94	376	tags=28%, list=15%, signal=33%
HP_AZOOSPERMIA	HP_AZOOSPERMIA		24	0.552528	1.72964	0.00408163	0.11944	0.942	601	tags=46%, list=25%, signal=60%
HP_ABNORMAL_SPERMATOGENESIS	HP_ABNORMAL_SPERMATOGENESIS		24	0.552528	1.72964	0.00408163	0.117966	0.942	601	tags=46%, list=25%, signal=60%
GOBP_REGULATION_OF_DNA_REPLICATION	GOBP_REGULATION_OF_DNA_REPLICATION		18	0.665285	1.72814	0.0059761	0.118315	0.947	594	tags=72%, list=24%, signal=95%
GOBP_NEURAL_CREST_CELL_MIGRATION	GOBP_NEURAL_CREST_CELL_MIGRATION		17	0.599129	1.72535	0.0133929	0.119643	0.949	84	tags=12%, list=3%, signal=12%
HP_BRACHYCEPHALY	HP_BRACHYCEPHALY		34	0.515095	1.72379	0	0.119937	0.95	472	tags=29%, list=19%, signal=36%
GOBP_NEURAL_CREST_CELL_DIFFERENTIATION	GOBP_NEURAL_CREST_CELL_DIFFERENTIATION		27	0.535949	1.72281	0.00442478	0.119724	0.951	478	tags=30%, list=20%, signal=36%
HP_DOLICHOCEPHALY	HP_DOLICHOCEPHALY		27	0.538173	1.72141	0.00207469	0.119717	0.952	50	tags=15%, list=2%, signal=15%
GOBP_SENSORY_ORGAN_MORPHOGENESIS	GOBP_SENSORY_ORGAN_MORPHOGENESIS		42	0.508597	1.72079	0.00909091	0.118909	0.952	289	tags=24%, list=12%, signal=27%
GOBP_CHROMOSOME_ORGANIZATION_INVOLVED_IN_MEIOTIC_CELL_CYCLE	GOBP_CHROMOSOME_ORGANIZATION_INVOLVED_IN_MEIOTIC_CELL_CYCLE		17	0.683751	1.72007	0.0078125	0.118347	0.953	643	tags=71%, list=26%, signal=95%
HP_ABNORMAL_CORONARY_ARTERY_MORPHOLOGY	HP_ABNORMAL_CORONARY_ARTERY_MORPHOLOGY		20	0.572225	1.71787	0.00688073	0.11954	0.957	374	tags=30%, list=15%, signal=35%
HP_ABNORMAL_CLAVICLE_MORPHOLOGY	HP_ABNORMAL_CLAVICLE_MORPHOLOGY		18	0.587189	1.71762	0.010846	0.118396	0.957	472	tags=39%, list=19%, signal=48%
HP_NARROW_PALATE	HP_NARROW_PALATE		26	0.524174	1.71626	0	0.118594	0.958	476	tags=27%, list=19%, signal=33%
HP_HYPERLORDOSIS	HP_HYPERLORDOSIS		38	0.520547	1.71534	0	0.118364	0.959	476	tags=37%, list=19%, signal=45%
GOBP_MITOTIC_CELL_CYCLE_PROCESS	GOBP_MITOTIC_CELL_CYCLE_PROCESS		170	0.488942	1.70999	0.00803213	0.123692	0.962	595	tags=45%, list=24%, signal=56%
GOBP_ANGIOGENESIS_INVOLVED_IN_WOUND_HEALING	GOBP_ANGIOGENESIS_INVOLVED_IN_WOUND_HEALING		17	0.604022	1.70698	0.00478469	0.126352	0.964	6	tags=12%, list=0%, signal=12%
GOBP_REGULATION_OF_CYCLIN_DEPENDENT_PROTEIN_KINASE_ACTIVITY	GOBP_REGULATION_OF_CYCLIN_DEPENDENT_PROTEIN_KINASE_ACTIVITY		34	0.553289	1.70662	0.00804829	0.125474	0.964	519	tags=41%, list=21%, signal=52%
HP_MUSCULAR_HYPOTONIA_OF_THE_TRUNK	HP_MUSCULAR_HYPOTONIA_OF_THE_TRUNK		27	0.540677	1.70654	0.0167715	0.124231	0.965	466	tags=33%, list=19%, signal=41%
GOBP_NUCLEOSIDE_PHOSPHATE_BIOSYNTHETIC_PROCESS	GOBP_NUCLEOSIDE_PHOSPHATE_BIOSYNTHETIC_PROCESS		36	0.523815	1.706	0.00428265	0.123511	0.965	537	tags=39%, list=22%, signal=49%
GOCC_CHROMOSOMAL_REGION	GOCC_CHROMOSOMAL_REGION		67	0.541709	1.70525	0.0159046	0.123136	0.966	370	tags=42%, list=15%, signal=48%
GOBP_EMBRYONIC_ORGAN_DEVELOPMENT	GOBP_EMBRYONIC_ORGAN_DEVELOPMENT		99	0.425945	1.70418	0	0.123153	0.966	420	tags=22%, list=17%, signal=26%
GOBP_REGULATION_OF_POTASSIUM_ION_TRANSPORT	GOBP_REGULATION_OF_POTASSIUM_ION_TRANSPORT		18	0.565877	1.70279	0.00635593	0.123577	0.967	125	tags=33%, list=5%, signal=35%
HP_SYNOSTOSIS_OF_JOINTS	HP_SYNOSTOSIS_OF_JOINTS		32	0.535165	1.69925	0.00446429	0.127078	0.97	824	tags=53%, list=34%, signal=79%
GOBP_MICROTUBULE_BASED_MOVEMENT	GOBP_MICROTUBULE_BASED_MOVEMENT		36	0.518611	1.69879	0.00641026	0.126207	0.97	445	tags=44%, list=18%, signal=54%
HP_SUPRAVENTRICULAR_ARRHYTHMIA	HP_SUPRAVENTRICULAR_ARRHYTHMIA		21	0.553792	1.69662	0.00208768	0.127483	0.97	774	tags=62%, list=32%, signal=90%
GOBP_ROOF_OF_MOUTH_DEVELOPMENT	GOBP_ROOF_OF_MOUTH_DEVELOPMENT		24	0.562954	1.69648	0.00867679	0.126375	0.97	327	tags=17%, list=13%, signal=19%
HP_ABNORMAL_SIZE_OF_THE_PALPEBRAL_FISSURES	HP_ABNORMAL_SIZE_OF_THE_PALPEBRAL_FISSURES		41	0.501887	1.69619	0.00668151	0.125459	0.97	829	tags=59%, list=34%, signal=87%
GOBP_DNA_REPLICATION	GOBP_DNA_REPLICATION		37	0.611058	1.6957	0.0156863	0.124856	0.97	630	tags=70%, list=26%, signal=93%
HP_OVARIAN_NEOPLASM	HP_OVARIAN_NEOPLASM		15	0.616368	1.69498	0.01417	0.124427	0.971	146	tags=33%, list=6%, signal=35%
GOBP_TUBE_FORMATION	GOBP_TUBE_FORMATION		30	0.510733	1.69215	0.0123203	0.126639	0.972	340	tags=27%, list=14%, signal=31%
GOBP_CELLULAR_IRON_ION_HOMEOSTASIS	GOBP_CELLULAR_IRON_ION_HOMEOSTASIS		17	0.602611	1.69109	0.0179641	0.126871	0.972	210	tags=29%, list=9%, signal=32%
GOCC_SPINDLE_MICROTUBULE	GOCC_SPINDLE_MICROTUBULE		19	0.659636	1.69093	0.0142566	0.12576	0.972	569	tags=68%, list=23%, signal=88%
GOBP_NEURAL_TUBE_DEVELOPMENT	GOBP_NEURAL_TUBE_DEVELOPMENT		26	0.52542	1.68748	0.0119522	0.128785	0.974	340	tags=19%, list=14%, signal=22%
GOBP_REGULATION_OF_CHROMOSOME_ORGANIZATION	GOBP_REGULATION_OF_CHROMOSOME_ORGANIZATION		39	0.569085	1.68739	0.020202	0.127747	0.974	428	tags=49%, list=17%, signal=58%
HP_ABNORMAL_SHAPE_OF_THE_OCCIPUT	HP_ABNORMAL_SHAPE_OF_THE_OCCIPUT		18	0.562541	1.68339	0.00792079	0.131351	0.978	512	tags=33%, list=21%, signal=42%
GOBP_NEGATIVE_REGULATION_OF_ION_TRANSPORT	GOBP_NEGATIVE_REGULATION_OF_ION_TRANSPORT		32	0.52986	1.6806	0.00823045	0.133676	0.98	139	tags=19%, list=6%, signal=20%
GOBP_SISTER_CHROMATID_SEGREGATION	GOBP_SISTER_CHROMATID_SEGREGATION		56	0.568523	1.67982	0.0268041	0.133659	0.98	648	tags=57%, list=26%, signal=76%
HP_ABNORMALITY_OF_THE_CHOANAE	HP_ABNORMALITY_OF_THE_CHOANAE		16	0.595554	1.67944	0.0210526	0.13297	0.98	601	tags=50%, list=25%, signal=66%
HP_ABNORMAL_VAGINA_MORPHOLOGY	HP_ABNORMAL_VAGINA_MORPHOLOGY		19	0.57272	1.67853	0.00649351	0.132839	0.98	253	tags=26%, list=10%, signal=29%
HP_OCULAR_ANTERIOR_SEGMENT_DYSGENESIS	HP_OCULAR_ANTERIOR_SEGMENT_DYSGENESIS		50	0.452	1.67735	0.00594059	0.133365	0.98	667	tags=34%, list=27%, signal=46%
GOBP_REGULATION_OF_DNA_BINDING	GOBP_REGULATION_OF_DNA_BINDING		34	0.504799	1.67568	0.00582524	0.134144	0.98	356	tags=29%, list=15%, signal=34%
GOBP_REGULATION_OF_TRANSPORTER_ACTIVITY	GOBP_REGULATION_OF_TRANSPORTER_ACTIVITY		55	0.430244	1.6733	0.00406504	0.136016	0.98	182	tags=18%, list=7%, signal=19%
GOBP_REGULATION_OF_MITOTIC_CELL_CYCLE_PHASE_TRANSITION	GOBP_REGULATION_OF_MITOTIC_CELL_CYCLE_PHASE_TRANSITION		67	0.494068	1.67218	0.010101	0.13618	0.981	571	tags=43%, list=23%, signal=55%
HP_ATRIAL_ARRHYTHMIA	HP_ATRIAL_ARRHYTHMIA		16	0.587236	1.6709	0.0125	0.136525	0.982	728	tags=75%, list=30%, signal=106%
GOBP_ENDOCARDIAL_CUSHION_MORPHOGENESIS	GOBP_ENDOCARDIAL_CUSHION_MORPHOGENESIS		16	0.606368	1.66776	0.0144231	0.139134	0.983	327	tags=25%, list=13%, signal=29%
GOBP_RESPIRATORY_BURST	GOBP_RESPIRATORY_BURST		16	0.606032	1.66677	0.0239651	0.139158	0.983	412	tags=19%, list=17%, signal=22%
GOBP_MICROTUBULE_BASED_PROCESS	GOBP_MICROTUBULE_BASED_PROCESS		120	0.458305	1.66646	0.012024	0.138389	0.983	709	tags=52%, list=29%, signal=69%
HP_DUPLICATION_OF_HAND_BONES	HP_DUPLICATION_OF_HAND_BONES		19	0.596708	1.66622	0.012766	0.137678	0.983	266	tags=26%, list=11%, signal=29%
HP_FLAT_FACE	HP_FLAT_FACE		16	0.587672	1.66479	0.0120968	0.138279	0.983	463	tags=38%, list=19%, signal=46%
HP_BROAD_FINGER	HP_BROAD_FINGER		21	0.551576	1.66443	0.00898876	0.13766	0.983	432	tags=29%, list=18%, signal=34%
HP_SHORT_PALPEBRAL_FISSURE	HP_SHORT_PALPEBRAL_FISSURE		18	0.585863	1.66365	0.0147059	0.137524	0.985	752	tags=61%, list=31%, signal=88%
GOBP_CELL_SUBSTRATE_JUNCTION_ORGANIZATION	GOBP_CELL_SUBSTRATE_JUNCTION_ORGANIZATION		26	0.533767	1.66364	0.017094	0.136491	0.985	412	tags=38%, list=17%, signal=46%
GOBP_NUCLEOSIDE_TRIPHOSPHATE_METABOLIC_PROCESS	GOBP_NUCLEOSIDE_TRIPHOSPHATE_METABOLIC_PROCESS		17	0.62373	1.66251	0.0172084	0.136981	0.985	537	tags=47%, list=22%, signal=60%
HP_INTELLECTUAL_DISABILITY_MODERATE	HP_INTELLECTUAL_DISABILITY_MODERATE		26	0.513579	1.6617	0.00204918	0.136998	0.985	522	tags=35%, list=21%, signal=44%
GOBP_BONE_DEVELOPMENT	GOBP_BONE_DEVELOPMENT		51	0.457091	1.66163	0.00714286	0.136013	0.985	334	tags=16%, list=14%, signal=18%
HP_ABNORMAL_SKIN_MORPHOLOGY_OF_THE_PALM	HP_ABNORMAL_SKIN_MORPHOLOGY_OF_THE_PALM		56	0.442493	1.66086	0.0020202	0.136022	0.986	332	tags=23%, list=14%, signal=26%
GOBP_REGULATION_OF_CELL_SIZE	GOBP_REGULATION_OF_CELL_SIZE		33	0.500964	1.65872	0.0110375	0.137953	0.988	503	tags=36%, list=21%, signal=45%
HP_DELAYED_ABILITY_TO_WALK	HP_DELAYED_ABILITY_TO_WALK		26	0.522121	1.65866	0.00681818	0.137039	0.988	466	tags=38%, list=19%, signal=47%
HP_AMBIGUOUS_GENITALIA	HP_AMBIGUOUS_GENITALIA		16	0.583268	1.65826	0.0127389	0.136471	0.988	258	tags=31%, list=11%, signal=35%
GOBP_MICROTUBULE_CYTOSKELETON_ORGANIZATION	GOBP_MICROTUBULE_CYTOSKELETON_ORGANIZATION		103	0.473241	1.65743	0.0176471	0.136398	0.988	709	tags=55%, list=29%, signal=75%
GOBP_BONE_MORPHOGENESIS	GOBP_BONE_MORPHOGENESIS		25	0.536921	1.65722	0.0184332	0.135631	0.988	334	tags=24%, list=14%, signal=28%
GOMF_VITAMIN_BINDING	GOMF_VITAMIN_BINDING		29	0.520606	1.65707	0.00408163	0.134817	0.988	512	tags=41%, list=21%, signal=52%
GOCC_SPINDLE_POLE	GOCC_SPINDLE_POLE		45	0.521421	1.65702	0.0159681	0.133939	0.988	571	tags=51%, list=23%, signal=65%
GOBP_MESENCHYMAL_CELL_DEVELOPMENT	GOBP_MESENCHYMAL_CELL_DEVELOPMENT		27	0.520468	1.65556	0.00656455	0.134615	0.988	478	tags=30%, list=20%, signal=36%
GOBP_FATTY_ACID_METABOLIC_PROCESS	GOBP_FATTY_ACID_METABOLIC_PROCESS		74	0.424436	1.65386	0.00212766	0.135838	0.988	303	tags=20%, list=12%, signal=22%
GOMF_SINGLE_STRANDED_DNA_BINDING	GOMF_SINGLE_STRANDED_DNA_BINDING		17	0.655239	1.65344	0.0169492	0.135426	0.988	404	tags=59%, list=17%, signal=70%
HP_ANORECTAL_ANOMALY	HP_ANORECTAL_ANOMALY		53	0.449675	1.65097	0.00714286	0.137411	0.99	283	tags=15%, list=12%, signal=17%
GOMF_MICROTUBULE_BINDING	GOMF_MICROTUBULE_BINDING		51	0.518076	1.65096	0.0184049	0.136487	0.99	829	tags=65%, list=34%, signal=96%
GOBP_MITOTIC_SISTER_CHROMATID_SEGREGATION	GOBP_MITOTIC_SISTER_CHROMATID_SEGREGATION		53	0.559293	1.6501	0.0392562	0.136501	0.99	648	tags=57%, list=26%, signal=75%
GOBP_REGULATION_OF_CATION_TRANSMEMBRANE_TRANSPORT	GOBP_REGULATION_OF_CATION_TRANSMEMBRANE_TRANSPORT		69	0.42411	1.64998	0	0.135746	0.99	139	tags=17%, list=6%, signal=18%
GOBP_POSITIVE_REGULATION_OF_FATTY_ACID_METABOLIC_PROCESS	GOBP_POSITIVE_REGULATION_OF_FATTY_ACID_METABOLIC_PROCESS		17	0.597971	1.64874	0.0222672	0.136297	0.99	279	tags=24%, list=11%, signal=26%
GOBP_POSITIVE_CHEMOTAXIS	GOBP_POSITIVE_CHEMOTAXIS		22	0.585987	1.64871	0.00869565	0.135404	0.99	166	tags=23%, list=7%, signal=24%
GOBP_CELLULAR_RESPONSE_TO_XENOBIOTIC_STIMULUS	GOBP_CELLULAR_RESPONSE_TO_XENOBIOTIC_STIMULUS		36	0.466298	1.64457	0.00990099	0.139505	0.992	252	tags=25%, list=10%, signal=27%
GOBP_CELL_AGING	GOBP_CELL_AGING		25	0.549183	1.64297	0.0152505	0.140571	0.992	97	tags=16%, list=4%, signal=16%
HP_ABNORMAL_BLOOD_MONOVALENT_INORGANIC_CATION_CONCENTRATION	HP_ABNORMAL_BLOOD_MONOVALENT_INORGANIC_CATION_CONCENTRATION		19	0.531852	1.64148	0.0157791	0.141533	0.992	533	tags=47%, list=22%, signal=60%
GOCC_CENTROSOME	GOCC_CENTROSOME		98	0.442678	1.63996	0.00813008	0.142571	0.993	571	tags=46%, list=23%, signal=58%
GOBP_REGULATION_OF_CYTOSKELETON_ORGANIZATION	GOBP_REGULATION_OF_CYTOSKELETON_ORGANIZATION		111	0.402012	1.63968	0.00218818	0.142021	0.993	593	tags=37%, list=24%, signal=47%
GOBP_CYTOSKELETON_ORGANIZATION	GOBP_CYTOSKELETON_ORGANIZATION		288	0.374188	1.63959	0.00204918	0.141253	0.993	668	tags=38%, list=27%, signal=46%
GOBP_OSTEOBLAST_DIFFERENTIATION	GOBP_OSTEOBLAST_DIFFERENTIATION		65	0.439877	1.63952	0.00254453	0.140425	0.993	327	tags=22%, list=13%, signal=24%
GOBP_FOCAL_ADHESION_ASSEMBLY	GOBP_FOCAL_ADHESION_ASSEMBLY		18	0.578721	1.63949	0.0165631	0.139579	0.993	412	tags=39%, list=17%, signal=46%
HP_APLASIA_HYPOPLASIA_AFFECTING_THE_EYE	HP_APLASIA_HYPOPLASIA_AFFECTING_THE_EYE		65	0.44854	1.63591	0.00865801	0.143051	0.993	829	tags=45%, list=34%, signal=66%
GOBP_CELLULAR_RESPONSE_TO_DNA_DAMAGE_STIMULUS	GOBP_CELLULAR_RESPONSE_TO_DNA_DAMAGE_STIMULUS		108	0.444983	1.63556	0.00980392	0.142545	0.993	643	tags=43%, list=26%, signal=55%
HP_ANAL_ATRESIA	HP_ANAL_ATRESIA		19	0.564148	1.63544	0.0201794	0.141851	0.993	36	tags=11%, list=1%, signal=11%
GOBP_ENDOCARDIAL_CUSHION_DEVELOPMENT	GOBP_ENDOCARDIAL_CUSHION_DEVELOPMENT		20	0.560307	1.63379	0.0194175	0.142766	0.993	327	tags=20%, list=13%, signal=23%
HP_FEEDING_DIFFICULTIES	HP_FEEDING_DIFFICULTIES		92	0.405295	1.62771	0.00835073	0.149361	0.993	464	tags=28%, list=19%, signal=34%
GOCC_MICROTUBULE_ORGANIZING_CENTER	GOCC_MICROTUBULE_ORGANIZING_CENTER		111	0.427785	1.6264	0.0101626	0.150084	0.993	571	tags=43%, list=23%, signal=54%
GOBP_CHROMOSOME_SEPARATION	GOBP_CHROMOSOME_SEPARATION		26	0.569907	1.62616	0.034	0.149466	0.993	563	tags=54%, list=23%, signal=69%
HP_ABNORMAL_VERTEBRAL_MORPHOLOGY	HP_ABNORMAL_VERTEBRAL_MORPHOLOGY		75	0.408988	1.62576	0	0.149047	0.994	565	tags=29%, list=23%, signal=37%
GOBP_CARDIAC_EPITHELIAL_TO_MESENCHYMAL_TRANSITION	GOBP_CARDIAC_EPITHELIAL_TO_MESENCHYMAL_TRANSITION		17	0.54563	1.62474	0.0149254	0.149464	0.994	327	tags=24%, list=13%, signal=27%
HP_ABNORMALITY_OF_THE_NASAL_TIP	HP_ABNORMALITY_OF_THE_NASAL_TIP		35	0.486602	1.62433	0.0142518	0.149068	0.994	471	tags=43%, list=19%, signal=52%
HP_PROPTOSIS	HP_PROPTOSIS		56	0.433287	1.62417	0.00898876	0.148371	0.994	601	tags=36%, list=25%, signal=46%
GOBP_REGULATION_OF_COAGULATION	GOBP_REGULATION_OF_COAGULATION		31	0.473489	1.62413	0.00657895	0.147524	0.994	531	tags=39%, list=22%, signal=49%
GOMF_CYCLIN_DEPENDENT_PROTEIN_SERINE_THREONINE_KINASE_REGULATOR_ACTIVITY	GOMF_CYCLIN_DEPENDENT_PROTEIN_SERINE_THREONINE_KINASE_REGULATOR_ACTIVITY		20	0.601028	1.62385	0.01417	0.147051	0.994	519	tags=50%, list=21%, signal=63%
GOCC_PLATELET_ALPHA_GRANULE_LUMEN	GOCC_PLATELET_ALPHA_GRANULE_LUMEN		30	0.488488	1.62235	0.0105932	0.147977	0.995	733	tags=53%, list=30%, signal=75%
HP_DELAYED_GROSS_MOTOR_DEVELOPMENT	HP_DELAYED_GROSS_MOTOR_DEVELOPMENT		42	0.471699	1.62208	0.00429185	0.14753	0.995	466	tags=33%, list=19%, signal=40%
GOBP_CELL_CYCLE	GOBP_CELL_CYCLE		317	0.419669	1.62201	0.0178571	0.146776	0.995	571	tags=37%, list=23%, signal=42%
GOBP_POSITIVE_REGULATION_OF_CELL_MATRIX_ADHESION	GOBP_POSITIVE_REGULATION_OF_CELL_MATRIX_ADHESION		17	0.596516	1.62134	0.0236559	0.146786	0.995	162	tags=12%, list=7%, signal=13%
GOBP_REGULATION_OF_LIPID_CATABOLIC_PROCESS	GOBP_REGULATION_OF_LIPID_CATABOLIC_PROCESS		19	0.582881	1.62121	0.0288066	0.146137	0.995	53	tags=11%, list=2%, signal=11%
HP_DEVIATION_OF_THE_HALLUX	HP_DEVIATION_OF_THE_HALLUX		16	0.568836	1.61648	0.0245902	0.151274	0.996	383	tags=25%, list=16%, signal=29%
HP_HIGH_FOREHEAD	HP_HIGH_FOREHEAD		47	0.446737	1.61476	0.0124224	0.152551	0.996	337	tags=19%, list=14%, signal=22%
GOCC_TRANSFERASE_COMPLEX_TRANSFERRING_PHOSPHORUS_CONTAINING_GROUPS	GOCC_TRANSFERASE_COMPLEX_TRANSFERRING_PHOSPHORUS_CONTAINING_GROUPS		34	0.486349	1.61473	0.0168067	0.151756	0.996	513	tags=38%, list=21%, signal=48%
GOBP_CARDIOCYTE_DIFFERENTIATION	GOBP_CARDIOCYTE_DIFFERENTIATION		47	0.445341	1.61395	0.00231481	0.151785	0.996	111	tags=11%, list=5%, signal=11%
GOBP_CELLULAR_SENESCENCE	GOBP_CELLULAR_SENESCENCE		20	0.549619	1.61312	0.0195652	0.151887	0.996	97	tags=15%, list=4%, signal=15%
GOCC_MIDBODY	GOCC_MIDBODY		38	0.534451	1.61279	0.0285714	0.151525	0.996	358	tags=42%, list=15%, signal=49%
GOBP_CELL_MATRIX_ADHESION	GOBP_CELL_MATRIX_ADHESION		73	0.424191	1.61147	0.0021978	0.152616	0.996	529	tags=32%, list=22%, signal=39%
GOBP_EMBRYONIC_SKELETAL_SYSTEM_DEVELOPMENT	GOBP_EMBRYONIC_SKELETAL_SYSTEM_DEVELOPMENT		23	0.532607	1.61126	0.0334076	0.152088	0.996	478	tags=35%, list=20%, signal=43%
GOMF_IRON_ION_BINDING	GOMF_IRON_ION_BINDING		29	0.493422	1.6102	0.0205339	0.152518	0.997	303	tags=34%, list=12%, signal=39%
GOBP_POSITIVE_REGULATION_OF_ORGANELLE_ORGANIZATION	GOBP_POSITIVE_REGULATION_OF_ORGANELLE_ORGANIZATION		104	0.390724	1.60868	0.0105263	0.153493	0.997	575	tags=36%, list=24%, signal=45%
HP_ARTERIOSCLEROSIS	HP_ARTERIOSCLEROSIS		30	0.486224	1.60863	0.0158014	0.152723	0.997	380	tags=30%, list=16%, signal=35%
GOBP_REGULATION_OF_CELL_CYCLE_PROCESS	GOBP_REGULATION_OF_CELL_CYCLE_PROCESS		133	0.437955	1.60731	0.020284	0.153465	0.997	571	tags=41%, list=23%, signal=50%
GOBP_REGULATION_OF_CELL_CYCLE_PHASE_TRANSITION	GOBP_REGULATION_OF_CELL_CYCLE_PHASE_TRANSITION		77	0.457571	1.60648	0.0203252	0.15364	0.997	571	tags=40%, list=23%, signal=51%
GOBP_NEGATIVE_REGULATION_OF_CELL_CYCLE_PROCESS	GOBP_NEGATIVE_REGULATION_OF_CELL_CYCLE_PROCESS		54	0.483326	1.60478	0.0119048	0.154952	0.997	570	tags=43%, list=23%, signal=54%
HP_MALE_REPRODUCTIVE_SYSTEM_NEOPLASM	HP_MALE_REPRODUCTIVE_SYSTEM_NEOPLASM		18	0.561904	1.60346	0.0289256	0.155986	0.997	121	tags=28%, list=5%, signal=29%
HP_POLYDACTYLY	HP_POLYDACTYLY		27	0.51481	1.60287	0.0242291	0.15584	0.997	282	tags=19%, list=12%, signal=21%
HP_ABNORMAL_AORTIC_VALVE_PHYSIOLOGY	HP_ABNORMAL_AORTIC_VALVE_PHYSIOLOGY		49	0.443827	1.60147	0.00627615	0.156623	0.997	412	tags=22%, list=17%, signal=26%
HP_SHORT_PHILTRUM	HP_SHORT_PHILTRUM		19	0.543771	1.60133	0.01566	0.156006	0.997	432	tags=26%, list=18%, signal=32%
GOBP_SEX_DIFFERENTIATION	GOBP_SEX_DIFFERENTIATION		61	0.419527	1.6005	0.0063425	0.156253	0.997	340	tags=21%, list=14%, signal=24%
GOMF_CYTOSKELETAL_MOTOR_ACTIVITY	GOMF_CYTOSKELETAL_MOTOR_ACTIVITY		20	0.564424	1.5993	0.029106	0.157183	0.997	646	tags=55%, list=26%, signal=74%
HP_ABNORMALITY_OF_CRANIAL_SUTURES	HP_ABNORMALITY_OF_CRANIAL_SUTURES		57	0.424011	1.59869	0.00879121	0.157112	0.997	512	tags=30%, list=21%, signal=37%
GOBP_REGULATION_OF_CHROMOSOME_SEPARATION	GOBP_REGULATION_OF_CHROMOSOME_SEPARATION		24	0.560437	1.5982	0.0401606	0.157061	0.997	428	tags=46%, list=17%, signal=55%
GOBP_REGULATION_OF_SYNAPTIC_TRANSMISSION_GLUTAMATERGIC	GOBP_REGULATION_OF_SYNAPTIC_TRANSMISSION_GLUTAMATERGIC		17	0.583194	1.59673	0.0218818	0.158304	0.997	337	tags=24%, list=14%, signal=27%
GOBP_REGULATION_OF_FATTY_ACID_METABOLIC_PROCESS	GOBP_REGULATION_OF_FATTY_ACID_METABOLIC_PROCESS		28	0.499792	1.59608	0.00813008	0.158432	0.997	279	tags=18%, list=11%, signal=20%
GOBP_METAPHASE_ANAPHASE_TRANSITION_OF_CELL_CYCLE	GOBP_METAPHASE_ANAPHASE_TRANSITION_OF_CELL_CYCLE		23	0.569106	1.59445	0.0402414	0.159753	0.997	428	tags=48%, list=17%, signal=57%
HP_PLATYSPONDYLY	HP_PLATYSPONDYLY		29	0.486615	1.59328	0.0238612	0.160485	0.997	653	tags=52%, list=27%, signal=70%
HP_ABNORMALITY_OF_THE_CHIN	HP_ABNORMALITY_OF_THE_CHIN		58	0.434857	1.59246	0.00875273	0.160843	0.997	445	tags=28%, list=18%, signal=33%
GOBP_RESPONSE_TO_ANGIOTENSIN	GOBP_RESPONSE_TO_ANGIOTENSIN		15	0.589657	1.59234	0.0295359	0.160271	0.997	391	tags=33%, list=16%, signal=39%
GOBP_EAR_MORPHOGENESIS	GOBP_EAR_MORPHOGENESIS		16	0.565209	1.5921	0.0276008	0.159807	0.997	139	tags=25%, list=6%, signal=26%
GOBP_MITOTIC_NUCLEAR_DIVISION	GOBP_MITOTIC_NUCLEAR_DIVISION		85	0.496902	1.59142	0.05	0.159976	0.997	695	tags=55%, list=28%, signal=75%
GOBP_EPITHELIAL_CELL_APOPTOTIC_PROCESS	GOBP_EPITHELIAL_CELL_APOPTOTIC_PROCESS		36	0.478414	1.59037	0.0224215	0.160562	0.997	61	tags=11%, list=2%, signal=11%
HP_WIDE_INTERMAMILLARY_DISTANCE	HP_WIDE_INTERMAMILLARY_DISTANCE		17	0.538996	1.59016	0.0440252	0.15997	0.997	432	tags=41%, list=18%, signal=50%
HP_TOE_SYNDACTYLY	HP_TOE_SYNDACTYLY		34	0.487728	1.5894	0.013245	0.160448	0.997	790	tags=50%, list=32%, signal=73%
GOBP_REGULATION_OF_CELLULAR_COMPONENT_SIZE	GOBP_REGULATION_OF_CELLULAR_COMPONENT_SIZE		72	0.406352	1.58761	0.0043384	0.161987	0.997	588	tags=33%, list=24%, signal=43%
GOBP_AMINOGLYCAN_METABOLIC_PROCESS	GOBP_AMINOGLYCAN_METABOLIC_PROCESS		31	0.46783	1.58599	0.0128205	0.163521	0.997	67	tags=16%, list=3%, signal=16%
GOBP_MICROTUBULE_POLYMERIZATION_OR_DEPOLYMERIZATION	GOBP_MICROTUBULE_POLYMERIZATION_OR_DEPOLYMERIZATION		24	0.548454	1.58581	0.0283401	0.162985	0.997	557	tags=58%, list=23%, signal=75%
GOBP_REGULATION_OF_CELL_MATRIX_ADHESION	GOBP_REGULATION_OF_CELL_MATRIX_ADHESION		35	0.48041	1.58532	0.0197368	0.162953	0.997	509	tags=31%, list=21%, signal=39%
HP_ABNORMALITY_OF_THE_TESTIS_SIZE	HP_ABNORMALITY_OF_THE_TESTIS_SIZE		29	0.476935	1.58486	0.0217822	0.16289	0.997	601	tags=45%, list=25%, signal=59%
GOCC_MICROTUBULE_CYTOSKELETON	GOCC_MICROTUBULE_CYTOSKELETON		181	0.410323	1.58263	0.0142566	0.165096	0.997	571	tags=42%, list=23%, signal=51%
GOBP_RESPONSE_TO_ACTIVITY	GOBP_RESPONSE_TO_ACTIVITY		17	0.565448	1.58125	0.02537	0.166102	0.997	94	tags=24%, list=4%, signal=24%
GOCC_CENTRIOLAR_SATELLITE	GOCC_CENTRIOLAR_SATELLITE		17	0.598578	1.5799	0.0243363	0.16709	0.997	428	tags=47%, list=17%, signal=57%
HP_CRANIOSYNOSTOSIS	HP_CRANIOSYNOSTOSIS		24	0.512476	1.57837	0.0101215	0.168252	0.997	391	tags=25%, list=16%, signal=29%
GOBP_RENAL_TUBULE_DEVELOPMENT	GOBP_RENAL_TUBULE_DEVELOPMENT		23	0.515355	1.57738	0.03125	0.168733	0.997	858	tags=48%, list=35%, signal=73%
GOMF_GTPASE_ACTIVATOR_ACTIVITY	GOMF_GTPASE_ACTIVATOR_ACTIVITY		42	0.434879	1.57679	0.0263789	0.168696	0.997	523	tags=33%, list=21%, signal=42%
GOBP_CELL_CYCLE_G1_S_PHASE_TRANSITION	GOBP_CELL_CYCLE_G1_S_PHASE_TRANSITION		48	0.469305	1.57528	0.0302419	0.169863	0.997	165	tags=21%, list=7%, signal=22%
GOCC_SUPRAMOLECULAR_COMPLEX	GOCC_SUPRAMOLECULAR_COMPLEX		214	0.374345	1.57527	0.0095057	0.169122	0.997	665	tags=38%, list=27%, signal=48%
HP_DEVIATION_OF_TOES	HP_DEVIATION_OF_TOES		23	0.508901	1.57441	0.0174673	0.169454	0.997	534	tags=30%, list=22%, signal=39%
HP_EMBRYONAL_NEOPLASM	HP_EMBRYONAL_NEOPLASM		16	0.562352	1.57414	0.0362473	0.16903	0.997	684	tags=56%, list=28%, signal=78%
GOBP_ODONTOGENESIS	GOBP_ODONTOGENESIS		32	0.484859	1.57399	0.00204499	0.168474	0.997	776	tags=44%, list=32%, signal=63%
GOCC_MITOTIC_SPINDLE	GOCC_MITOTIC_SPINDLE		41	0.516284	1.57289	0.0464646	0.169094	0.998	729	tags=63%, list=30%, signal=89%
GOBP_REGULATION_OF_ACTOMYOSIN_STRUCTURE_ORGANIZATION	GOBP_REGULATION_OF_ACTOMYOSIN_STRUCTURE_ORGANIZATION		21	0.536757	1.5713	0.0184049	0.170394	0.998	590	tags=52%, list=24%, signal=68%
HP_ABNORMAL_CIRCULATING_ANDROGEN_LEVEL	HP_ABNORMAL_CIRCULATING_ANDROGEN_LEVEL		15	0.577337	1.57093	0.0280172	0.170181	0.998	258	tags=27%, list=11%, signal=30%
GOCC_OXIDOREDUCTASE_COMPLEX	GOCC_OXIDOREDUCTASE_COMPLEX		15	0.604012	1.56762	0.0316206	0.173878	0.998	224	tags=27%, list=9%, signal=29%
GOBP_DNA_DAMAGE_RESPONSE_SIGNAL_TRANSDUCTION_BY_P53_CLASS_MEDIATOR	GOBP_DNA_DAMAGE_RESPONSE_SIGNAL_TRANSDUCTION_BY_P53_CLASS_MEDIATOR		18	0.542645	1.56645	0.0469388	0.174648	0.998	78	tags=11%, list=3%, signal=11%
GOBP_EMBRYONIC_SKELETAL_SYSTEM_MORPHOGENESIS	GOBP_EMBRYONIC_SKELETAL_SYSTEM_MORPHOGENESIS		18	0.557337	1.56643	0.0408163	0.173939	0.998	478	tags=33%, list=20%, signal=41%
HP_TRIANGULAR_SHAPED_PHALANGES_OF_THE_HAND	HP_TRIANGULAR_SHAPED_PHALANGES_OF_THE_HAND		29	0.502827	1.56454	0.0178174	0.175729	0.998	601	tags=41%, list=25%, signal=54%
HP_ABNORMAL_DERMATOGLYPHICS	HP_ABNORMAL_DERMATOGLYPHICS		26	0.494368	1.56442	0.018711	0.175107	0.998	432	tags=27%, list=18%, signal=32%
HP_PROGRESSIVE_VISUAL_LOSS	HP_PROGRESSIVE_VISUAL_LOSS		17	0.553968	1.56441	0.0181406	0.174383	0.998	414	tags=35%, list=17%, signal=42%
GOBP_FEMALE_SEX_DIFFERENTIATION	GOBP_FEMALE_SEX_DIFFERENTIATION		37	0.452024	1.56394	0.0190678	0.174334	0.998	340	tags=19%, list=14%, signal=22%
GOMF_ATP_DEPENDENT_ACTIVITY	GOMF_ATP_DEPENDENT_ACTIVITY		64	0.449514	1.56376	0.0170576	0.17384	0.998	653	tags=50%, list=27%, signal=66%
HP_ABNORMALITY_OF_THE_SUPRAORBITAL_RIDGES	HP_ABNORMALITY_OF_THE_SUPRAORBITAL_RIDGES		26	0.490556	1.56332	0.0172414	0.17372	0.998	464	tags=38%, list=19%, signal=47%
GOBP_CELL_CYCLE_CHECKPOINT_SIGNALING	GOBP_CELL_CYCLE_CHECKPOINT_SIGNALING		31	0.508721	1.55985	0.0346939	0.177759	0.998	570	tags=45%, list=23%, signal=58%
GOMF_CATALYTIC_ACTIVITY_ACTING_ON_DNA	GOMF_CATALYTIC_ACTIVITY_ACTING_ON_DNA		20	0.568507	1.55975	0.0395257	0.17716	0.998	630	tags=65%, list=26%, signal=87%
HP_ABNORMALITY_OF_THE_HELIX	HP_ABNORMALITY_OF_THE_HELIX		20	0.536125	1.55878	0.0248307	0.177813	0.998	283	tags=25%, list=12%, signal=28%
GOBP_REGULATION_OF_SIGNAL_TRANSDUCTION_BY_P53_CLASS_MEDIATOR	GOBP_REGULATION_OF_SIGNAL_TRANSDUCTION_BY_P53_CLASS_MEDIATOR		19	0.532355	1.55716	0.0371901	0.17915	0.998	327	tags=21%, list=13%, signal=24%
GOMF_CATALYTIC_ACTIVITY_ACTING_ON_A_NUCLEIC_ACID	GOMF_CATALYTIC_ACTIVITY_ACTING_ON_A_NUCLEIC_ACID		34	0.486998	1.55641	0.0416667	0.179441	0.998	630	tags=50%, list=26%, signal=66%
HP_RECURRENT_FRACTURES	HP_RECURRENT_FRACTURES		27	0.478307	1.55623	0.0122951	0.17897	0.998	619	tags=48%, list=25%, signal=64%
HP_GENERALIZED_ONSET_SEIZURE	HP_GENERALIZED_ONSET_SEIZURE		38	0.455506	1.55567	0.0209644	0.179098	0.998	463	tags=24%, list=19%, signal=29%
GOBP_DNA_METABOLIC_PROCESS	GOBP_DNA_METABOLIC_PROCESS		121	0.426903	1.55417	0.0261569	0.180545	0.998	563	tags=40%, list=23%, signal=49%
HP_APLASIA_HYPOPLASIA_AFFECTING_THE_FUNDUS	HP_APLASIA_HYPOPLASIA_AFFECTING_THE_FUNDUS		17	0.565612	1.55279	0.0342612	0.181618	0.998	776	tags=47%, list=32%, signal=68%
GOCC_INTERMEDIATE_FILAMENT_CYTOSKELETON	GOCC_INTERMEDIATE_FILAMENT_CYTOSKELETON		30	0.46919	1.55244	0.0339367	0.18125	0.998	420	tags=33%, list=17%, signal=40%
HP_ABNORMALITY_OF_FONTANELLES	HP_ABNORMALITY_OF_FONTANELLES		42	0.443333	1.55239	0.0214592	0.180617	0.998	512	tags=29%, list=21%, signal=36%
GOCC_NUCLEAR_CHROMOSOME	GOCC_NUCLEAR_CHROMOSOME		26	0.553713	1.5516	0.0401606	0.180902	0.998	375	tags=46%, list=15%, signal=54%
HP_APLASIA_HYPOPLASIA_OF_THE_OPTIC_NERVE	HP_APLASIA_HYPOPLASIA_OF_THE_OPTIC_NERVE		15	0.585424	1.55156	0.0317125	0.180239	0.998	776	tags=53%, list=32%, signal=78%
GOBP_OLEFINIC_COMPOUND_METABOLIC_PROCESS	GOBP_OLEFINIC_COMPOUND_METABOLIC_PROCESS		40	0.442775	1.55151	0.012685	0.179593	0.998	577	tags=40%, list=24%, signal=51%
GOBP_IRON_ION_TRANSPORT	GOBP_IRON_ION_TRANSPORT		15	0.554004	1.54893	0.0478088	0.182276	0.998	210	tags=27%, list=9%, signal=29%
HP_ABNORMALITY_OF_THE_ADRENAL_GLANDS	HP_ABNORMALITY_OF_THE_ADRENAL_GLANDS		32	0.457684	1.54879	0.0217391	0.181739	0.998	745	tags=50%, list=30%, signal=71%
GOBP_REGULATION_OF_CELL_DIVISION	GOBP_REGULATION_OF_CELL_DIVISION		45	0.47675	1.54851	0.0366599	0.181387	0.998	726	tags=49%, list=30%, signal=68%
GOBP_NON_MEMBRANE_BOUNDED_ORGANELLE_ASSEMBLY	GOBP_NON_MEMBRANE_BOUNDED_ORGANELLE_ASSEMBLY		62	0.452968	1.54709	0.0473251	0.182817	0.998	646	tags=45%, list=26%, signal=60%
HP_PRIMARY_AMENORRHEA	HP_PRIMARY_AMENORRHEA		18	0.529876	1.54691	0.0422535	0.182335	0.998	258	tags=28%, list=11%, signal=31%
GOBP_POSITIVE_REGULATION_OF_CELL_CYCLE_PROCESS	GOBP_POSITIVE_REGULATION_OF_CELL_CYCLE_PROCESS		58	0.461529	1.54614	0.0346232	0.182676	0.998	729	tags=55%, list=30%, signal=77%
GOBP_CHROMOSOME_LOCALIZATION	GOBP_CHROMOSOME_LOCALIZATION		22	0.576426	1.54612	0.0566038	0.182022	0.999	370	tags=50%, list=15%, signal=58%
HP_ABSENT_SPEECH	HP_ABSENT_SPEECH		35	0.472022	1.54605	0.0302419	0.181419	0.999	464	tags=29%, list=19%, signal=35%
GOMF_PROTEIN_DIMERIZATION_ACTIVITY	GOMF_PROTEIN_DIMERIZATION_ACTIVITY		171	0.358251	1.54552	0.00801603	0.181375	0.999	595	tags=30%, list=24%, signal=37%
GOBP_SPHINGOLIPID_BIOSYNTHETIC_PROCESS	GOBP_SPHINGOLIPID_BIOSYNTHETIC_PROCESS		17	0.574283	1.5455	0.026087	0.180708	0.999	382	tags=29%, list=16%, signal=35%
GOBP_PROTON_TRANSMEMBRANE_TRANSPORT	GOBP_PROTON_TRANSMEMBRANE_TRANSPORT		21	0.532533	1.54527	0.0268595	0.180261	0.999	537	tags=48%, list=22%, signal=60%
HP_CLINODACTYLY	HP_CLINODACTYLY		79	0.399579	1.54525	0.0241758	0.179599	0.999	601	tags=34%, list=25%, signal=44%
GOBP_POSITIVE_REGULATION_OF_BINDING	GOBP_POSITIVE_REGULATION_OF_BINDING		42	0.441885	1.54419	0.022449	0.180473	0.999	182	tags=17%, list=7%, signal=18%
HP_ABNORMAL_BLOOD_ION_CONCENTRATION	HP_ABNORMAL_BLOOD_ION_CONCENTRATION		58	0.406719	1.54369	0.00659341	0.180558	0.999	538	tags=34%, list=22%, signal=43%
GOCC_MITOCHONDRIAL_MATRIX	GOCC_MITOCHONDRIAL_MATRIX		26	0.511333	1.54359	0.0429688	0.180024	0.999	602	tags=58%, list=25%, signal=76%
GOBP_REGULATION_OF_MITOTIC_CELL_CYCLE	GOBP_REGULATION_OF_MITOTIC_CELL_CYCLE		102	0.423892	1.54238	0.0241449	0.18106	1	571	tags=35%, list=23%, signal=44%
GOBP_EAR_DEVELOPMENT	GOBP_EAR_DEVELOPMENT		38	0.454288	1.54231	0.0237069	0.180479	1	157	tags=16%, list=6%, signal=17%
GOBP_POSITIVE_REGULATION_OF_MAP_KINASE_ACTIVITY	GOBP_POSITIVE_REGULATION_OF_MAP_KINASE_ACTIVITY		27	0.475258	1.54219	0.0381526	0.179957	1	510	tags=37%, list=21%, signal=46%
GOBP_HEMOSTASIS	GOBP_HEMOSTASIS		78	0.404345	1.54193	0.00692841	0.179651	1	484	tags=29%, list=20%, signal=36%
GOBP_IRON_ION_HOMEOSTASIS	GOBP_IRON_ION_HOMEOSTASIS		21	0.508219	1.54172	0.0431211	0.179267	1	210	tags=24%, list=9%, signal=26%
GOBP_CELL_CYCLE_G2_M_PHASE_TRANSITION	GOBP_CELL_CYCLE_G2_M_PHASE_TRANSITION		33	0.499775	1.54165	0.0439122	0.178702	1	571	tags=52%, list=23%, signal=66%
GOBP_DNA_INTEGRITY_CHECKPOINT_SIGNALING	GOBP_DNA_INTEGRITY_CHECKPOINT_SIGNALING		15	0.588264	1.5416	0.0441767	0.17809	1	160	tags=33%, list=7%, signal=35%
HP_LOCALIZED_SKIN_LESION	HP_LOCALIZED_SKIN_LESION		184	0.344003	1.54095	0.00233645	0.178404	1	567	tags=32%, list=23%, signal=38%
HP_ABNORMALITY_OF_THE_PHALANGES_OF_THE_TOES	HP_ABNORMALITY_OF_THE_PHALANGES_OF_THE_TOES		25	0.516035	1.54059	0.0162272	0.178311	1	653	tags=44%, list=27%, signal=59%
GOMF_MAGNESIUM_ION_BINDING	GOMF_MAGNESIUM_ION_BINDING		29	0.468814	1.54051	0.037422	0.177806	1	650	tags=45%, list=27%, signal=60%
HP_HYPERTELORISM	HP_HYPERTELORISM		98	0.380191	1.53932	0.0120192	0.17874	1	824	tags=43%, list=34%, signal=62%
GOBP_CELLULAR_TRANSITION_METAL_ION_HOMEOSTASIS	GOBP_CELLULAR_TRANSITION_METAL_ION_HOMEOSTASIS		22	0.505819	1.53847	0.0355649	0.179138	1	210	tags=23%, list=9%, signal=25%
GOMF_PROTEIN_TYROSINE_KINASE_ACTIVITY	GOMF_PROTEIN_TYROSINE_KINASE_ACTIVITY		33	0.452517	1.53723	0.0280778	0.180399	1	439	tags=39%, list=18%, signal=47%
HP_ABNORMALITY_OF_CARDIOVASCULAR_SYSTEM_ELECTROPHYSIOLOGY	HP_ABNORMALITY_OF_CARDIOVASCULAR_SYSTEM_ELECTROPHYSIOLOGY		88	0.378906	1.53708	0.00875273	0.179936	1	337	tags=20%, list=14%, signal=23%
GOBP_SODIUM_ION_HOMEOSTASIS	GOBP_SODIUM_ION_HOMEOSTASIS		18	0.568738	1.53648	0.0314465	0.180061	1	517	tags=39%, list=21%, signal=49%
HP_ABNORMAL_BLOOD_POTASSIUM_CONCENTRATION	HP_ABNORMAL_BLOOD_POTASSIUM_CONCENTRATION		15	0.536489	1.53627	0.045082	0.17973	1	533	tags=47%, list=22%, signal=59%
GOBP_APPENDAGE_DEVELOPMENT	GOBP_APPENDAGE_DEVELOPMENT		29	0.471443	1.5362	0.0181406	0.1792	1	253	tags=17%, list=10%, signal=19%
GOMF_ATP_HYDROLYSIS_ACTIVITY	GOMF_ATP_HYDROLYSIS_ACTIVITY		33	0.489501	1.53528	0.0272537	0.179956	1	643	tags=52%, list=26%, signal=69%
GOBP_REGULATION_OF_MEMBRANE_POTENTIAL	GOBP_REGULATION_OF_MEMBRANE_POTENTIAL		66	0.390786	1.53425	0.00884956	0.180673	1	126	tags=14%, list=5%, signal=14%
HP_ABNORMAL_REFLEX	HP_ABNORMAL_REFLEX		147	0.355347	1.53402	0.00386847	0.180335	1	611	tags=31%, list=25%, signal=39%
HP_PLANTAR_HYPERKERATOSIS	HP_PLANTAR_HYPERKERATOSIS		29	0.471357	1.53314	0.0366599	0.180888	1	308	tags=28%, list=13%, signal=31%
GOBP_CELLULAR_MODIFIED_AMINO_ACID_METABOLIC_PROCESS	GOBP_CELLULAR_MODIFIED_AMINO_ACID_METABOLIC_PROCESS		40	0.426513	1.53196	0.026694	0.181805	1	396	tags=33%, list=16%, signal=38%
GOBP_ACTOMYOSIN_STRUCTURE_ORGANIZATION	GOBP_ACTOMYOSIN_STRUCTURE_ORGANIZATION		39	0.438409	1.53085	0.0191083	0.182591	1	695	tags=49%, list=28%, signal=67%
HP_ABNORMALITY_OF_THE_PERIORBITAL_REGION	HP_ABNORMALITY_OF_THE_PERIORBITAL_REGION		50	0.419185	1.53039	0.0152505	0.182569	1	464	tags=28%, list=19%, signal=34%
HP_ABNORMALITY_OF_THE_PLANTAR_SKIN_OF_FOOT	HP_ABNORMALITY_OF_THE_PLANTAR_SKIN_OF_FOOT		35	0.454729	1.53019	0.0280561	0.182178	1	308	tags=26%, list=13%, signal=29%
HP_ABNORMAL_FORM_OF_THE_VERTEBRAL_BODIES	HP_ABNORMAL_FORM_OF_THE_VERTEBRAL_BODIES		61	0.397815	1.52835	0.0097561	0.184037	1	534	tags=28%, list=22%, signal=35%
GOBP_CAMERA_TYPE_EYE_DEVELOPMENT	GOBP_CAMERA_TYPE_EYE_DEVELOPMENT		72	0.402446	1.52719	0.0109409	0.184998	1	289	tags=18%, list=12%, signal=20%
HP_GLAUCOMA	HP_GLAUCOMA		61	0.406646	1.52625	0.0186722	0.185646	1	484	tags=23%, list=20%, signal=28%
HP_ABNORMAL_VISUAL_ELECTROPHYSIOLOGY	HP_ABNORMAL_VISUAL_ELECTROPHYSIOLOGY		18	0.517935	1.52518	0.0224949	0.186476	1	730	tags=61%, list=30%, signal=86%
HP_ABNORMAL_PALMAR_DERMATOGLYPHICS	HP_ABNORMAL_PALMAR_DERMATOGLYPHICS		20	0.509414	1.52506	0.0277778	0.186032	1	432	tags=30%, list=18%, signal=36%
HP_SINGLE_TRANSVERSE_PALMAR_CREASE	HP_SINGLE_TRANSVERSE_PALMAR_CREASE		19	0.509487	1.52493	0.0277778	0.185579	1	432	tags=32%, list=18%, signal=38%
GOBP_STRESS_FIBER_ASSEMBLY	GOBP_STRESS_FIBER_ASSEMBLY		18	0.550645	1.52478	0.0382166	0.185163	1	524	tags=50%, list=21%, signal=63%
GOBP_POSITIVE_REGULATION_OF_TRANSMEMBRANE_RECEPTOR_PROTEIN_SERINE_THREONINE_KINASE_SIGNALING_PATHWAY	GOBP_POSITIVE_REGULATION_OF_TRANSMEMBRANE_RECEPTOR_PROTEIN_SERINE_THREONINE_KINASE_SIGNALING_PATHWAY		29	0.482385	1.52464	0.0334821	0.184789	1	388	tags=21%, list=16%, signal=24%
HP_UPPER_LIMB_UNDERGROWTH	HP_UPPER_LIMB_UNDERGROWTH		15	0.559257	1.52283	0.0561555	0.186544	1	601	tags=53%, list=25%, signal=70%
HP_ABNORMALITY_OF_THE_PALM	HP_ABNORMALITY_OF_THE_PALM		66	0.396052	1.52275	0.00858369	0.186005	1	432	tags=26%, list=18%, signal=30%
GOBP_CELLULAR_CARBOHYDRATE_METABOLIC_PROCESS	GOBP_CELLULAR_CARBOHYDRATE_METABOLIC_PROCESS		49	0.413715	1.52223	0.0198807	0.186097	1	146	tags=14%, list=6%, signal=15%
HP_ABNORMALITY_OF_THE_FONTANELLES_OR_CRANIAL_SUTURES	HP_ABNORMALITY_OF_THE_FONTANELLES_OR_CRANIAL_SUTURES		70	0.388598	1.52156	0.0173913	0.186374	1	512	tags=29%, list=21%, signal=35%
GOBP_DEVELOPMENT_OF_PRIMARY_SEXUAL_CHARACTERISTICS	GOBP_DEVELOPMENT_OF_PRIMARY_SEXUAL_CHARACTERISTICS		57	0.401332	1.5213	0.0104822	0.186092	1	340	tags=19%, list=14%, signal=22%
GOBP_REGULATION_OF_ION_TRANSMEMBRANE_TRANSPORT	GOBP_REGULATION_OF_ION_TRANSMEMBRANE_TRANSPORT		86	0.378563	1.52094	0.0130719	0.185998	1	139	tags=14%, list=6%, signal=14%
HP_ABNORMAL_METACARPAL_MORPHOLOGY	HP_ABNORMAL_METACARPAL_MORPHOLOGY		26	0.475298	1.52053	0.0244499	0.185893	1	432	tags=27%, list=18%, signal=32%
HP_SELF_INJURIOUS_BEHAVIOR	HP_SELF_INJURIOUS_BEHAVIOR		21	0.516444	1.52014	0.039749	0.185823	1	332	tags=29%, list=14%, signal=33%
GOMF_OXIDOREDUCTASE_ACTIVITY_ACTING_ON_PAIRED_DONORS_WITH_INCORPORATION_OR_REDUCTION_OF_MOLECULAR_OXYGEN	GOMF_OXIDOREDUCTASE_ACTIVITY_ACTING_ON_PAIRED_DONORS_WITH_INCORPORATION_OR_REDUCTION_OF_MOLECULAR_OXYGEN		25	0.493873	1.51955	0.0263158	0.186046	1	351	tags=32%, list=14%, signal=37%
GOMF_TRANSCRIPTION_COREGULATOR_BINDING	GOMF_TRANSCRIPTION_COREGULATOR_BINDING		21	0.506128	1.51893	0.0344828	0.186295	1	182	tags=19%, list=7%, signal=20%
GOBP_REGULATION_OF_BODY_FLUID_LEVELS	GOBP_REGULATION_OF_BODY_FLUID_LEVELS		109	0.370061	1.51883	0	0.185814	1	531	tags=28%, list=22%, signal=35%
HP_ABNORMAL_5TH_FINGER_MORPHOLOGY	HP_ABNORMAL_5TH_FINGER_MORPHOLOGY		66	0.40692	1.51879	0.027897	0.185248	1	601	tags=33%, list=25%, signal=43%
HP_HEART_BLOCK	HP_HEART_BLOCK		21	0.49345	1.51716	0.0495868	0.186955	1	269	tags=19%, list=11%, signal=21%
GOBP_CELL_MATURATION	GOBP_CELL_MATURATION		40	0.438617	1.51689	0.0198238	0.186676	1	673	tags=35%, list=28%, signal=47%
GOBP_RIBOSE_PHOSPHATE_BIOSYNTHETIC_PROCESS	GOBP_RIBOSE_PHOSPHATE_BIOSYNTHETIC_PROCESS		27	0.502414	1.5168	0.0245399	0.186194	1	612	tags=37%, list=25%, signal=49%
GOBP_REGULATION_OF_CELLULAR_EXTRAVASATION	GOBP_REGULATION_OF_CELLULAR_EXTRAVASATION		15	0.59067	1.51613	0.0456432	0.186435	1	509	tags=33%, list=21%, signal=42%
GOBP_PROTEIN_CONTAINING_COMPLEX_DISASSEMBLY	GOBP_PROTEIN_CONTAINING_COMPLEX_DISASSEMBLY		30	0.452637	1.51519	0.0334029	0.187117	1	506	tags=33%, list=21%, signal=42%
GOBP_BODY_FLUID_SECRETION	GOBP_BODY_FLUID_SECRETION		19	0.519345	1.51396	0.0313152	0.188224	1	755	tags=53%, list=31%, signal=76%
HP_ABNORMALITY_OF_THE_OVARY	HP_ABNORMALITY_OF_THE_OVARY		40	0.427717	1.51329	0.0246914	0.188633	1	258	tags=25%, list=11%, signal=27%
HP_VENTRICULAR_ARRHYTHMIA	HP_VENTRICULAR_ARRHYTHMIA		28	0.455138	1.51323	0.0530786	0.188122	1	774	tags=50%, list=32%, signal=72%
HP_ABNORMAL_BLOOD_INORGANIC_CATION_CONCENTRATION	HP_ABNORMAL_BLOOD_INORGANIC_CATION_CONCENTRATION		29	0.460643	1.51321	0.0112867	0.187563	1	538	tags=41%, list=22%, signal=52%
GOBP_CELLULAR_ALDEHYDE_METABOLIC_PROCESS	GOBP_CELLULAR_ALDEHYDE_METABOLIC_PROCESS		15	0.557725	1.51316	0.0412574	0.187009	1	809	tags=67%, list=33%, signal=99%
GOBP_POSITIVE_REGULATION_OF_MITOCHONDRION_ORGANIZATION	GOBP_POSITIVE_REGULATION_OF_MITOCHONDRION_ORGANIZATION		15	0.542977	1.5129	0.0418327	0.186781	1	271	tags=20%, list=11%, signal=22%
GOBP_CHROMOSOME_ORGANIZATION	GOBP_CHROMOSOME_ORGANIZATION		141	0.418405	1.51248	0.0507812	0.186707	1	648	tags=44%, list=26%, signal=56%
GOCC_CHROMOSOME	GOCC_CHROMOSOME		269	0.375196	1.51165	0.0296443	0.187288	1	384	tags=26%, list=16%, signal=27%
GOBP_SENSORY_ORGAN_DEVELOPMENT	GOBP_SENSORY_ORGAN_DEVELOPMENT		108	0.37546	1.50993	0.00224215	0.189091	1	557	tags=29%, list=23%, signal=36%
GOBP_RECOMBINATIONAL_REPAIR	GOBP_RECOMBINATIONAL_REPAIR		16	0.577201	1.50827	0.0561122	0.190812	1	630	tags=56%, list=26%, signal=75%
HP_ABNORMALITY_OF_THE_ULNA	HP_ABNORMALITY_OF_THE_ULNA		29	0.460851	1.50736	0.0284464	0.191421	1	601	tags=31%, list=25%, signal=41%
GOBP_MITOTIC_CYTOKINESIS	GOBP_MITOTIC_CYTOKINESIS		19	0.57336	1.50724	0.0601942	0.190986	1	695	tags=74%, list=28%, signal=102%
GOBP_NEGATIVE_REGULATION_OF_CELL_CYCLE_PHASE_TRANSITION	GOBP_NEGATIVE_REGULATION_OF_CELL_CYCLE_PHASE_TRANSITION		47	0.457013	1.50541	0.0477137	0.192919	1	225	tags=26%, list=9%, signal=28%
GOBP_NEGATIVE_REGULATION_OF_NEURON_DIFFERENTIATION	GOBP_NEGATIVE_REGULATION_OF_NEURON_DIFFERENTIATION		15	0.580395	1.50471	0.0401786	0.193324	1	739	tags=47%, list=30%, signal=66%
HP_ELBOW_FLEXION_CONTRACTURE	HP_ELBOW_FLEXION_CONTRACTURE		18	0.553845	1.50446	0.0429688	0.193088	1	534	tags=61%, list=22%, signal=78%
GOMF_TUBULIN_BINDING	GOMF_TUBULIN_BINDING		66	0.432855	1.50373	0.0459082	0.193439	1	829	tags=55%, list=34%, signal=80%
GOBP_POSITIVE_REGULATION_OF_RESPONSE_TO_DNA_DAMAGE_STIMULUS	GOBP_POSITIVE_REGULATION_OF_RESPONSE_TO_DNA_DAMAGE_STIMULUS		16	0.570127	1.50243	0.0703125	0.194585	1	307	tags=38%, list=13%, signal=43%
HP_FINGER_CLINODACTYLY	HP_FINGER_CLINODACTYLY		60	0.405669	1.50202	0.0348584	0.194569	1	601	tags=32%, list=25%, signal=41%
GOBP_NEGATIVE_REGULATION_OF_CELL_CYCLE	GOBP_NEGATIVE_REGULATION_OF_CELL_CYCLE		78	0.42385	1.50145	0.0365112	0.194835	1	570	tags=40%, list=23%, signal=50%
HP_LISSENCEPHALY	HP_LISSENCEPHALY		24	0.502833	1.50125	0.0422535	0.194545	1	667	tags=42%, list=27%, signal=57%
GOBP_POLYSACCHARIDE_METABOLIC_PROCESS	GOBP_POLYSACCHARIDE_METABOLIC_PROCESS		21	0.473548	1.49927	0.0450098	0.19684	1	117	tags=19%, list=5%, signal=20%
GOBP_ANATOMICAL_STRUCTURE_HOMEOSTASIS	GOBP_ANATOMICAL_STRUCTURE_HOMEOSTASIS		93	0.368445	1.49836	0	0.19754	1	734	tags=33%, list=30%, signal=46%
HP_ABNORMAL_DISTAL_PHALANX_MORPHOLOGY_OF_FINGER	HP_ABNORMAL_DISTAL_PHALANX_MORPHOLOGY_OF_FINGER		27	0.443142	1.49797	0.0229358	0.19757	1	463	tags=37%, list=19%, signal=45%
GOCC_SUPRAMOLECULAR_POLYMER	GOCC_SUPRAMOLECULAR_POLYMER		174	0.36352	1.49789	0.0244399	0.197161	1	700	tags=39%, list=29%, signal=51%
GOBP_ANIMAL_ORGAN_REGENERATION	GOBP_ANIMAL_ORGAN_REGENERATION		35	0.443186	1.49763	0.021978	0.196957	1	177	tags=20%, list=7%, signal=21%
GOBP_MUCOPOLYSACCHARIDE_METABOLIC_PROCESS	GOBP_MUCOPOLYSACCHARIDE_METABOLIC_PROCESS		21	0.491326	1.49743	0.0512821	0.196686	1	383	tags=24%, list=16%, signal=28%
HP_ABNORMAL_SHAPE_OF_THE_FRONTAL_REGION	HP_ABNORMAL_SHAPE_OF_THE_FRONTAL_REGION		54	0.395706	1.49662	0.0277778	0.19735	1	558	tags=30%, list=23%, signal=38%
HP_HYPERREFLEXIA	HP_HYPERREFLEXIA		89	0.372332	1.49555	0.0106383	0.198124	1	638	tags=33%, list=26%, signal=42%
HP_ABNORMALITY_OF_LIPOPROTEIN_CHOLESTEROL_CONCENTRATION	HP_ABNORMALITY_OF_LIPOPROTEIN_CHOLESTEROL_CONCENTRATION		18	0.53671	1.49494	0.0450644	0.198374	1	207	tags=22%, list=8%, signal=24%
GOBP_REGULATION_OF_PROTEIN_SERINE_THREONINE_KINASE_ACTIVITY	GOBP_REGULATION_OF_PROTEIN_SERINE_THREONINE_KINASE_ACTIVITY		97	0.376204	1.49485	0.010142	0.197946	1	618	tags=36%, list=25%, signal=46%
GOBP_CARBOHYDRATE_CATABOLIC_PROCESS	GOBP_CARBOHYDRATE_CATABOLIC_PROCESS		31	0.477034	1.49484	0.0610687	0.197399	1	374	tags=32%, list=15%, signal=38%
HP_ABNORMALITY_OF_FEMALE_EXTERNAL_GENITALIA	HP_ABNORMALITY_OF_FEMALE_EXTERNAL_GENITALIA		20	0.505788	1.49309	0.0293542	0.199082	1	187	tags=30%, list=8%, signal=32%
HP_REGIONAL_ABNORMALITY_OF_SKIN	HP_REGIONAL_ABNORMALITY_OF_SKIN		78	0.377223	1.49258	0.00622407	0.199293	1	472	tags=24%, list=19%, signal=29%
HP_FUNCTIONAL_ABNORMALITY_OF_THE_MIDDLE_EAR	HP_FUNCTIONAL_ABNORMALITY_OF_THE_MIDDLE_EAR		45	0.408336	1.492	0.0212766	0.199541	1	414	tags=24%, list=17%, signal=29%
GOBP_RESPONSE_TO_UV	GOBP_RESPONSE_TO_UV		25	0.494522	1.49058	0.0523013	0.200912	1	340	tags=36%, list=14%, signal=41%
HP_ABNORMALITY_OF_THE_DIAPHRAGM	HP_ABNORMALITY_OF_THE_DIAPHRAGM		16	0.530478	1.49054	0.0441767	0.200384	1	383	tags=25%, list=16%, signal=29%
GOMF_PROTEIN_C_TERMINUS_BINDING	GOMF_PROTEIN_C_TERMINUS_BINDING		34	0.441896	1.49051	0.0325866	0.19987	1	709	tags=53%, list=29%, signal=74%
GOBP_MITOTIC_CELL_CYCLE_CHECKPOINT_SIGNALING	GOBP_MITOTIC_CELL_CYCLE_CHECKPOINT_SIGNALING		27	0.496035	1.49037	0.0477178	0.199503	1	643	tags=48%, list=26%, signal=65%
HP_DECREASED_TESTICULAR_SIZE	HP_DECREASED_TESTICULAR_SIZE		25	0.466009	1.49034	0.0390144	0.198982	1	258	tags=28%, list=11%, signal=31%
GOBP_POSITIVE_REGULATION_OF_FIBROBLAST_PROLIFERATION	GOBP_POSITIVE_REGULATION_OF_FIBROBLAST_PROLIFERATION		20	0.504107	1.4886	0.0449679	0.200863	1	400	tags=40%, list=16%, signal=47%
GOBP_NEGATIVE_REGULATION_OF_METAPHASE_ANAPHASE_TRANSITION_OF_CELL_CYCLE	GOBP_NEGATIVE_REGULATION_OF_METAPHASE_ANAPHASE_TRANSITION_OF_CELL_CYCLE		16	0.569624	1.4885	0.08125	0.20045	1	225	tags=38%, list=9%, signal=41%
GOBP_REGULATION_OF_ANATOMICAL_STRUCTURE_SIZE	GOBP_REGULATION_OF_ANATOMICAL_STRUCTURE_SIZE		110	0.358812	1.48751	0.0045045	0.20132	1	588	tags=32%, list=24%, signal=40%
GOBP_PROTEIN_KINASE_B_SIGNALING	GOBP_PROTEIN_KINASE_B_SIGNALING		62	0.387044	1.48725	0.0127389	0.201185	1	287	tags=19%, list=12%, signal=21%
GOBP_NEGATIVE_REGULATION_OF_NUCLEAR_DIVISION	GOBP_NEGATIVE_REGULATION_OF_NUCLEAR_DIVISION		17	0.559773	1.48701	0.0730689	0.200965	1	225	tags=35%, list=9%, signal=39%
GOBP_CELLULAR_PROCESS_INVOLVED_IN_REPRODUCTION_IN_MULTICELLULAR_ORGANISM	GOBP_CELLULAR_PROCESS_INVOLVED_IN_REPRODUCTION_IN_MULTICELLULAR_ORGANISM		53	0.420797	1.48645	0.0302376	0.201214	1	266	tags=26%, list=11%, signal=29%
HP_DYSPNEA	HP_DYSPNEA		83	0.375407	1.48476	0.023913	0.203205	1	446	tags=25%, list=18%, signal=30%
GOBP_REGULATION_OF_NUCLEAR_DIVISION	GOBP_REGULATION_OF_NUCLEAR_DIVISION		43	0.459172	1.48451	0.0634249	0.203034	1	415	tags=35%, list=17%, signal=41%
GOBP_CYTOSKELETON_DEPENDENT_CYTOKINESIS	GOBP_CYTOSKELETON_DEPENDENT_CYTOKINESIS		21	0.565595	1.48365	0.0758197	0.203776	1	695	tags=71%, list=28%, signal=99%
GOBP_SMALL_MOLECULE_BIOSYNTHETIC_PROCESS	GOBP_SMALL_MOLECULE_BIOSYNTHETIC_PROCESS		106	0.347452	1.48361	0.00854701	0.203279	1	612	tags=32%, list=25%, signal=41%
HP_MOTOR_SEIZURE	HP_MOTOR_SEIZURE		41	0.41728	1.48308	0.0201613	0.203461	1	376	tags=22%, list=15%, signal=26%
GOBP_REGULATION_OF_MITOTIC_SISTER_CHROMATID_SEGREGATION	GOBP_REGULATION_OF_MITOTIC_SISTER_CHROMATID_SEGREGATION		17	0.55905	1.48245	0.0835073	0.203883	1	225	tags=35%, list=9%, signal=39%
GOBP_APPENDAGE_MORPHOGENESIS	GOBP_APPENDAGE_MORPHOGENESIS		24	0.487786	1.48101	0.0271493	0.205433	1	253	tags=17%, list=10%, signal=18%
GOBP_POSITIVE_REGULATION_OF_BLOOD_VESSEL_ENDOTHELIAL_CELL_MIGRATION	GOBP_POSITIVE_REGULATION_OF_BLOOD_VESSEL_ENDOTHELIAL_CELL_MIGRATION		22	0.494225	1.47864	0.0448718	0.208241	1	368	tags=32%, list=15%, signal=37%
GOBP_REGULATION_OF_CELL_ADHESION_MEDIATED_BY_INTEGRIN	GOBP_REGULATION_OF_CELL_ADHESION_MEDIATED_BY_INTEGRIN		23	0.485943	1.47855	0.0595483	0.207792	1	332	tags=30%, list=14%, signal=35%
GOBP_DNA_BIOSYNTHETIC_PROCESS	GOBP_DNA_BIOSYNTHETIC_PROCESS		33	0.479747	1.47845	0.0377359	0.207362	1	563	tags=48%, list=23%, signal=62%
HP_REDUCED_VISUAL_ACUITY	HP_REDUCED_VISUAL_ACUITY		58	0.399943	1.47843	0.0209205	0.206846	1	696	tags=43%, list=28%, signal=59%
HP_ABNORMAL_ELECTRORETINOGRAM	HP_ABNORMAL_ELECTRORETINOGRAM		15	0.52802	1.47739	0.0538302	0.207681	1	722	tags=67%, list=30%, signal=94%
HP_CARDIAC_ARREST	HP_CARDIAC_ARREST		34	0.436921	1.47656	0.0471092	0.208248	1	114	tags=12%, list=5%, signal=12%
HP_GONADAL_NEOPLASM	HP_GONADAL_NEOPLASM		21	0.495615	1.47578	0.0541126	0.208814	1	146	tags=24%, list=6%, signal=25%
GOBP_REGULATION_OF_ACTIN_FILAMENT_ORGANIZATION	GOBP_REGULATION_OF_ACTIN_FILAMENT_ORGANIZATION		60	0.389637	1.47476	0.0146138	0.209701	1	574	tags=33%, list=23%, signal=42%
HP_HIGH_PALATE	HP_HIGH_PALATE		84	0.37287	1.47437	0.012848	0.209582	1	790	tags=43%, list=32%, signal=61%
GOBP_RHYTHMIC_PROCESS	GOBP_RHYTHMIC_PROCESS		70	0.373495	1.47333	0.02537	0.210484	1	488	tags=24%, list=20%, signal=29%
HP_MICROCORNEA	HP_MICROCORNEA		21	0.505108	1.47321	0.043222	0.210081	1	563	tags=33%, list=23%, signal=43%
GOBP_REGULATION_OF_TRANSMEMBRANE_TRANSPORT	GOBP_REGULATION_OF_TRANSMEMBRANE_TRANSPORT		104	0.354775	1.47308	0.0106157	0.209712	1	139	tags=13%, list=6%, signal=14%
GOMF_PROTEIN_HETERODIMERIZATION_ACTIVITY	GOMF_PROTEIN_HETERODIMERIZATION_ACTIVITY		48	0.4229	1.47199	0.0403397	0.210623	1	349	tags=25%, list=14%, signal=29%
GOBP_RESPONSE_TO_BMP	GOBP_RESPONSE_TO_BMP		37	0.419055	1.47103	0.0408163	0.211484	1	223	tags=16%, list=9%, signal=18%
HP_ABNORMALITY_OF_LOWER_LIMB_EPIPHYSIS_MORPHOLOGY	HP_ABNORMALITY_OF_LOWER_LIMB_EPIPHYSIS_MORPHOLOGY		15	0.528203	1.47064	0.0524017	0.211496	1	432	tags=47%, list=18%, signal=56%
GOBP_REPRODUCTIVE_SYSTEM_DEVELOPMENT	GOBP_REPRODUCTIVE_SYSTEM_DEVELOPMENT		112	0.356797	1.47047	0.0159453	0.211195	1	289	tags=17%, list=12%, signal=18%
HP_ABNORMAL_PATTERN_OF_RESPIRATION	HP_ABNORMAL_PATTERN_OF_RESPIRATION		125	0.346466	1.46935	0.00454545	0.212204	1	421	tags=22%, list=17%, signal=26%
GOBP_TRANSITION_METAL_ION_TRANSPORT	GOBP_TRANSITION_METAL_ION_TRANSPORT		19	0.495044	1.46909	0.0582121	0.212039	1	210	tags=26%, list=9%, signal=29%
HP_ABNORMALITY_OF_GLOBE_LOCATION	HP_ABNORMALITY_OF_GLOBE_LOCATION		146	0.343831	1.4685	0.016317	0.212336	1	829	tags=40%, list=34%, signal=57%
HP_DECREASED_FERTILITY_IN_MALES	HP_DECREASED_FERTILITY_IN_MALES		17	0.522244	1.46843	0.0618102	0.211917	1	601	tags=59%, list=25%, signal=77%
GOBP_SEMI_LUNAR_VALVE_DEVELOPMENT	GOBP_SEMI_LUNAR_VALVE_DEVELOPMENT		20	0.472524	1.46746	0.0544662	0.212729	1	327	tags=25%, list=13%, signal=29%
GOBP_DEVELOPMENT_OF_PRIMARY_FEMALE_SEXUAL_CHARACTERISTICS	GOBP_DEVELOPMENT_OF_PRIMARY_FEMALE_SEXUAL_CHARACTERISTICS		33	0.436192	1.46723	0.0367171	0.212529	1	106	tags=9%, list=4%, signal=9%
HP_BROAD_LONG_BONES	HP_BROAD_LONG_BONES		29	0.463964	1.46702	0.0396476	0.212275	1	432	tags=24%, list=18%, signal=29%
HP_POOR_SPEECH	HP_POOR_SPEECH		30	0.436482	1.46658	0.0552147	0.212329	1	463	tags=27%, list=19%, signal=32%
GOBP_RESPONSE_TO_OXYGEN_LEVELS	GOBP_RESPONSE_TO_OXYGEN_LEVELS		102	0.356714	1.46632	0.00896861	0.212207	1	279	tags=19%, list=11%, signal=20%
GOBP_GAMETE_GENERATION	GOBP_GAMETE_GENERATION		99	0.355939	1.46608	0.0115207	0.212043	1	279	tags=21%, list=11%, signal=23%
HP_ABNORMALITY_OF_THE_MAXILLA	HP_ABNORMALITY_OF_THE_MAXILLA		17	0.498368	1.46606	0.0700219	0.211517	1	0	tags=6%, list=0%, signal=6%
HP_FOCAL_DYSTONIA	HP_FOCAL_DYSTONIA		18	0.504194	1.46549	0.047817	0.211799	1	0	tags=6%, list=0%, signal=6%
HP_ABNORMALITY_OF_THE_PALPEBRAL_FISSURES	HP_ABNORMALITY_OF_THE_PALPEBRAL_FISSURES		101	0.368771	1.46439	0.0194805	0.212749	1	829	tags=47%, list=34%, signal=67%
GOBP_CELL_SUBSTRATE_ADHESION	GOBP_CELL_SUBSTRATE_ADHESION		109	0.365407	1.46376	0.00471698	0.213152	1	529	tags=28%, list=22%, signal=35%
GOMF_MONOCARBOXYLIC_ACID_BINDING	GOMF_MONOCARBOXYLIC_ACID_BINDING		24	0.481882	1.46363	0.0491803	0.212794	1	772	tags=54%, list=32%, signal=78%
HP_ABNORMALITY_OF_HINDBRAIN_MORPHOLOGY	HP_ABNORMALITY_OF_HINDBRAIN_MORPHOLOGY		111	0.356902	1.46337	0.00455581	0.212672	1	829	tags=41%, list=34%, signal=60%
GOBP_ORGANIC_ACID_BIOSYNTHETIC_PROCESS	GOBP_ORGANIC_ACID_BIOSYNTHETIC_PROCESS		57	0.381036	1.46325	0.0225225	0.212304	1	610	tags=35%, list=25%, signal=46%
GOBP_MONOCARBOXYLIC_ACID_TRANSPORT	GOBP_MONOCARBOXYLIC_ACID_TRANSPORT		29	0.439206	1.46191	0.0479167	0.213855	1	414	tags=31%, list=17%, signal=37%
HP_ABNORMAL_CIRCULATING_SEX_HORMONE_CONCENTRATION	HP_ABNORMAL_CIRCULATING_SEX_HORMONE_CONCENTRATION		16	0.530625	1.46121	0.0611354	0.214363	1	258	tags=25%, list=11%, signal=28%
GOBP_ESTABLISHMENT_OF_ORGANELLE_LOCALIZATION	GOBP_ESTABLISHMENT_OF_ORGANELLE_LOCALIZATION		71	0.394178	1.46097	0.0462185	0.2142	1	729	tags=46%, list=30%, signal=64%
GOBP_SPINDLE_ASSEMBLY	GOBP_SPINDLE_ASSEMBLY		27	0.536198	1.4606	0.0949495	0.21421	1	709	tags=67%, list=29%, signal=93%
HP_ABNORMAL_TENDON_MORPHOLOGY	HP_ABNORMAL_TENDON_MORPHOLOGY		118	0.351271	1.45998	0.00458716	0.214592	1	444	tags=27%, list=18%, signal=32%
GOMF_HYDROLASE_ACTIVITY_ACTING_ON_ACID_ANHYDRIDES	GOMF_HYDROLASE_ACTIVITY_ACTING_ON_ACID_ANHYDRIDES		96	0.373984	1.45967	0.0173913	0.214521	1	339	tags=26%, list=14%, signal=29%
GOBP_POSITIVE_REGULATION_OF_OXIDOREDUCTASE_ACTIVITY	GOBP_POSITIVE_REGULATION_OF_OXIDOREDUCTASE_ACTIVITY		15	0.555629	1.45902	0.0826271	0.214978	1	512	tags=40%, list=21%, signal=50%
GOMF_NUCLEOSIDE_TRIPHOSPHATASE_REGULATOR_ACTIVITY	GOMF_NUCLEOSIDE_TRIPHOSPHATASE_REGULATOR_ACTIVITY		74	0.363947	1.45889	0.0149626	0.214628	1	593	tags=32%, list=24%, signal=42%
HP_ABNORMALITY_OF_THE_PINNA	HP_ABNORMALITY_OF_THE_PINNA		103	0.37088	1.45805	0.0243408	0.215509	1	463	tags=25%, list=19%, signal=30%
HP_ABNORMALITY_OF_EXOCRINE_PANCREAS_PHYSIOLOGY	HP_ABNORMALITY_OF_EXOCRINE_PANCREAS_PHYSIOLOGY		19	0.484966	1.45763	0.0404255	0.215491	1	673	tags=47%, list=28%, signal=65%
GOBP_REGULATION_OF_MITOCHONDRION_ORGANIZATION	GOBP_REGULATION_OF_MITOCHONDRION_ORGANIZATION		27	0.449541	1.45659	0.0473373	0.216488	1	271	tags=19%, list=11%, signal=21%
GOBP_REGULATION_OF_CELL_CYCLE	GOBP_REGULATION_OF_CELL_CYCLE		205	0.37675	1.45587	0.04375	0.217032	1	590	tags=35%, list=24%, signal=42%
HP_SCARRING	HP_SCARRING		37	0.447422	1.45549	0.04375	0.217076	1	421	tags=38%, list=17%, signal=45%
HP_VERTEBRAL_SEGMENTATION_DEFECT	HP_VERTEBRAL_SEGMENTATION_DEFECT		23	0.485319	1.45541	0.0535332	0.216664	1	864	tags=52%, list=35%, signal=80%
GOBP_DEVELOPMENTAL_PROCESS_INVOLVED_IN_REPRODUCTION	GOBP_DEVELOPMENTAL_PROCESS_INVOLVED_IN_REPRODUCTION		172	0.331713	1.45523	0.00456621	0.216399	1	305	tags=17%, list=12%, signal=19%
GOBP_SMALL_MOLECULE_METABOLIC_PROCESS	GOBP_SMALL_MOLECULE_METABOLIC_PROCESS		291	0.315274	1.45487	0.00622407	0.216362	1	398	tags=21%, list=16%, signal=22%
GOBP_REGULATION_OF_MITOTIC_NUCLEAR_DIVISION	GOBP_REGULATION_OF_MITOTIC_NUCLEAR_DIVISION		38	0.468882	1.45476	0.0726496	0.21604	1	415	tags=37%, list=17%, signal=44%
GOBP_POSITIVE_REGULATION_OF_CELL_JUNCTION_ASSEMBLY	GOBP_POSITIVE_REGULATION_OF_CELL_JUNCTION_ASSEMBLY		23	0.489671	1.45403	0.0443038	0.216597	1	509	tags=30%, list=21%, signal=38%
GOMF_PHOSPHATASE_ACTIVITY	GOMF_PHOSPHATASE_ACTIVITY		39	0.43024	1.45354	0.0423729	0.216843	1	650	tags=31%, list=27%, signal=41%
GOCC_VESICLE_LUMEN	GOCC_VESICLE_LUMEN		114	0.340632	1.45271	0.0207469	0.217549	1	621	tags=35%, list=25%, signal=45%
GOBP_NEGATIVE_REGULATION_OF_CHROMOSOME_ORGANIZATION	GOBP_NEGATIVE_REGULATION_OF_CHROMOSOME_ORGANIZATION		20	0.544387	1.45254	0.102345	0.217324	1	415	tags=45%, list=17%, signal=54%
GOBP_NEGATIVE_REGULATION_OF_MITOTIC_CELL_CYCLE	GOBP_NEGATIVE_REGULATION_OF_MITOTIC_CELL_CYCLE		46	0.434648	1.44997	0.0544355	0.220717	1	570	tags=37%, list=23%, signal=47%
HP_ABNORMALITY_OF_THE_METACARPAL_BONES	HP_ABNORMALITY_OF_THE_METACARPAL_BONES		39	0.405453	1.44985	0.0463415	0.220407	1	432	tags=26%, list=18%, signal=31%
GOMF_DNA_BINDING_TRANSCRIPTION_FACTOR_BINDING	GOMF_DNA_BINDING_TRANSCRIPTION_FACTOR_BINDING		81	0.385069	1.44876	0.0382166	0.22146	1	182	tags=15%, list=7%, signal=15%
HP_VISUAL_IMPAIRMENT	HP_VISUAL_IMPAIRMENT		151	0.337106	1.44807	0.00655022	0.222015	1	445	tags=23%, list=18%, signal=26%
GOBP_REGULATION_OF_CELL_SHAPE	GOBP_REGULATION_OF_CELL_SHAPE		49	0.400497	1.44758	0.0258621	0.222156	1	593	tags=29%, list=24%, signal=37%
HP_ABNORMALITY_OF_SECONDARY_SEXUAL_HAIR	HP_ABNORMALITY_OF_SECONDARY_SEXUAL_HAIR		15	0.513478	1.44727	0.0714286	0.222126	1	121	tags=13%, list=5%, signal=14%
HP_ABNORMAL_SCLERA_MORPHOLOGY	HP_ABNORMAL_SCLERA_MORPHOLOGY		28	0.47122	1.44696	0.0555556	0.222054	1	534	tags=39%, list=22%, signal=50%
HP_ABNORMAL_LEFT_VENTRICLE_MORPHOLOGY	HP_ABNORMAL_LEFT_VENTRICLE_MORPHOLOGY		22	0.466628	1.44639	0.042885	0.222429	1	722	tags=59%, list=30%, signal=83%
HP_INTRAUTERINE_GROWTH_RETARDATION	HP_INTRAUTERINE_GROWTH_RETARDATION		67	0.384218	1.44626	0.034	0.222084	1	643	tags=36%, list=26%, signal=47%
HP_FINGER_SYNDACTYLY	HP_FINGER_SYNDACTYLY		31	0.456337	1.44586	0.0478261	0.222188	1	712	tags=45%, list=29%, signal=63%
HP_ARTERIAL_STENOSIS	HP_ARTERIAL_STENOSIS		30	0.425643	1.44577	0.0480349	0.22179	1	266	tags=17%, list=11%, signal=18%
GOBP_SYNAPTIC_TRANSMISSION_GLUTAMATERGIC	GOBP_SYNAPTIC_TRANSMISSION_GLUTAMATERGIC		19	0.517747	1.44497	0.0474041	0.222498	1	337	tags=21%, list=14%, signal=24%
GOBP_REGULATION_OF_CELLULAR_KETONE_METABOLIC_PROCESS	GOBP_REGULATION_OF_CELLULAR_KETONE_METABOLIC_PROCESS		43	0.413115	1.44159	0.0225225	0.2271	1	774	tags=40%, list=32%, signal=57%
HP_ABNORMAL_CAROTID_ARTERY_MORPHOLOGY	HP_ABNORMAL_CAROTID_ARTERY_MORPHOLOGY		28	0.435337	1.44152	0.0443038	0.226694	1	601	tags=29%, list=25%, signal=37%
GOCC_MICROTUBULE_ASSOCIATED_COMPLEX	GOCC_MICROTUBULE_ASSOCIATED_COMPLEX		25	0.512285	1.44121	0.0897959	0.22666	1	648	tags=68%, list=26%, signal=92%
GOBP_APOPTOTIC_CELL_CLEARANCE	GOBP_APOPTOTIC_CELL_CLEARANCE		23	0.477067	1.44084	0.0639269	0.226712	1	791	tags=52%, list=32%, signal=76%
HP_ABNORMAL_NEURAL_TUBE_MORPHOLOGY	HP_ABNORMAL_NEURAL_TUBE_MORPHOLOGY		33	0.442232	1.44043	0.039749	0.226794	1	861	tags=45%, list=35%, signal=69%
HP_ABNORMAL_BRAINSTEM_MORPHOLOGY	HP_ABNORMAL_BRAINSTEM_MORPHOLOGY		29	0.474397	1.44	0.064588	0.22693	1	414	tags=31%, list=17%, signal=37%
GOBP_PROTEIN_AUTOPHOSPHORYLATION	GOBP_PROTEIN_AUTOPHOSPHORYLATION		50	0.393613	1.43955	0.0233645	0.227042	1	569	tags=38%, list=23%, signal=49%
HP_DEPRESSED_NASAL_BRIDGE	HP_DEPRESSED_NASAL_BRIDGE		66	0.377852	1.43853	0.0357143	0.228062	1	464	tags=27%, list=19%, signal=33%
HP_VENTRICULAR_HYPERTROPHY	HP_VENTRICULAR_HYPERTROPHY		20	0.494683	1.43678	0.0560928	0.230095	1	758	tags=55%, list=31%, signal=79%
GOBP_EMBRYONIC_APPENDAGE_MORPHOGENESIS	GOBP_EMBRYONIC_APPENDAGE_MORPHOGENESIS		16	0.547537	1.43675	0.044843	0.229644	1	0	tags=6%, list=0%, signal=6%
HP_ABNORMAL_AGGRESSIVE_IMPULSIVE_OR_VIOLENT_BEHAVIOR	HP_ABNORMAL_AGGRESSIVE_IMPULSIVE_OR_VIOLENT_BEHAVIOR		42	0.411663	1.43635	0.0529661	0.229747	1	463	tags=31%, list=19%, signal=38%
GOBP_REGULATION_OF_CIRCADIAN_RHYTHM	GOBP_REGULATION_OF_CIRCADIAN_RHYTHM		22	0.475495	1.4363	0.0578842	0.229334	1	326	tags=32%, list=13%, signal=36%
HP_ABNORMAL_OVARIAN_MORPHOLOGY	HP_ABNORMAL_OVARIAN_MORPHOLOGY		23	0.474365	1.43539	0.0934183	0.230142	1	258	tags=26%, list=11%, signal=29%
GOBP_REGULATION_OF_EMBRYONIC_DEVELOPMENT	GOBP_REGULATION_OF_EMBRYONIC_DEVELOPMENT		17	0.522052	1.43533	0.072	0.229713	1	226	tags=24%, list=9%, signal=26%
GOBP_MULTICELLULAR_ORGANISMAL_HOMEOSTASIS	GOBP_MULTICELLULAR_ORGANISMAL_HOMEOSTASIS		154	0.328728	1.43507	0.0115741	0.229582	1	423	tags=20%, list=17%, signal=23%
HP_EXTERNAL_GENITAL_HYPOPLASIA	HP_EXTERNAL_GENITAL_HYPOPLASIA		66	0.36864	1.43503	0.0365591	0.229128	1	534	tags=29%, list=22%, signal=36%
GOBP_AGING	GOBP_AGING		79	0.360521	1.43396	0.0509554	0.230241	1	605	tags=30%, list=25%, signal=39%
GOMF_PROTEIN_SERINE_THREONINE_TYROSINE_KINASE_ACTIVITY	GOMF_PROTEIN_SERINE_THREONINE_TYROSINE_KINASE_ACTIVITY		64	0.378022	1.43326	0.0367816	0.230883	1	495	tags=34%, list=20%, signal=42%
GOBP_CARBOHYDRATE_DERIVATIVE_METABOLIC_PROCESS	GOBP_CARBOHYDRATE_DERIVATIVE_METABOLIC_PROCESS		142	0.336657	1.43175	0.0120724	0.232699	1	398	tags=22%, list=16%, signal=25%
GOBP_CARBOHYDRATE_DERIVATIVE_BIOSYNTHETIC_PROCESS	GOBP_CARBOHYDRATE_DERIVATIVE_BIOSYNTHETIC_PROCESS		70	0.375756	1.43109	0.0352941	0.233069	1	398	tags=26%, list=16%, signal=30%
HP_NEOPLASM	HP_NEOPLASM		186	0.31877	1.43023	0.0071599	0.234039	1	696	tags=32%, list=28%, signal=41%
GOBP_CARBOHYDRATE_DERIVATIVE_CATABOLIC_PROCESS	GOBP_CARBOHYDRATE_DERIVATIVE_CATABOLIC_PROCESS		32	0.432694	1.42939	0.0530612	0.234918	1	67	tags=13%, list=3%, signal=13%
HP_SYNDACTYLY	HP_SYNDACTYLY		58	0.385592	1.42917	0.0375276	0.234804	1	790	tags=47%, list=32%, signal=67%
GOBP_MONOCARBOXYLIC_ACID_BIOSYNTHETIC_PROCESS	GOBP_MONOCARBOXYLIC_ACID_BIOSYNTHETIC_PROCESS		42	0.396132	1.42912	0.0476191	0.234354	1	577	tags=31%, list=24%, signal=40%
GOBP_REGULATION_OF_CELL_MORPHOGENESIS	GOBP_REGULATION_OF_CELL_MORPHOGENESIS		72	0.363032	1.42899	0.0119522	0.234098	1	593	tags=29%, list=24%, signal=37%
HP_FUNCTIONAL_ABNORMALITY_OF_MALE_INTERNAL_GENITALIA	HP_FUNCTIONAL_ABNORMALITY_OF_MALE_INTERNAL_GENITALIA		33	0.424206	1.42832	0.0541667	0.234555	1	258	tags=24%, list=11%, signal=27%
GOBP_SENSORY_PERCEPTION_OF_LIGHT_STIMULUS	GOBP_SENSORY_PERCEPTION_OF_LIGHT_STIMULUS		26	0.46151	1.4278	0.0798319	0.234781	1	343	tags=27%, list=14%, signal=31%
GOBP_SODIUM_ION_TRANSPORT	GOBP_SODIUM_ION_TRANSPORT		42	0.399892	1.42771	0.0414079	0.234436	1	533	tags=40%, list=22%, signal=51%
HP_ABNORMALITY_OF_MOUTH_SHAPE	HP_ABNORMALITY_OF_MOUTH_SHAPE		29	0.442548	1.42587	0.0429864	0.236873	1	824	tags=55%, list=34%, signal=82%
HP_ABNORMAL_PLATELET_FUNCTION	HP_ABNORMAL_PLATELET_FUNCTION		15	0.621386	1.42584	0.0803571	0.236411	1	672	tags=33%, list=27%, signal=46%
HP_APNEA	HP_APNEA		46	0.390686	1.42536	0.0477223	0.236697	1	337	tags=17%, list=14%, signal=20%
GOBP_REGULATION_OF_SUPRAMOLECULAR_FIBER_ORGANIZATION	GOBP_REGULATION_OF_SUPRAMOLECULAR_FIBER_ORGANIZATION		84	0.354498	1.42529	0.0271399	0.236302	1	574	tags=32%, list=23%, signal=41%
GOBP_REGULATION_OF_VASCULAR_PERMEABILITY	GOBP_REGULATION_OF_VASCULAR_PERMEABILITY		19	0.519216	1.42442	0.0592105	0.237082	1	436	tags=26%, list=18%, signal=32%
HP_SHORT_DIGIT	HP_SHORT_DIGIT		78	0.359065	1.42186	0.0298851	0.240542	1	432	tags=26%, list=18%, signal=30%
GOBP_VASOCONSTRICTION	GOBP_VASOCONSTRICTION		20	0.515053	1.42163	0.0637813	0.240341	1	493	tags=35%, list=20%, signal=43%
GOBP_POSITIVE_REGULATION_OF_CELL_CYCLE	GOBP_POSITIVE_REGULATION_OF_CELL_CYCLE		82	0.390621	1.42156	0.0652174	0.239919	1	729	tags=44%, list=30%, signal=60%
GOMF_HYDROLASE_ACTIVITY_ACTING_ON_GLYCOSYL_BONDS	GOMF_HYDROLASE_ACTIVITY_ACTING_ON_GLYCOSYL_BONDS		27	0.460998	1.42148	0.0601202	0.239545	1	140	tags=15%, list=6%, signal=16%
GOBP_REGULATION_OF_VASOCONSTRICTION	GOBP_REGULATION_OF_VASOCONSTRICTION		16	0.544353	1.42046	0.0955556	0.240714	1	337	tags=31%, list=14%, signal=36%
GOBP_POSITIVE_REGULATION_OF_ORGAN_GROWTH	GOBP_POSITIVE_REGULATION_OF_ORGAN_GROWTH		17	0.498357	1.42012	0.0822511	0.240695	1	84	tags=18%, list=3%, signal=18%
GOBP_ORGANOPHOSPHATE_BIOSYNTHETIC_PROCESS	GOBP_ORGANOPHOSPHATE_BIOSYNTHETIC_PROCESS		72	0.372628	1.41927	0.0417537	0.241482	1	619	tags=33%, list=25%, signal=43%
HP_ABNORMALITY_OF_THE_MIDFACE	HP_ABNORMALITY_OF_THE_MIDFACE		79	0.355335	1.41868	0.0222222	0.241797	1	582	tags=32%, list=24%, signal=40%
GOBP_ORGANIC_ACID_METABOLIC_PROCESS	GOBP_ORGANIC_ACID_METABOLIC_PROCESS		158	0.325979	1.41793	0.0165631	0.242567	1	376	tags=22%, list=15%, signal=24%
GOBP_METAPHASE_PLATE_CONGRESSION	GOBP_METAPHASE_PLATE_CONGRESSION		20	0.538863	1.41733	0.108511	0.24296	1	370	tags=45%, list=15%, signal=53%
GOMF_PROTEOGLYCAN_BINDING	GOMF_PROTEOGLYCAN_BINDING		19	0.472801	1.41676	0.0575139	0.243329	1	400	tags=26%, list=16%, signal=31%
HP_INCREASED_SUSCEPTIBILITY_TO_FRACTURES	HP_INCREASED_SUSCEPTIBILITY_TO_FRACTURES		43	0.384168	1.4154	0.0427928	0.244849	1	567	tags=37%, list=23%, signal=48%
GOBP_REGULATION_OF_HISTONE_MODIFICATION	GOBP_REGULATION_OF_HISTONE_MODIFICATION		18	0.507569	1.41539	0.0829493	0.244348	1	417	tags=33%, list=17%, signal=40%
GOMF_KINASE_ACTIVITY	GOMF_KINASE_ACTIVITY		110	0.345486	1.41504	0.0194805	0.244399	1	510	tags=31%, list=21%, signal=37%
HP_ABNORMAL_UVULA_MORPHOLOGY	HP_ABNORMAL_UVULA_MORPHOLOGY		28	0.43866	1.41414	0.0625	0.245337	1	601	tags=32%, list=25%, signal=42%
HP_DELAYED_PUBERTY	HP_DELAYED_PUBERTY		30	0.422597	1.41264	0.0680851	0.24729	1	339	tags=23%, list=14%, signal=27%
HP_ABNORMAL_NIPPLE_MORPHOLOGY	HP_ABNORMAL_NIPPLE_MORPHOLOGY		27	0.437862	1.40987	0.0714286	0.251336	1	432	tags=33%, list=18%, signal=40%
GOBP_RESPONSE_TO_XENOBIOTIC_STIMULUS	GOBP_RESPONSE_TO_XENOBIOTIC_STIMULUS		103	0.335561	1.40987	0.0154867	0.250817	1	368	tags=22%, list=15%, signal=25%
GOBP_REGULATION_OF_CELL_SUBSTRATE_ADHESION	GOBP_REGULATION_OF_CELL_SUBSTRATE_ADHESION		58	0.385169	1.4095	0.0250569	0.250855	1	524	tags=29%, list=21%, signal=36%
HP_ABNORMALITY_OF_ALKALINE_PHOSPHATASE_LEVEL	HP_ABNORMALITY_OF_ALKALINE_PHOSPHATASE_LEVEL		15	0.536111	1.40945	0.100671	0.250417	1	953	tags=67%, list=39%, signal=109%
GOBP_ORGANELLE_LOCALIZATION	GOBP_ORGANELLE_LOCALIZATION		83	0.364186	1.40842	0.0382979	0.251599	1	595	tags=36%, list=24%, signal=46%
HP_ABNORMALITY_OF_THE_FEMALE_GENITALIA	HP_ABNORMALITY_OF_THE_FEMALE_GENITALIA		84	0.35079	1.40743	0.0189873	0.252638	1	266	tags=20%, list=11%, signal=22%
GOBP_REGULATION_OF_ACTIN_FILAMENT_BASED_PROCESS	GOBP_REGULATION_OF_ACTIN_FILAMENT_BASED_PROCESS		93	0.346581	1.40674	0.0237581	0.25324	1	593	tags=31%, list=24%, signal=40%
GOBP_MALE_SEX_DIFFERENTIATION	GOBP_MALE_SEX_DIFFERENTIATION		31	0.428012	1.40576	0.0623701	0.254343	1	582	tags=32%, list=24%, signal=42%
GOCC_CATALYTIC_COMPLEX	GOCC_CATALYTIC_COMPLEX		115	0.342615	1.40483	0.0329457	0.25539	1	572	tags=30%, list=23%, signal=38%
GOBP_NEGATIVE_REGULATION_OF_CELL_DEATH	GOBP_NEGATIVE_REGULATION_OF_CELL_DEATH		229	0.311496	1.40396	0.0110132	0.256281	1	423	tags=20%, list=17%, signal=22%
GOBP_SUPRAMOLECULAR_FIBER_ORGANIZATION	GOBP_SUPRAMOLECULAR_FIBER_ORGANIZATION		176	0.321025	1.40366	0.0130152	0.256195	1	593	tags=30%, list=24%, signal=37%
GOBP_ESTABLISHMENT_OR_MAINTENANCE_OF_CELL_POLARITY	GOBP_ESTABLISHMENT_OR_MAINTENANCE_OF_CELL_POLARITY		52	0.380559	1.40321	0.0536481	0.256384	1	831	tags=46%, list=34%, signal=68%
GOBP_SENSORY_SYSTEM_DEVELOPMENT	GOBP_SENSORY_SYSTEM_DEVELOPMENT		86	0.368167	1.40249	0.0229885	0.256966	1	620	tags=30%, list=25%, signal=39%
GOBP_NEGATIVE_REGULATION_OF_CYSTEINE_TYPE_ENDOPEPTIDASE_ACTIVITY	GOBP_NEGATIVE_REGULATION_OF_CYSTEINE_TYPE_ENDOPEPTIDASE_ACTIVITY		23	0.440655	1.40209	0.0651261	0.257123	1	713	tags=43%, list=29%, signal=61%
GOBP_LIVER_REGENERATION	GOBP_LIVER_REGENERATION		16	0.510188	1.40097	0.0985325	0.258456	1	127	tags=19%, list=5%, signal=20%
GOBP_INORGANIC_ION_TRANSMEMBRANE_TRANSPORT	GOBP_INORGANIC_ION_TRANSMEMBRANE_TRANSPORT		120	0.3373	1.40058	0.0117096	0.258611	1	538	tags=28%, list=22%, signal=35%
HP_NON_MOTOR_SEIZURE	HP_NON_MOTOR_SEIZURE		23	0.459549	1.40037	0.0619835	0.258428	1	463	tags=30%, list=19%, signal=37%
GOBP_SPINDLE_ORGANIZATION	GOBP_SPINDLE_ORGANIZATION		45	0.472838	1.39998	0.120968	0.258495	1	709	tags=56%, list=29%, signal=77%
GOMF_CALCIUM_DEPENDENT_PROTEIN_BINDING	GOMF_CALCIUM_DEPENDENT_PROTEIN_BINDING		22	0.525774	1.3991	0.0957447	0.259408	1	66	tags=14%, list=3%, signal=14%
HP_AGENESIS_OF_CORPUS_CALLOSUM	HP_AGENESIS_OF_CORPUS_CALLOSUM		48	0.394298	1.39909	0.0508475	0.258901	1	711	tags=33%, list=29%, signal=46%
HP_ABNORMALITY_OF_THE_NASAL_DORSUM	HP_ABNORMALITY_OF_THE_NASAL_DORSUM		33	0.43371	1.39901	0.0507099	0.258535	1	374	tags=21%, list=15%, signal=25%
GOBP_SIGNAL_TRANSDUCTION_BY_P53_CLASS_MEDIATOR	GOBP_SIGNAL_TRANSDUCTION_BY_P53_CLASS_MEDIATOR		33	0.426469	1.39851	0.0802469	0.258816	1	106	tags=12%, list=4%, signal=12%
GOCC_INTERMEDIATE_FILAMENT	GOCC_INTERMEDIATE_FILAMENT		25	0.442058	1.39813	0.0862832	0.258981	1	420	tags=32%, list=17%, signal=38%
HP_ABNORMAL_MENINGEAL_MORPHOLOGY	HP_ABNORMAL_MENINGEAL_MORPHOLOGY		23	0.441914	1.39781	0.0728051	0.258987	1	709	tags=35%, list=29%, signal=49%
HP_ABNORMAL_CHOROID_MORPHOLOGY	HP_ABNORMAL_CHOROID_MORPHOLOGY		31	0.442407	1.39742	0.0733753	0.259111	1	484	tags=32%, list=20%, signal=40%
GOBP_POTASSIUM_ION_TRANSPORT	GOBP_POTASSIUM_ION_TRANSPORT		39	0.398075	1.39685	0.0613497	0.259541	1	521	tags=36%, list=21%, signal=45%
HP_IMPAIRMENT_OF_ACTIVITIES_OF_DAILY_LIVING	HP_IMPAIRMENT_OF_ACTIVITIES_OF_DAILY_LIVING		28	0.436117	1.39653	0.0651685	0.259519	1	588	tags=50%, list=24%, signal=65%
HP_BIFID_UVULA	HP_BIFID_UVULA		20	0.455968	1.39636	0.0643777	0.259299	1	432	tags=25%, list=18%, signal=30%
HP_ABNORMALITY_OF_CORNEAL_STROMA	HP_ABNORMALITY_OF_CORNEAL_STROMA		27	0.436226	1.39604	0.0785714	0.259311	1	565	tags=30%, list=23%, signal=38%
GOMF_PROTEIN_LIPID_COMPLEX_BINDING	GOMF_PROTEIN_LIPID_COMPLEX_BINDING		17	0.522149	1.39568	0.0685841	0.259414	1	688	tags=35%, list=28%, signal=49%
HP_ORAL_CLEFT	HP_ORAL_CLEFT		84	0.354454	1.39566	0.0393873	0.25893	1	563	tags=29%, list=23%, signal=36%
GOBP_VITAMIN_METABOLIC_PROCESS	GOBP_VITAMIN_METABOLIC_PROCESS		19	0.462536	1.39558	0.071579	0.258572	1	625	tags=37%, list=26%, signal=49%
GOBP_REGULATION_OF_BMP_SIGNALING_PATHWAY	GOBP_REGULATION_OF_BMP_SIGNALING_PATHWAY		25	0.425687	1.3954	0.0570776	0.258321	1	223	tags=16%, list=9%, signal=17%
GOBP_REGULATION_OF_ORGANIC_ACID_TRANSPORT	GOBP_REGULATION_OF_ORGANIC_ACID_TRANSPORT		20	0.471858	1.39511	0.0769231	0.258313	1	499	tags=40%, list=20%, signal=50%
GOBP_TRANSITION_METAL_ION_HOMEOSTASIS	GOBP_TRANSITION_METAL_ION_HOMEOSTASIS		26	0.434691	1.3949	0.0786026	0.258155	1	210	tags=19%, list=9%, signal=21%
GOCC_CENTRIOLE	GOCC_CENTRIOLE		17	0.519196	1.39477	0.0891304	0.25791	1	569	tags=59%, list=23%, signal=76%
GOBP_ODONTOGENESIS_OF_DENTIN_CONTAINING_TOOTH	GOBP_ODONTOGENESIS_OF_DENTIN_CONTAINING_TOOTH		17	0.498955	1.39463	0.0874752	0.257611	1	1009	tags=65%, list=41%, signal=109%
GOBP_REGULATION_OF_HEART_GROWTH	GOBP_REGULATION_OF_HEART_GROWTH		26	0.432262	1.39422	0.0580645	0.257715	1	289	tags=23%, list=12%, signal=26%
HP_MIDFACE_RETRUSION	HP_MIDFACE_RETRUSION		38	0.389393	1.39412	0.0534188	0.257385	1	283	tags=16%, list=12%, signal=18%
GOBP_POSITIVE_REGULATION_OF_EPITHELIAL_TO_MESENCHYMAL_TRANSITION	GOBP_POSITIVE_REGULATION_OF_EPITHELIAL_TO_MESENCHYMAL_TRANSITION		25	0.453389	1.39363	0.0627706	0.257663	1	266	tags=12%, list=11%, signal=13%
HP_GASTROESOPHAGEAL_REFLUX	HP_GASTROESOPHAGEAL_REFLUX		66	0.372063	1.39141	0.0573395	0.260799	1	464	tags=20%, list=19%, signal=24%
GOBP_CELLULAR_MACROMOLECULE_BIOSYNTHETIC_PROCESS	GOBP_CELLULAR_MACROMOLECULE_BIOSYNTHETIC_PROCESS		151	0.354373	1.39003	0.0549898	0.262592	1	563	tags=34%, list=23%, signal=41%
HP_ABNORMALITY_OF_MALE_INTERNAL_GENITALIA	HP_ABNORMALITY_OF_MALE_INTERNAL_GENITALIA		16	0.4814	1.38998	0.0872483	0.26217	1	121	tags=25%, list=5%, signal=26%
GOBP_NEGATIVE_REGULATION_OF_EPITHELIAL_CELL_APOPTOTIC_PROCESS	GOBP_NEGATIVE_REGULATION_OF_EPITHELIAL_CELL_APOPTOTIC_PROCESS		19	0.490575	1.38931	0.109865	0.262747	1	1	tags=5%, list=0%, signal=5%
GOBP_CELLULAR_LIPID_METABOLIC_PROCESS	GOBP_CELLULAR_LIPID_METABOLIC_PROCESS		162	0.316818	1.38907	0.0130152	0.262672	1	303	tags=17%, list=12%, signal=18%
GOBP_POSITIVE_REGULATION_OF_CELLULAR_COMPONENT_ORGANIZATION	GOBP_POSITIVE_REGULATION_OF_CELLULAR_COMPONENT_ORGANIZATION		214	0.306331	1.38839	0.0179372	0.263235	1	575	tags=27%, list=24%, signal=32%
GOBP_REGULATION_OF_DNA_METABOLIC_PROCESS	GOBP_REGULATION_OF_DNA_METABOLIC_PROCESS		59	0.390331	1.38781	0.0473118	0.263738	1	594	tags=32%, list=24%, signal=42%
GOBP_POSITIVE_REGULATION_OF_PHOSPHATIDYLINOSITOL_3_KINASE_SIGNALING	GOBP_POSITIVE_REGULATION_OF_PHOSPHATIDYLINOSITOL_3_KINASE_SIGNALING		30	0.446798	1.38781	0.0608696	0.263249	1	400	tags=23%, list=16%, signal=28%
HP_SHORT_LONG_BONE	HP_SHORT_LONG_BONE		32	0.419249	1.38726	0.0837104	0.263699	1	817	tags=53%, list=33%, signal=79%
GOBP_DIGESTION	GOBP_DIGESTION		39	0.407364	1.38715	0.0790598	0.263393	1	755	tags=41%, list=31%, signal=58%
GOBP_LIPID_METABOLIC_PROCESS	GOBP_LIPID_METABOLIC_PROCESS		237	0.301602	1.387	0.00892857	0.26317	1	649	tags=29%, list=27%, signal=35%
GOBP_SODIUM_ION_TRANSMEMBRANE_TRANSPORT	GOBP_SODIUM_ION_TRANSMEMBRANE_TRANSPORT		29	0.428178	1.38697	0.0643154	0.262707	1	806	tags=62%, list=33%, signal=91%
GOBP_CARBOXYLIC_ACID_TRANSPORT	GOBP_CARBOXYLIC_ACID_TRANSPORT		51	0.37412	1.38635	0.0549683	0.263203	1	532	tags=27%, list=22%, signal=34%
GOBP_POSITIVE_REGULATION_OF_CHEMOKINE_PRODUCTION	GOBP_POSITIVE_REGULATION_OF_CHEMOKINE_PRODUCTION		28	0.419058	1.38566	0.0726496	0.263952	1	103	tags=11%, list=4%, signal=11%
GOBP_POSITIVE_REGULATION_OF_MITOTIC_CELL_CYCLE_PHASE_TRANSITION	GOBP_POSITIVE_REGULATION_OF_MITOTIC_CELL_CYCLE_PHASE_TRANSITION		21	0.503339	1.38566	0.120582	0.263464	1	571	tags=52%, list=23%, signal=68%
GOBP_NEGATIVE_REGULATION_OF_WNT_SIGNALING_PATHWAY	GOBP_NEGATIVE_REGULATION_OF_WNT_SIGNALING_PATHWAY		37	0.407369	1.38564	0.0758621	0.262994	1	388	tags=24%, list=16%, signal=28%
GOBP_RESPIRATORY_GASEOUS_EXCHANGE_BY_RESPIRATORY_SYSTEM	GOBP_RESPIRATORY_GASEOUS_EXCHANGE_BY_RESPIRATORY_SYSTEM		15	0.541691	1.3845	0.0828283	0.264442	1	380	tags=40%, list=16%, signal=47%
GOBP_HEART_VALVE_DEVELOPMENT	GOBP_HEART_VALVE_DEVELOPMENT		30	0.413337	1.38449	0.0755556	0.263968	1	327	tags=20%, list=13%, signal=23%
GOBP_EPITHELIAL_TO_MESENCHYMAL_TRANSITION	GOBP_EPITHELIAL_TO_MESENCHYMAL_TRANSITION		46	0.387164	1.38345	0.0581655	0.265134	1	388	tags=20%, list=16%, signal=23%
GOBP_HEART_VALVE_MORPHOGENESIS	GOBP_HEART_VALVE_MORPHOGENESIS		26	0.422319	1.38324	0.0831461	0.265041	1	327	tags=19%, list=13%, signal=22%
GOMF_PROTEIN_KINASE_ACTIVITY	GOMF_PROTEIN_KINASE_ACTIVITY		90	0.346481	1.383	0.028436	0.264938	1	510	tags=31%, list=21%, signal=38%
GOBP_POST_EMBRYONIC_DEVELOPMENT	GOBP_POST_EMBRYONIC_DEVELOPMENT		25	0.450083	1.38215	0.082495	0.266023	1	266	tags=20%, list=11%, signal=22%
HP_VARIABLE_EXPRESSIVITY	HP_VARIABLE_EXPRESSIVITY		48	0.402781	1.38182	0.039749	0.266096	1	445	tags=25%, list=18%, signal=30%
GOBP_NEGATIVE_REGULATION_OF_MITOTIC_CELL_CYCLE_PHASE_TRANSITION	GOBP_NEGATIVE_REGULATION_OF_MITOTIC_CELL_CYCLE_PHASE_TRANSITION		41	0.426851	1.38177	0.0925553	0.265721	1	570	tags=37%, list=23%, signal=47%
GOBP_NEGATIVE_REGULATION_OF_TRANSPORT	GOBP_NEGATIVE_REGULATION_OF_TRANSPORT		106	0.328583	1.37986	0.0412371	0.26841	1	162	tags=10%, list=7%, signal=11%
GOBP_REGULATION_OF_CELL_CYCLE_G2_M_PHASE_TRANSITION	GOBP_REGULATION_OF_CELL_CYCLE_G2_M_PHASE_TRANSITION		22	0.470414	1.3783	0.129741	0.270414	1	571	tags=50%, list=23%, signal=65%
GOBP_REPRODUCTION	GOBP_REPRODUCTION		266	0.307874	1.37767	0.0162791	0.271009	1	375	tags=20%, list=15%, signal=21%
HP_ABNORMALITY_OF_UPPER_LIMB_JOINT	HP_ABNORMALITY_OF_UPPER_LIMB_JOINT		88	0.354212	1.37679	0.0235294	0.272043	1	555	tags=30%, list=23%, signal=37%
GOBP_ATTACHMENT_OF_SPINDLE_MICROTUBULES_TO_KINETOCHORE	GOBP_ATTACHMENT_OF_SPINDLE_MICROTUBULES_TO_KINETOCHORE		16	0.560781	1.37662	0.1409	0.27182	1	356	tags=50%, list=15%, signal=58%
GOBP_PROTEIN_LOCALIZATION_TO_ORGANELLE	GOBP_PROTEIN_LOCALIZATION_TO_ORGANELLE		94	0.337369	1.37602	0.0402414	0.272283	1	760	tags=39%, list=31%, signal=55%
HP_ABNORMALITY_OF_THE_CALVARIA	HP_ABNORMALITY_OF_THE_CALVARIA		147	0.32161	1.37565	0.0240964	0.272346	1	515	tags=26%, list=21%, signal=31%
GOBP_PEPTIDYL_LYSINE_ACETYLATION	GOBP_PEPTIDYL_LYSINE_ACETYLATION		15	0.498254	1.37552	0.0868644	0.272052	1	94	tags=13%, list=4%, signal=14%
GOBP_AORTIC_VALVE_MORPHOGENESIS	GOBP_AORTIC_VALVE_MORPHOGENESIS		17	0.466028	1.37539	0.10515	0.27178	1	327	tags=24%, list=13%, signal=27%
GOBP_ACUTE_PHASE_RESPONSE	GOBP_ACUTE_PHASE_RESPONSE		25	0.455193	1.37486	0.0808511	0.272303	1	573	tags=36%, list=23%, signal=47%
GOBP_VASCULAR_ENDOTHELIAL_GROWTH_FACTOR_SIGNALING_PATHWAY	GOBP_VASCULAR_ENDOTHELIAL_GROWTH_FACTOR_SIGNALING_PATHWAY		15	0.46643	1.3748	0.0688073	0.271933	1	166	tags=13%, list=7%, signal=14%
GOBP_NEGATIVE_REGULATION_OF_CANONICAL_WNT_SIGNALING_PATHWAY	GOBP_NEGATIVE_REGULATION_OF_CANONICAL_WNT_SIGNALING_PATHWAY		30	0.430264	1.37476	0.0813954	0.271507	1	388	tags=27%, list=16%, signal=31%
HP_INCREASED_HEAD_CIRCUMFERENCE	HP_INCREASED_HEAD_CIRCUMFERENCE		62	0.368124	1.37407	0.0638766	0.272269	1	817	tags=39%, list=33%, signal=57%
GOMF_METAL_ION_TRANSMEMBRANE_TRANSPORTER_ACTIVITY	GOMF_METAL_ION_TRANSMEMBRANE_TRANSPORTER_ACTIVITY		49	0.394537	1.37373	0.0567227	0.272318	1	716	tags=41%, list=29%, signal=57%
GOBP_POSITIVE_REGULATION_OF_CHEMOTAXIS	GOBP_POSITIVE_REGULATION_OF_CHEMOTAXIS		57	0.373924	1.37351	0.0473118	0.272288	1	484	tags=25%, list=20%, signal=30%
GOBP_SKELETAL_SYSTEM_MORPHOGENESIS	GOBP_SKELETAL_SYSTEM_MORPHOGENESIS		52	0.37509	1.3734	0.0652174	0.271979	1	407	tags=27%, list=17%, signal=32%
HP_ABNORMALITY_OF_THE_CURVATURE_OF_THE_VERTEBRAL_COLUMN	HP_ABNORMALITY_OF_THE_CURVATURE_OF_THE_VERTEBRAL_COLUMN		158	0.321729	1.37338	0.0234542	0.271533	1	476	tags=23%, list=19%, signal=26%
GOBP_VASCULAR_ENDOTHELIAL_GROWTH_FACTOR_RECEPTOR_SIGNALING_PATHWAY	GOBP_VASCULAR_ENDOTHELIAL_GROWTH_FACTOR_RECEPTOR_SIGNALING_PATHWAY		19	0.454728	1.37331	0.0735294	0.271215	1	188	tags=16%, list=8%, signal=17%
HP_ABNORMALITY_OF_THE_UTERUS	HP_ABNORMALITY_OF_THE_UTERUS		40	0.401656	1.37311	0.0699774	0.271058	1	266	tags=23%, list=11%, signal=25%
GOBP_REGULATION_OF_MICROTUBULE_CYTOSKELETON_ORGANIZATION	GOBP_REGULATION_OF_MICROTUBULE_CYTOSKELETON_ORGANIZATION		22	0.495631	1.37246	0.125514	0.27161	1	506	tags=50%, list=21%, signal=62%
HP_ABNORMAL_RETINAL_MORPHOLOGY	HP_ABNORMAL_RETINAL_MORPHOLOGY		127	0.329038	1.37239	0.0452586	0.27126	1	581	tags=28%, list=24%, signal=34%
GOMF_SODIUM_ION_TRANSMEMBRANE_TRANSPORTER_ACTIVITY	GOMF_SODIUM_ION_TRANSMEMBRANE_TRANSPORTER_ACTIVITY		21	0.485874	1.37218	0.065678	0.271121	1	517	tags=38%, list=21%, signal=48%
GOMF_CARBOXYLIC_ACID_BINDING	GOMF_CARBOXYLIC_ACID_BINDING		47	0.400467	1.37203	0.0417537	0.270894	1	772	tags=45%, list=32%, signal=64%
GOBP_FATTY_ACID_BIOSYNTHETIC_PROCESS	GOBP_FATTY_ACID_BIOSYNTHETIC_PROCESS		34	0.410202	1.37081	0.0572687	0.272403	1	577	tags=32%, list=24%, signal=42%
HP_ECLABION	HP_ECLABION		20	0.451452	1.3701	0.0997877	0.273196	1	864	tags=50%, list=35%, signal=77%
GOBP_EMBRYO_DEVELOPMENT	GOBP_EMBRYO_DEVELOPMENT		214	0.312984	1.3693	0.0136674	0.274086	1	529	tags=23%, list=22%, signal=27%
GOCC_BASEMENT_MEMBRANE	GOCC_BASEMENT_MEMBRANE		41	0.395127	1.36898	0.0711207	0.274071	1	400	tags=24%, list=16%, signal=29%
GOBP_CELLULAR_RESPONSE_TO_UV	GOBP_CELLULAR_RESPONSE_TO_UV		16	0.499005	1.36782	0.124464	0.275627	1	279	tags=31%, list=11%, signal=35%
GOBP_CELLULAR_RESPONSE_TO_LIGHT_STIMULUS	GOBP_CELLULAR_RESPONSE_TO_LIGHT_STIMULUS		16	0.499005	1.36782	0.124464	0.275148	1	279	tags=31%, list=11%, signal=35%
GOBP_TERPENOID_METABOLIC_PROCESS	GOBP_TERPENOID_METABOLIC_PROCESS		21	0.450875	1.36675	0.103516	0.276527	1	289	tags=29%, list=12%, signal=32%
HP_ABNORMALITY_OF_UPPER_LIP_VERMILLION	HP_ABNORMALITY_OF_UPPER_LIP_VERMILLION		47	0.386763	1.36656	0.0850112	0.276343	1	824	tags=51%, list=34%, signal=76%
HP_ABNORMAL_MALE_REPRODUCTIVE_SYSTEM_PHYSIOLOGY	HP_ABNORMAL_MALE_REPRODUCTIVE_SYSTEM_PHYSIOLOGY		46	0.381419	1.36623	0.0641822	0.276445	1	601	tags=35%, list=25%, signal=45%
GOMF_TRANSFERASE_ACTIVITY_TRANSFERRING_PHOSPHORUS_CONTAINING_GROUPS	GOMF_TRANSFERASE_ACTIVITY_TRANSFERRING_PHOSPHORUS_CONTAINING_GROUPS		116	0.333788	1.36622	0.0472103	0.275981	1	510	tags=30%, list=21%, signal=36%
GOBP_ESTABLISHMENT_OF_MITOTIC_SPINDLE_LOCALIZATION	GOBP_ESTABLISHMENT_OF_MITOTIC_SPINDLE_LOCALIZATION		15	0.530725	1.36509	0.138716	0.277417	1	709	tags=60%, list=29%, signal=84%
GOBP_ORGANIC_ANION_TRANSPORT	GOBP_ORGANIC_ANION_TRANSPORT		59	0.365149	1.3647	0.0493274	0.277559	1	414	tags=24%, list=17%, signal=28%
HP_URINARY_TRACT_NEOPLASM	HP_URINARY_TRACT_NEOPLASM		24	0.435416	1.36415	0.136161	0.278084	1	684	tags=46%, list=28%, signal=63%
HP_ABNORMAL_AORTIC_VALVE_MORPHOLOGY	HP_ABNORMAL_AORTIC_VALVE_MORPHOLOGY		36	0.393243	1.36397	0.0603448	0.277915	1	712	tags=33%, list=29%, signal=46%
HP_RECURRENT_URINARY_TRACT_INFECTIONS	HP_RECURRENT_URINARY_TRACT_INFECTIONS		30	0.418102	1.36379	0.0666667	0.277798	1	612	tags=37%, list=25%, signal=48%
GOBP_HISTONE_MODIFICATION	GOBP_HISTONE_MODIFICATION		39	0.411613	1.36324	0.0831556	0.278219	1	417	tags=31%, list=17%, signal=37%
GOBP_POSITIVE_REGULATION_OF_SMALL_MOLECULE_METABOLIC_PROCESS	GOBP_POSITIVE_REGULATION_OF_SMALL_MOLECULE_METABOLIC_PROCESS		45	0.38691	1.36321	0.0663717	0.277792	1	388	tags=22%, list=16%, signal=26%
GOBP_MESENCHYME_MORPHOGENESIS	GOBP_MESENCHYME_MORPHOGENESIS		23	0.454663	1.36226	0.0608899	0.278958	1	327	tags=22%, list=13%, signal=25%
HP_ABNORMAL_INTERNAL_GENITALIA	HP_ABNORMAL_INTERNAL_GENITALIA		87	0.342834	1.36174	0.0229885	0.279424	1	266	tags=20%, list=11%, signal=21%
GOBP_CATION_TRANSPORT	GOBP_CATION_TRANSPORT		198	0.297923	1.3616	0.0090703	0.279178	1	538	tags=26%, list=22%, signal=31%
HP_OPTIC_ATROPHY	HP_OPTIC_ATROPHY		52	0.358419	1.36097	0.0617577	0.279707	1	445	tags=25%, list=18%, signal=30%
HP_ABNORMALITY_OF_THE_SCROTUM	HP_ABNORMALITY_OF_THE_SCROTUM		20	0.46881	1.35998	0.111842	0.280985	1	332	tags=25%, list=14%, signal=29%
HP_NEOPLASM_OF_THE_PANCREAS	HP_NEOPLASM_OF_THE_PANCREAS		16	0.466189	1.35965	0.0920245	0.281119	1	558	tags=50%, list=23%, signal=64%
HP_GENITAL_NEOPLASM	HP_GENITAL_NEOPLASM		36	0.400837	1.35962	0.0808989	0.280686	1	229	tags=22%, list=9%, signal=24%
GOBP_ACTIN_FILAMENT_ORGANIZATION	GOBP_ACTIN_FILAMENT_ORGANIZATION		98	0.336701	1.35947	0.0582121	0.280468	1	593	tags=32%, list=24%, signal=40%
GOBP_REGULATION_OF_HEART_RATE	GOBP_REGULATION_OF_HEART_RATE		18	0.477241	1.3583	0.100897	0.282137	1	177	tags=28%, list=7%, signal=30%
HP_BILIARY_TRACT_ABNORMALITY	HP_BILIARY_TRACT_ABNORMALITY		19	0.452054	1.35776	0.0975104	0.282628	1	210	tags=21%, list=9%, signal=23%
HP_PUBERTY_AND_GONADAL_DISORDERS	HP_PUBERTY_AND_GONADAL_DISORDERS		85	0.330806	1.35713	0.0364465	0.283189	1	824	tags=41%, list=34%, signal=60%
GOBP_SMALL_MOLECULE_CATABOLIC_PROCESS	GOBP_SMALL_MOLECULE_CATABOLIC_PROCESS		55	0.372429	1.35656	0.0618763	0.283673	1	498	tags=25%, list=20%, signal=31%
HP_ABNORMALITY_OF_THE_HYPOTHALAMUS_PITUITARY_AXIS	HP_ABNORMALITY_OF_THE_HYPOTHALAMUS_PITUITARY_AXIS		55	0.367998	1.35654	0.065678	0.283227	1	702	tags=40%, list=29%, signal=55%
HP_UPSLANTED_PALPEBRAL_FISSURE	HP_UPSLANTED_PALPEBRAL_FISSURE		31	0.434472	1.35643	0.0967742	0.282983	1	601	tags=39%, list=25%, signal=51%
GOMF_SCAVENGER_RECEPTOR_ACTIVITY	GOMF_SCAVENGER_RECEPTOR_ACTIVITY		18	0.460544	1.35569	0.0842572	0.283779	1	791	tags=56%, list=32%, signal=82%
GOBP_REGULATION_OF_BONE_RESORPTION	GOBP_REGULATION_OF_BONE_RESORPTION		22	0.447526	1.35552	0.0981308	0.283622	1	672	tags=32%, list=27%, signal=43%
GOBP_SPHINGOLIPID_METABOLIC_PROCESS	GOBP_SPHINGOLIPID_METABOLIC_PROCESS		26	0.440437	1.35487	0.0993789	0.284239	1	742	tags=42%, list=30%, signal=60%
GOBP_REGULATION_OF_ION_TRANSPORT	GOBP_REGULATION_OF_ION_TRANSPORT		136	0.314625	1.35486	0.0269058	0.283782	1	139	tags=12%, list=6%, signal=12%
GOMF_ADENYL_NUCLEOTIDE_BINDING	GOMF_ADENYL_NUCLEOTIDE_BINDING		201	0.321485	1.35365	0.0461216	0.285325	1	653	tags=36%, list=27%, signal=45%
GOBP_HEART_DEVELOPMENT	GOBP_HEART_DEVELOPMENT		150	0.308276	1.35365	0.0278422	0.284858	1	340	tags=15%, list=14%, signal=17%
HP_RETINOPATHY	HP_RETINOPATHY		20	0.467263	1.35291	0.113131	0.285701	1	445	tags=25%, list=18%, signal=30%
HP_APLASIA_HYPOPLASIA_INVOLVING_THE_NOSE	HP_APLASIA_HYPOPLASIA_INVOLVING_THE_NOSE		17	0.483108	1.35185	0.13	0.28711	1	412	tags=35%, list=17%, signal=42%
HP_IMPOTENCE	HP_IMPOTENCE		17	0.466149	1.35157	0.123404	0.287127	1	783	tags=53%, list=32%, signal=77%
HP_BROAD_FOREHEAD	HP_BROAD_FOREHEAD		29	0.400945	1.35128	0.0775862	0.287148	1	14	tags=7%, list=1%, signal=7%
GOBP_REGULATION_OF_MICROTUBULE_BASED_PROCESS	GOBP_REGULATION_OF_MICROTUBULE_BASED_PROCESS		33	0.435744	1.35074	0.112903	0.287664	1	569	tags=45%, list=23%, signal=58%
GOBP_MUSCLE_HYPERTROPHY	GOBP_MUSCLE_HYPERTROPHY		20	0.433711	1.35024	0.102941	0.288063	1	712	tags=50%, list=29%, signal=70%
GOBP_MONOSACCHARIDE_BIOSYNTHETIC_PROCESS	GOBP_MONOSACCHARIDE_BIOSYNTHETIC_PROCESS		17	0.479365	1.34967	0.114688	0.288599	1	364	tags=29%, list=15%, signal=34%
HP_CARDIOMEGALY	HP_CARDIOMEGALY		33	0.390968	1.34924	0.0892116	0.288897	1	822	tags=39%, list=34%, signal=59%
GOBP_SPINDLE_LOCALIZATION	GOBP_SPINDLE_LOCALIZATION		16	0.513203	1.34877	0.145492	0.289235	1	709	tags=56%, list=29%, signal=79%
GOBP_POSITIVE_REGULATION_OF_CELL_SUBSTRATE_ADHESION	GOBP_POSITIVE_REGULATION_OF_CELL_SUBSTRATE_ADHESION		31	0.418864	1.34851	0.0691964	0.28925	1	524	tags=26%, list=21%, signal=32%
GOMF_PHOSPHOLIPASE_ACTIVITY	GOMF_PHOSPHOLIPASE_ACTIVITY		19	0.463625	1.34804	0.123142	0.289619	1	532	tags=32%, list=22%, signal=40%
GOBP_POSITIVE_REGULATION_OF_PROTEIN_LOCALIZATION	GOBP_POSITIVE_REGULATION_OF_PROTEIN_LOCALIZATION		81	0.335185	1.34735	0.0549451	0.290361	1	294	tags=21%, list=12%, signal=23%
GOMF_MODIFIED_AMINO_ACID_BINDING	GOMF_MODIFIED_AMINO_ACID_BINDING		24	0.437639	1.34636	0.104603	0.291597	1	396	tags=38%, list=16%, signal=44%
GOBP_FIBROBLAST_GROWTH_FACTOR_RECEPTOR_SIGNALING_PATHWAY	GOBP_FIBROBLAST_GROWTH_FACTOR_RECEPTOR_SIGNALING_PATHWAY		16	0.462979	1.34631	0.106157	0.291214	1	455	tags=44%, list=19%, signal=53%
GOBP_POSITIVE_REGULATION_OF_ENDOTHELIAL_CELL_MIGRATION	GOBP_POSITIVE_REGULATION_OF_ENDOTHELIAL_CELL_MIGRATION		45	0.372403	1.34502	0.0720339	0.293042	1	393	tags=24%, list=16%, signal=29%
GOBP_CELLULAR_COMPONENT_DISASSEMBLY	GOBP_CELLULAR_COMPONENT_DISASSEMBLY		76	0.331658	1.3446	0.056962	0.293279	1	269	tags=20%, list=11%, signal=21%
HP_INFECTION_RELATED_SEIZURE	HP_INFECTION_RELATED_SEIZURE		15	0.513774	1.34425	0.111332	0.293455	1	350	tags=27%, list=14%, signal=31%
GOBP_LONG_CHAIN_FATTY_ACID_METABOLIC_PROCESS	GOBP_LONG_CHAIN_FATTY_ACID_METABOLIC_PROCESS		21	0.445784	1.3442	0.0985011	0.293065	1	303	tags=24%, list=12%, signal=27%
GOBP_CELLULAR_KETONE_METABOLIC_PROCESS	GOBP_CELLULAR_KETONE_METABOLIC_PROCESS		50	0.369581	1.34401	0.0668104	0.2929	1	774	tags=38%, list=32%, signal=54%
HP_ABNORMALITY_OF_MALAR_BONES	HP_ABNORMALITY_OF_MALAR_BONES		30	0.404012	1.34394	0.0699774	0.292554	1	266	tags=20%, list=11%, signal=22%
HP_ABNORMAL_CIRCULATING_HORMONE_CONCENTRATION	HP_ABNORMAL_CIRCULATING_HORMONE_CONCENTRATION		72	0.348912	1.34385	0.0576497	0.292257	1	534	tags=31%, list=22%, signal=38%
GOBP_MEMBRANE_DEPOLARIZATION	GOBP_MEMBRANE_DEPOLARIZATION		15	0.476462	1.3429	0.098081	0.293384	1	337	tags=27%, list=14%, signal=31%
GOBP_GLYCOPROTEIN_METABOLIC_PROCESS	GOBP_GLYCOPROTEIN_METABOLIC_PROCESS		42	0.390013	1.34136	0.0679825	0.295568	1	55	tags=12%, list=2%, signal=12%
GOBP_REGULATION_OF_OXIDOREDUCTASE_ACTIVITY	GOBP_REGULATION_OF_OXIDOREDUCTASE_ACTIVITY		26	0.450071	1.34109	0.110883	0.295577	1	610	tags=31%, list=25%, signal=41%
HP_ABNORMALITY_OF_THE_ZYGOMATIC_BONE	HP_ABNORMALITY_OF_THE_ZYGOMATIC_BONE		34	0.392906	1.34047	0.0777538	0.296116	1	266	tags=18%, list=11%, signal=20%
GOBP_ALCOHOL_METABOLIC_PROCESS	GOBP_ALCOHOL_METABOLIC_PROCESS		70	0.345161	1.34011	0.0934959	0.296333	1	619	tags=34%, list=25%, signal=45%
HP_ABNORMAL_METATARSAL_MORPHOLOGY	HP_ABNORMAL_METATARSAL_MORPHOLOGY		31	0.394589	1.33956	0.0883721	0.296847	1	432	tags=19%, list=18%, signal=23%
GOBP_CARDIAC_CELL_DEVELOPMENT	GOBP_CARDIAC_CELL_DEVELOPMENT		25	0.426639	1.33882	0.0965665	0.297669	1	111	tags=16%, list=5%, signal=17%
HP_FUNCTIONAL_ABNORMALITY_OF_THE_INNER_EAR	HP_FUNCTIONAL_ABNORMALITY_OF_THE_INNER_EAR		130	0.317161	1.3386	0.0388128	0.297582	1	831	tags=43%, list=34%, signal=62%
HP_TOOTH_MALPOSITION	HP_TOOTH_MALPOSITION		54	0.369019	1.33799	0.0712743	0.298155	1	476	tags=20%, list=19%, signal=25%
GOMF_PROTEIN_HOMODIMERIZATION_ACTIVITY	GOMF_PROTEIN_HOMODIMERIZATION_ACTIVITY		118	0.32093	1.33782	0.0507099	0.297953	1	419	tags=22%, list=17%, signal=25%
HP_VASCULAR_NEOPLASM	HP_VASCULAR_NEOPLASM		23	0.451225	1.33666	0.0869565	0.299541	1	283	tags=22%, list=12%, signal=24%
HP_INFANTILE_MUSCULAR_HYPOTONIA	HP_INFANTILE_MUSCULAR_HYPOTONIA		26	0.417686	1.33631	0.0794393	0.299742	1	684	tags=38%, list=28%, signal=53%
HP_ABNORMALITY_OF_THYROID_PHYSIOLOGY	HP_ABNORMALITY_OF_THYROID_PHYSIOLOGY		46	0.368589	1.33629	0.0721868	0.299322	1	829	tags=41%, list=34%, signal=61%
HP_ABNORMALITY_OF_THE_OUTER_EAR	HP_ABNORMALITY_OF_THE_OUTER_EAR		161	0.314751	1.33582	0.0488323	0.299641	1	831	tags=42%, list=34%, signal=59%
GOBP_SECONDARY_ALCOHOL_METABOLIC_PROCESS	GOBP_SECONDARY_ALCOHOL_METABOLIC_PROCESS		30	0.430885	1.33537	0.146751	0.299988	1	619	tags=43%, list=25%, signal=57%
GOMF_PROTEIN_DOMAIN_SPECIFIC_BINDING	GOMF_PROTEIN_DOMAIN_SPECIFIC_BINDING		119	0.32363	1.33517	0.0393013	0.299868	1	482	tags=24%, list=20%, signal=28%
HP_SHORT_NOSE	HP_SHORT_NOSE		35	0.394432	1.33508	0.0931174	0.299583	1	829	tags=43%, list=34%, signal=64%
HP_DEVIATION_OF_THE_HAND_OR_OF_FINGERS_OF_THE_HAND	HP_DEVIATION_OF_THE_HAND_OR_OF_FINGERS_OF_THE_HAND		72	0.347075	1.3339	0.0717391	0.301164	1	829	tags=43%, list=34%, signal=63%
GOBP_POSITIVE_REGULATION_OF_CYTOSKELETON_ORGANIZATION	GOBP_POSITIVE_REGULATION_OF_CYTOSKELETON_ORGANIZATION		51	0.363093	1.3338	0.081761	0.300916	1	574	tags=35%, list=23%, signal=45%
GOMF_IDENTICAL_PROTEIN_BINDING	GOMF_IDENTICAL_PROTEIN_BINDING		375	0.285331	1.33322	0.0154525	0.301454	1	594	tags=27%, list=24%, signal=30%
GOBP_ENDOTHELIAL_CELL_APOPTOTIC_PROCESS	GOBP_ENDOTHELIAL_CELL_APOPTOTIC_PROCESS		22	0.448572	1.33317	0.119048	0.301088	1	1	tags=5%, list=0%, signal=5%
HP_ABNORMAL_EYELID_MORPHOLOGY	HP_ABNORMAL_EYELID_MORPHOLOGY		178	0.309988	1.33309	0.0348837	0.300758	1	476	tags=24%, list=19%, signal=27%
HP_ABNORMAL_CONJUGATE_EYE_MOVEMENT	HP_ABNORMAL_CONJUGATE_EYE_MOVEMENT		121	0.326798	1.33303	0.04	0.300375	1	831	tags=40%, list=34%, signal=57%
GOBP_REGULATION_OF_MUSCLE_HYPERTROPHY	GOBP_REGULATION_OF_MUSCLE_HYPERTROPHY		15	0.471729	1.33291	0.118162	0.30013	1	712	tags=53%, list=29%, signal=75%
GOBP_REGULATION_OF_CELL_CYCLE_G1_S_PHASE_TRANSITION	GOBP_REGULATION_OF_CELL_CYCLE_G1_S_PHASE_TRANSITION		35	0.41889	1.33276	0.106122	0.299925	1	96	tags=17%, list=4%, signal=18%
GOBP_CARDIAC_MUSCLE_CELL_DIFFERENTIATION	GOBP_CARDIAC_MUSCLE_CELL_DIFFERENTIATION		30	0.401805	1.33256	0.0949227	0.299853	1	111	tags=13%, list=5%, signal=14%
HP_TACHYCARDIA	HP_TACHYCARDIA		23	0.417293	1.33254	0.111842	0.299416	1	774	tags=48%, list=32%, signal=69%
HP_ABNORMAL_PALATE_MORPHOLOGY	HP_ABNORMAL_PALATE_MORPHOLOGY		142	0.317615	1.33233	0.0403587	0.299333	1	790	tags=37%, list=32%, signal=52%
GOBP_REGULATION_OF_TISSUE_REMODELING	GOBP_REGULATION_OF_TISSUE_REMODELING		34	0.390304	1.33224	0.0692841	0.299016	1	548	tags=29%, list=22%, signal=37%
HP_ABNORMAL_ANTERIOR_EYE_SEGMENT_MORPHOLOGY	HP_ABNORMAL_ANTERIOR_EYE_SEGMENT_MORPHOLOGY		192	0.300866	1.33195	0.0258824	0.299042	1	565	tags=24%, list=23%, signal=29%
HP_ABNORMALITY_OF_ACID_BASE_HOMEOSTASIS	HP_ABNORMALITY_OF_ACID_BASE_HOMEOSTASIS		33	0.396024	1.33083	0.11336	0.300589	1	772	tags=45%, list=32%, signal=66%
GOBP_HEART_MORPHOGENESIS	GOBP_HEART_MORPHOGENESIS		70	0.352424	1.32997	0.0618812	0.301557	1	327	tags=16%, list=13%, signal=18%
HP_PARAPLEGIA	HP_PARAPLEGIA		18	0.453043	1.32959	0.123173	0.301877	1	397	tags=33%, list=16%, signal=39%
GOBP_POSITIVE_REGULATION_OF_CELL_GROWTH	GOBP_POSITIVE_REGULATION_OF_CELL_GROWTH		30	0.397552	1.32953	0.0760626	0.301536	1	417	tags=30%, list=17%, signal=36%
HP_HYPERMETROPIA	HP_HYPERMETROPIA		29	0.414251	1.32866	0.0828026	0.302654	1	496	tags=31%, list=20%, signal=38%
GOBP_REGULATION_OF_EPITHELIAL_CELL_APOPTOTIC_PROCESS	GOBP_REGULATION_OF_EPITHELIAL_CELL_APOPTOTIC_PROCESS		32	0.418678	1.32809	0.105386	0.303335	1	32	tags=6%, list=1%, signal=6%
GOBP_POSITIVE_REGULATION_OF_RESPONSE_TO_WOUNDING	GOBP_POSITIVE_REGULATION_OF_RESPONSE_TO_WOUNDING		27	0.406414	1.32791	0.103139	0.303213	1	498	tags=26%, list=20%, signal=32%
GOBP_POSITIVE_REGULATION_OF_WOUND_HEALING	GOBP_POSITIVE_REGULATION_OF_WOUND_HEALING		23	0.419055	1.32784	0.136659	0.30288	1	443	tags=26%, list=18%, signal=32%
GOBP_PROTEIN_ACETYLATION	GOBP_PROTEIN_ACETYLATION		19	0.454732	1.32678	0.117521	0.304398	1	187	tags=16%, list=8%, signal=17%
HP_DEPRESSED_NASAL_RIDGE	HP_DEPRESSED_NASAL_RIDGE		15	0.495348	1.32617	0.12963	0.304964	1	374	tags=27%, list=15%, signal=31%
GOMF_TRANSMEMBRANE_RECEPTOR_PROTEIN_TYROSINE_KINASE_ACTIVITY	GOMF_TRANSMEMBRANE_RECEPTOR_PROTEIN_TYROSINE_KINASE_ACTIVITY		17	0.447656	1.32578	0.108216	0.305251	1	439	tags=41%, list=18%, signal=50%
HP_CEREBELLAR_MALFORMATION	HP_CEREBELLAR_MALFORMATION		38	0.381829	1.32576	0.0855856	0.304818	1	829	tags=45%, list=34%, signal=67%
HP_ABNORMALITY_OF_LONG_BONE_MORPHOLOGY	HP_ABNORMALITY_OF_LONG_BONE_MORPHOLOGY		110	0.317641	1.32571	0.0622222	0.304461	1	534	tags=27%, list=22%, signal=33%
HP_DILATED_CARDIOMYOPATHY	HP_DILATED_CARDIOMYOPATHY		27	0.409757	1.32555	0.110454	0.304336	1	779	tags=44%, list=32%, signal=64%
GOBP_PROTEIN_ACYLATION	GOBP_PROTEIN_ACYLATION		20	0.446502	1.32482	0.125	0.305101	1	187	tags=15%, list=8%, signal=16%
GOBP_ACTIN_POLYMERIZATION_OR_DEPOLYMERIZATION	GOBP_ACTIN_POLYMERIZATION_OR_DEPOLYMERIZATION		46	0.36386	1.32478	0.0951374	0.304729	1	574	tags=33%, list=23%, signal=42%
HP_APLASIA_HYPOPLASIA_INVOLVING_FOREARM_BONES	HP_APLASIA_HYPOPLASIA_INVOLVING_FOREARM_BONES		18	0.477928	1.32349	0.144654	0.306694	1	779	tags=56%, list=32%, signal=81%
GOBP_MICROTUBULE_CYTOSKELETON_ORGANIZATION_INVOLVED_IN_MITOSIS	GOBP_MICROTUBULE_CYTOSKELETON_ORGANIZATION_INVOLVED_IN_MITOSIS		46	0.433179	1.32329	0.155419	0.306597	1	709	tags=52%, list=29%, signal=72%
GOBP_CATION_TRANSMEMBRANE_TRANSPORT	GOBP_CATION_TRANSMEMBRANE_TRANSPORT		139	0.306988	1.32327	0.0395349	0.306188	1	538	tags=26%, list=22%, signal=31%
HP_ABNORMALITY_OF_RETINAL_PIGMENTATION	HP_ABNORMALITY_OF_RETINAL_PIGMENTATION		26	0.429898	1.32271	0.125551	0.306756	1	484	tags=35%, list=20%, signal=43%
GOBP_PROTEIN_CONTAINING_COMPLEX_ORGANIZATION	GOBP_PROTEIN_CONTAINING_COMPLEX_ORGANIZATION		252	0.291549	1.32243	0.0320641	0.306818	1	603	tags=27%, list=25%, signal=33%
GOMF_PROTEIN_SELF_ASSOCIATION	GOMF_PROTEIN_SELF_ASSOCIATION		15	0.476337	1.32217	0.12605	0.306822	1	182	tags=20%, list=7%, signal=21%
GOBP_SENSORY_PERCEPTION	GOBP_SENSORY_PERCEPTION		85	0.33558	1.32172	0.0673913	0.307156	1	439	tags=26%, list=18%, signal=30%
GOCC_NUCLEAR_ENVELOPE	GOCC_NUCLEAR_ENVELOPE		51	0.37821	1.32145	0.127016	0.307159	1	615	tags=43%, list=25%, signal=56%
GOBP_GLYCOSYLATION	GOBP_GLYCOSYLATION		15	0.490027	1.32135	0.117284	0.306855	1	259	tags=20%, list=11%, signal=22%
GOBP_MESENCHYMAL_CELL_DIFFERENTIATION	GOBP_MESENCHYMAL_CELL_DIFFERENTIATION		68	0.34082	1.321	0.0625	0.306993	1	774	tags=35%, list=32%, signal=50%
HP_ABNORMALITY_OF_THE_FOREARM	HP_ABNORMALITY_OF_THE_FOREARM		43	0.377768	1.32086	0.0923077	0.306826	1	601	tags=28%, list=25%, signal=36%
HP_CARDIAC_CONDUCTION_ABNORMALITY	HP_CARDIAC_CONDUCTION_ABNORMALITY		25	0.423977	1.32076	0.130901	0.306563	1	337	tags=20%, list=14%, signal=23%
GOBP_MULTICELLULAR_ORGANISMAL_SIGNALING	GOBP_MULTICELLULAR_ORGANISMAL_SIGNALING		30	0.426792	1.31962	0.120614	0.308098	1	874	tags=60%, list=36%, signal=92%
GOBP_ACTIN_FILAMENT_BASED_PROCESS	GOBP_ACTIN_FILAMENT_BASED_PROCESS		174	0.302169	1.31931	0.0466102	0.308215	1	599	tags=28%, list=24%, signal=35%
HP_RECURRENT_BACTERIAL_SKIN_INFECTIONS	HP_RECURRENT_BACTERIAL_SKIN_INFECTIONS		15	0.493784	1.31904	0.122449	0.308262	1	280	tags=27%, list=11%, signal=30%
GOBP_ACUTE_INFLAMMATORY_RESPONSE	GOBP_ACUTE_INFLAMMATORY_RESPONSE		49	0.371389	1.31784	0.0783898	0.309959	1	620	tags=33%, list=25%, signal=43%
HP_ABNORMAL_CEREBRAL_VENTRICLE_MORPHOLOGY	HP_ABNORMAL_CEREBRAL_VENTRICLE_MORPHOLOGY		130	0.31084	1.31725	0.0534188	0.310584	1	712	tags=33%, list=29%, signal=44%
HP_ABNORMALITY_OF_PERIAURICULAR_REGION	HP_ABNORMALITY_OF_PERIAURICULAR_REGION		21	0.435567	1.3172	0.130802	0.310246	1	824	tags=67%, list=34%, signal=100%
HP_DECREASED_HEAD_CIRCUMFERENCE	HP_DECREASED_HEAD_CIRCUMFERENCE		135	0.322259	1.31687	0.0641822	0.310353	1	567	tags=29%, list=23%, signal=36%
GOCC_AXON	GOCC_AXON		94	0.332956	1.31684	0.0666667	0.309946	1	588	tags=29%, list=24%, signal=36%
HP_ABNORMALITIES_OF_PLACENTA_OR_UMBILICAL_CORD	HP_ABNORMALITIES_OF_PLACENTA_OR_UMBILICAL_CORD		20	0.441653	1.31551	0.123711	0.311875	1	511	tags=35%, list=21%, signal=44%
GOBP_REGULATION_OF_ACTIN_FILAMENT_LENGTH	GOBP_REGULATION_OF_ACTIN_FILAMENT_LENGTH		40	0.370738	1.31517	0.0981211	0.312049	1	574	tags=30%, list=23%, signal=39%
HP_OSTEOPOROSIS	HP_OSTEOPOROSIS		61	0.337424	1.31513	0.0587002	0.311666	1	414	tags=23%, list=17%, signal=27%
HP_PARAPLEGIA_PARAPARESIS	HP_PARAPLEGIA_PARAPARESIS		25	0.420654	1.31509	0.122917	0.3113	1	414	tags=32%, list=17%, signal=38%
HP_BULBOUS_NOSE	HP_BULBOUS_NOSE		15	0.505059	1.31496	0.15368	0.311103	1	342	tags=33%, list=14%, signal=39%
HP_ABNORMALITY_OF_THE_FRONTAL_HAIRLINE	HP_ABNORMALITY_OF_THE_FRONTAL_HAIRLINE		24	0.426573	1.31477	0.125551	0.310987	1	223	tags=17%, list=9%, signal=18%
HP_ABNORMAL_LOCALIZATION_OF_KIDNEY	HP_ABNORMAL_LOCALIZATION_OF_KIDNEY		25	0.432891	1.31469	0.130977	0.310705	1	822	tags=48%, list=34%, signal=72%
HP_ABNORMAL_CORPUS_CALLOSUM_MORPHOLOGY	HP_ABNORMAL_CORPUS_CALLOSUM_MORPHOLOGY		92	0.331915	1.31423	0.0655022	0.311166	1	829	tags=37%, list=34%, signal=54%
HP_ABNORMAL_TESTIS_MORPHOLOGY	HP_ABNORMAL_TESTIS_MORPHOLOGY		124	0.313482	1.31306	0.0668104	0.312873	1	283	tags=16%, list=12%, signal=17%
GOBP_REGULATION_OF_PROTEIN_KINASE_ACTIVITY	GOBP_REGULATION_OF_PROTEIN_KINASE_ACTIVITY		172	0.305237	1.31187	0.0649351	0.314479	1	628	tags=33%, list=26%, signal=41%
GOBP_LIPID_BIOSYNTHETIC_PROCESS	GOBP_LIPID_BIOSYNTHETIC_PROCESS		112	0.313313	1.31139	0.0544662	0.314849	1	620	tags=29%, list=25%, signal=37%
GOCC_HETEROCHROMATIN	GOCC_HETEROCHROMATIN		17	0.481178	1.3113	0.133462	0.314586	1	595	tags=59%, list=24%, signal=77%
GOBP_AMINO_ACID_TRANSPORT	GOBP_AMINO_ACID_TRANSPORT		23	0.436641	1.31055	0.111579	0.315566	1	348	tags=26%, list=14%, signal=30%
GOCC_NEURON_SPINE	GOCC_NEURON_SPINE		28	0.432736	1.30956	0.134328	0.317023	1	412	tags=21%, list=17%, signal=25%
GOBP_ORGANIC_ACID_TRANSPORT	GOBP_ORGANIC_ACID_TRANSPORT		65	0.338678	1.30795	0.0611814	0.319527	1	414	tags=22%, list=17%, signal=25%
GOBP_ESTABLISHMENT_OF_CELL_POLARITY	GOBP_ESTABLISHMENT_OF_CELL_POLARITY		35	0.377284	1.30739	0.113636	0.320122	1	709	tags=40%, list=29%, signal=56%
GOBP_KIDNEY_MORPHOGENESIS	GOBP_KIDNEY_MORPHOGENESIS		22	0.436862	1.30713	0.103672	0.320191	1	858	tags=50%, list=35%, signal=76%
HP_TETRAPLEGIA_TETRAPARESIS	HP_TETRAPLEGIA_TETRAPARESIS		21	0.451661	1.30693	0.148	0.320105	1	806	tags=52%, list=33%, signal=77%
GOBP_COLUMNAR_CUBOIDAL_EPITHELIAL_CELL_DIFFERENTIATION	GOBP_COLUMNAR_CUBOIDAL_EPITHELIAL_CELL_DIFFERENTIATION		23	0.425765	1.30589	0.1373	0.321564	1	774	tags=39%, list=32%, signal=57%
HP_HETEROTROPIA	HP_HETEROTROPIA		31	0.403622	1.30565	0.107422	0.32153	1	665	tags=48%, list=27%, signal=66%
GOBP_EXOCRINE_SYSTEM_DEVELOPMENT	GOBP_EXOCRINE_SYSTEM_DEVELOPMENT		15	0.459639	1.30558	0.119342	0.321198	1	327	tags=27%, list=13%, signal=31%
HP_HYPERPITUITARISM	HP_HYPERPITUITARISM		16	0.475553	1.30531	0.134855	0.321297	1	121	tags=19%, list=5%, signal=20%
HP_ABNORMAL_PENIS_MORPHOLOGY	HP_ABNORMAL_PENIS_MORPHOLOGY		73	0.324737	1.30495	0.0821053	0.321462	1	824	tags=41%, list=34%, signal=60%
GOCC_ACROSOMAL_VESICLE	GOCC_ACROSOMAL_VESICLE		17	0.452211	1.30487	0.134855	0.321191	1	766	tags=53%, list=31%, signal=77%
GOBP_CELL_JUNCTION_ASSEMBLY	GOBP_CELL_JUNCTION_ASSEMBLY		96	0.322245	1.30486	0.0804598	0.320757	1	590	tags=26%, list=24%, signal=33%
HP_ABNORMAL_CARDIAC_TEST	HP_ABNORMAL_CARDIAC_TEST		19	0.458283	1.30471	0.153333	0.320617	1	806	tags=63%, list=33%, signal=93%
GOBP_AXON_DEVELOPMENT	GOBP_AXON_DEVELOPMENT		93	0.334332	1.30462	0.0699589	0.32034	1	802	tags=42%, list=33%, signal=60%
GOBP_REGULATION_OF_TRANSFERASE_ACTIVITY	GOBP_REGULATION_OF_TRANSFERASE_ACTIVITY		216	0.299066	1.30458	0.0579399	0.319976	1	628	tags=31%, list=26%, signal=38%
GOMF_PDZ_DOMAIN_BINDING	GOMF_PDZ_DOMAIN_BINDING		16	0.470487	1.30447	0.124224	0.319706	1	275	tags=25%, list=11%, signal=28%
HP_DISPLACEMENT_OF_THE_URETHRAL_MEATUS	HP_DISPLACEMENT_OF_THE_URETHRAL_MEATUS		40	0.378722	1.30394	0.110638	0.320212	1	601	tags=33%, list=25%, signal=42%
HP_ESODEVIATION	HP_ESODEVIATION		25	0.424424	1.30364	0.111111	0.320339	1	464	tags=44%, list=19%, signal=54%
HP_HYPOGONADISM	HP_HYPOGONADISM		51	0.346839	1.30363	0.0752688	0.319922	1	702	tags=37%, list=29%, signal=51%
HP_ABNORMAL_MYOCARDIUM_MORPHOLOGY	HP_ABNORMAL_MYOCARDIUM_MORPHOLOGY		80	0.321355	1.30302	0.0828157	0.320517	1	822	tags=39%, list=34%, signal=56%
GOMF_RIBONUCLEOTIDE_BINDING	GOMF_RIBONUCLEOTIDE_BINDING		260	0.30344	1.30275	0.0536481	0.320526	1	517	tags=28%, list=21%, signal=32%
HP_APLASIA_HYPOPLASIA_AFFECTING_BONES_OF_THE_AXIAL_SKELETON	HP_APLASIA_HYPOPLASIA_AFFECTING_BONES_OF_THE_AXIAL_SKELETON		123	0.322407	1.30264	0.0536913	0.32028	1	831	tags=42%, list=34%, signal=61%
GOMF_SERINE_HYDROLASE_ACTIVITY	GOMF_SERINE_HYDROLASE_ACTIVITY		49	0.357555	1.30253	0.103371	0.320045	1	217	tags=20%, list=9%, signal=22%
GOMF_HEAT_SHOCK_PROTEIN_BINDING	GOMF_HEAT_SHOCK_PROTEIN_BINDING		17	0.468642	1.30171	0.153689	0.321085	1	79	tags=12%, list=3%, signal=12%
GOBP_POSITIVE_REGULATION_OF_MITOTIC_CELL_CYCLE	GOBP_POSITIVE_REGULATION_OF_MITOTIC_CELL_CYCLE		29	0.423355	1.30126	0.150515	0.321439	1	391	tags=31%, list=16%, signal=37%
GOBP_NEPHRON_MORPHOGENESIS	GOBP_NEPHRON_MORPHOGENESIS		19	0.4464	1.30094	0.144681	0.321585	1	858	tags=47%, list=35%, signal=72%
HP_ABNORMALITY_OF_THE_NASAL_ALAE	HP_ABNORMALITY_OF_THE_NASAL_ALAE		76	0.329272	1.29963	0.0837209	0.323626	1	471	tags=26%, list=19%, signal=32%
HP_RENAL_HYPOPLASIA_APLASIA	HP_RENAL_HYPOPLASIA_APLASIA		45	0.375972	1.29893	0.0857143	0.32451	1	716	tags=38%, list=29%, signal=52%
GOBP_POSITIVE_REGULATION_OF_DNA_METABOLIC_PROCESS	GOBP_POSITIVE_REGULATION_OF_DNA_METABOLIC_PROCESS		39	0.38778	1.29852	0.1375	0.324818	1	594	tags=33%, list=24%, signal=43%
HP_ABNORMALITY_OF_THE_CEREBRAL_SUBCORTEX	HP_ABNORMALITY_OF_THE_CEREBRAL_SUBCORTEX		127	0.313022	1.29847	0.0622407	0.324456	1	829	tags=38%, list=34%, signal=54%
GOMF_FATTY_ACID_BINDING	GOMF_FATTY_ACID_BINDING		18	0.463988	1.29843	0.132296	0.324071	1	772	tags=56%, list=32%, signal=81%
GOMF_TRANSMEMBRANE_RECEPTOR_PROTEIN_KINASE_ACTIVITY	GOMF_TRANSMEMBRANE_RECEPTOR_PROTEIN_KINASE_ACTIVITY		25	0.410833	1.29784	0.110112	0.324658	1	439	tags=32%, list=18%, signal=39%
HP_PATENT_DUCTUS_ARTERIOSUS	HP_PATENT_DUCTUS_ARTERIOSUS		52	0.357017	1.29706	0.0732265	0.325636	1	767	tags=35%, list=31%, signal=49%
HP_DOWNTURNED_CORNERS_OF_MOUTH	HP_DOWNTURNED_CORNERS_OF_MOUTH		20	0.444873	1.29683	0.153318	0.325654	1	824	tags=60%, list=34%, signal=90%
HP_NEOPLASM_BY_HISTOLOGY	HP_NEOPLASM_BY_HISTOLOGY		62	0.336827	1.29605	0.100467	0.326654	1	696	tags=40%, list=28%, signal=55%
GOBP_AEROBIC_RESPIRATION	GOBP_AEROBIC_RESPIRATION		20	0.437123	1.29586	0.148221	0.326573	1	619	tags=50%, list=25%, signal=66%
HP_LIMB_UNDERGROWTH	HP_LIMB_UNDERGROWTH		38	0.378496	1.29572	0.122881	0.326356	1	619	tags=37%, list=25%, signal=49%
HP_HYPOPLASIA_OF_PENIS	HP_HYPOPLASIA_OF_PENIS		55	0.341918	1.29559	0.0921053	0.326152	1	822	tags=40%, list=34%, signal=59%
GOBP_POSITIVE_REGULATION_OF_CELL_CYCLE_PHASE_TRANSITION	GOBP_POSITIVE_REGULATION_OF_CELL_CYCLE_PHASE_TRANSITION		24	0.452176	1.29489	0.164557	0.326966	1	391	tags=38%, list=16%, signal=44%
GOBP_ORGANELLE_ASSEMBLY	GOBP_ORGANELLE_ASSEMBLY		106	0.330697	1.29432	0.10828	0.327636	1	595	tags=34%, list=24%, signal=43%
GOBP_HEPATICOBILIARY_SYSTEM_DEVELOPMENT	GOBP_HEPATICOBILIARY_SYSTEM_DEVELOPMENT		43	0.370703	1.29394	0.132383	0.327952	1	158	tags=16%, list=6%, signal=17%
HP_VISUAL_FIELD_DEFECT	HP_VISUAL_FIELD_DEFECT		33	0.407323	1.29364	0.126697	0.328122	1	343	tags=18%, list=14%, signal=21%
GOBP_ORGANIC_HYDROXY_COMPOUND_METABOLIC_PROCESS	GOBP_ORGANIC_HYDROXY_COMPOUND_METABOLIC_PROCESS		105	0.312043	1.29334	0.0878661	0.328308	1	524	tags=28%, list=21%, signal=34%
HP_MIGRAINE	HP_MIGRAINE		27	0.429613	1.29294	0.129707	0.328564	1	0	tags=4%, list=0%, signal=4%
GOMF_PROTEIN_SERINE_THREONINE_KINASE_ACTIVITY	GOMF_PROTEIN_SERINE_THREONINE_KINASE_ACTIVITY		53	0.360629	1.29255	0.119101	0.328892	1	510	tags=32%, list=21%, signal=40%
GOBP_MOLTING_CYCLE	GOBP_MOLTING_CYCLE		24	0.424657	1.29232	0.125	0.328842	1	281	tags=25%, list=11%, signal=28%
GOBP_MONOCYTE_DIFFERENTIATION	GOBP_MONOCYTE_DIFFERENTIATION		16	0.48367	1.29132	0.159236	0.330234	1	438	tags=31%, list=18%, signal=38%
GOBP_POSITIVE_REGULATION_OF_CELLULAR_COMPONENT_BIOGENESIS	GOBP_POSITIVE_REGULATION_OF_CELLULAR_COMPONENT_BIOGENESIS		100	0.309975	1.29123	0.0756303	0.329951	1	575	tags=29%, list=24%, signal=36%
GOCC_I_BAND	GOCC_I_BAND		29	0.393008	1.29109	0.153017	0.329783	1	907	tags=52%, list=37%, signal=81%
GOBP_CARBOHYDRATE_METABOLIC_PROCESS	GOBP_CARBOHYDRATE_METABOLIC_PROCESS		104	0.314605	1.29044	0.0791075	0.330528	1	383	tags=19%, list=16%, signal=22%
GOBP_AMEBOIDAL_TYPE_CELL_MIGRATION	GOBP_AMEBOIDAL_TYPE_CELL_MIGRATION		139	0.301417	1.29019	0.0475059	0.330501	1	463	tags=19%, list=19%, signal=22%
GOBP_NEGATIVE_REGULATION_OF_LEUKOCYTE_APOPTOTIC_PROCESS	GOBP_NEGATIVE_REGULATION_OF_LEUKOCYTE_APOPTOTIC_PROCESS		20	0.457704	1.29006	0.151927	0.330336	1	390	tags=35%, list=16%, signal=41%
HP_ABNORMALITY_OF_FEMUR_MORPHOLOGY	HP_ABNORMALITY_OF_FEMUR_MORPHOLOGY		50	0.356503	1.28793	0.102222	0.333824	1	601	tags=36%, list=25%, signal=47%
GOBP_REGULATION_OF_BONE_REMODELING	GOBP_REGULATION_OF_BONE_REMODELING		24	0.423886	1.28765	0.120567	0.333921	1	854	tags=38%, list=35%, signal=57%
HP_ABNORMAL_CELLULAR_PHENOTYPE	HP_ABNORMAL_CELLULAR_PHENOTYPE		103	0.312859	1.28712	0.0794702	0.33446	1	730	tags=34%, list=30%, signal=46%
HP_ABNORMAL_URINARY_ELECTROLYTE_CONCENTRATION	HP_ABNORMAL_URINARY_ELECTROLYTE_CONCENTRATION		22	0.415401	1.28624	0.130064	0.335633	1	884	tags=50%, list=36%, signal=78%
GOBP_CELLULAR_RESPONSE_TO_NITROGEN_COMPOUND	GOBP_CELLULAR_RESPONSE_TO_NITROGEN_COMPOUND		160	0.29418	1.2862	0.0380313	0.335258	1	342	tags=19%, list=14%, signal=20%
GOMF_DIOXYGENASE_ACTIVITY	GOMF_DIOXYGENASE_ACTIVITY		16	0.459252	1.28606	0.151951	0.335101	1	508	tags=44%, list=21%, signal=55%
HP_ABNORMALITY_OF_HEAD_BLOOD_VESSEL	HP_ABNORMALITY_OF_HEAD_BLOOD_VESSEL		21	0.426791	1.28557	0.174442	0.335651	1	611	tags=33%, list=25%, signal=44%
HP_METAPHYSEAL_WIDENING	HP_METAPHYSEAL_WIDENING		16	0.448453	1.28552	0.1606	0.335315	1	419	tags=31%, list=17%, signal=37%
GOMF_PROTEIN_SERINE_KINASE_ACTIVITY	GOMF_PROTEIN_SERINE_KINASE_ACTIVITY		40	0.379826	1.28529	0.130531	0.335327	1	495	tags=35%, list=20%, signal=43%
HP_ABNORMAL_EXTERNAL_GENITALIA	HP_ABNORMAL_EXTERNAL_GENITALIA		153	0.300667	1.28502	0.0615385	0.33541	1	283	tags=16%, list=12%, signal=17%
GOBP_EMBRYONIC_ORGAN_MORPHOGENESIS	GOBP_EMBRYONIC_ORGAN_MORPHOGENESIS		58	0.347745	1.28474	0.0906977	0.335463	1	412	tags=21%, list=17%, signal=24%
GOBP_EMBRYO_DEVELOPMENT_ENDING_IN_BIRTH_OR_EGG_HATCHING	GOBP_EMBRYO_DEVELOPMENT_ENDING_IN_BIRTH_OR_EGG_HATCHING		124	0.312696	1.28439	0.0854167	0.335659	1	356	tags=18%, list=15%, signal=20%
HP_ABNORMAL_CEREBELLAR_VERMIS_MORPHOLOGY	HP_ABNORMAL_CEREBELLAR_VERMIS_MORPHOLOGY		33	0.385838	1.28415	0.143541	0.33568	1	684	tags=39%, list=28%, signal=54%
HP_ABNORMAL_CARDIAC_ATRIUM_MORPHOLOGY	HP_ABNORMAL_CARDIAC_ATRIUM_MORPHOLOGY		74	0.332413	1.28397	0.103524	0.33558	1	646	tags=35%, list=26%, signal=46%
GOBP_REGULATION_OF_CARTILAGE_DEVELOPMENT	GOBP_REGULATION_OF_CARTILAGE_DEVELOPMENT		22	0.431498	1.28394	0.149883	0.335194	1	883	tags=59%, list=36%, signal=92%
HP_ABNORMALITY_OF_THE_NECK	HP_ABNORMALITY_OF_THE_NECK		89	0.330982	1.28371	0.0630435	0.33517	1	432	tags=24%, list=18%, signal=28%
GOBP_REGULATION_OF_FAT_CELL_DIFFERENTIATION	GOBP_REGULATION_OF_FAT_CELL_DIFFERENTIATION		46	0.35771	1.2837	0.101911	0.334755	1	327	tags=20%, list=13%, signal=22%
HP_ABNORMAL_JOINT_MORPHOLOGY	HP_ABNORMAL_JOINT_MORPHOLOGY		192	0.290144	1.28337	0.037296	0.334913	1	601	tags=28%, list=25%, signal=34%
GOBP_CARDIAC_MUSCLE_CELL_PROLIFERATION	GOBP_CARDIAC_MUSCLE_CELL_PROLIFERATION		16	0.457481	1.28317	0.147577	0.334824	1	289	tags=25%, list=12%, signal=28%
GOBP_LIPID_CATABOLIC_PROCESS	GOBP_LIPID_CATABOLIC_PROCESS		58	0.345452	1.28268	0.11336	0.33527	1	713	tags=36%, list=29%, signal=50%
HP_ABNORMAL_CIRCULATING_METABOLITE_CONCENTRATION	HP_ABNORMAL_CIRCULATING_METABOLITE_CONCENTRATION		203	0.286016	1.28246	0.0461538	0.335273	1	779	tags=35%, list=32%, signal=47%
GOMF_ACTIVE_ION_TRANSMEMBRANE_TRANSPORTER_ACTIVITY	GOMF_ACTIVE_ION_TRANSMEMBRANE_TRANSPORTER_ACTIVITY		39	0.387039	1.2819	0.107383	0.335939	1	806	tags=44%, list=33%, signal=64%
HP_UNDERDEVELOPED_NASAL_ALAE	HP_UNDERDEVELOPED_NASAL_ALAE		15	0.463346	1.28176	0.181275	0.335816	1	412	tags=33%, list=17%, signal=40%
GOCC_CILIUM	GOCC_CILIUM		51	0.341307	1.28155	0.0899582	0.33577	1	714	tags=39%, list=29%, signal=54%
HP_ABNORMALITY_OF_UPPER_LIP	HP_ABNORMALITY_OF_UPPER_LIP		106	0.314565	1.28015	0.0827887	0.338067	1	476	tags=24%, list=19%, signal=28%
GOBP_FIBROBLAST_PROLIFERATION	GOBP_FIBROBLAST_PROLIFERATION		29	0.392383	1.27984	0.144654	0.338307	1	621	tags=45%, list=25%, signal=59%
HP_PROPORTIONATE_SHORT_STATURE	HP_PROPORTIONATE_SHORT_STATURE		17	0.444081	1.27975	0.150655	0.33808	1	565	tags=47%, list=23%, signal=61%
GOMF_STEROID_BINDING	GOMF_STEROID_BINDING		28	0.397942	1.27905	0.142857	0.338936	1	143	tags=14%, list=6%, signal=15%
GOBP_REGULATION_OF_ACTIN_FILAMENT_BUNDLE_ASSEMBLY	GOBP_REGULATION_OF_ACTIN_FILAMENT_BUNDLE_ASSEMBLY		22	0.425325	1.27893	0.144654	0.338688	1	524	tags=36%, list=21%, signal=46%
HP_DENTAL_CROWDING	HP_DENTAL_CROWDING		23	0.441288	1.27883	0.12	0.338455	1	779	tags=48%, list=32%, signal=70%
GOBP_CHROMOSOME_CONDENSATION	GOBP_CHROMOSOME_CONDENSATION		20	0.481545	1.27875	0.205339	0.338157	1	566	tags=55%, list=23%, signal=71%
GOBP_REGULATION_OF_ANION_TRANSPORT	GOBP_REGULATION_OF_ANION_TRANSPORT		22	0.424132	1.27789	0.155925	0.33934	1	499	tags=32%, list=20%, signal=40%
GOBP_REGULATION_OF_BINDING	GOBP_REGULATION_OF_BINDING		77	0.341969	1.2756	0.110429	0.343215	1	269	tags=18%, list=11%, signal=20%
HP_ABNORMAL_LOCATION_OF_EARS	HP_ABNORMAL_LOCATION_OF_EARS		102	0.312156	1.27512	0.0808989	0.343698	1	831	tags=39%, list=34%, signal=57%
GOBP_ENDOTHELIAL_CELL_MIGRATION	GOBP_ENDOTHELIAL_CELL_MIGRATION		91	0.316436	1.27417	0.0776471	0.34505	1	393	tags=19%, list=16%, signal=21%
GOBP_SKELETAL_SYSTEM_DEVELOPMENT	GOBP_SKELETAL_SYSTEM_DEVELOPMENT		120	0.302913	1.27388	0.0514905	0.345115	1	585	tags=27%, list=24%, signal=33%
HP_CONTRACTURES_OF_THE_JOINTS_OF_THE_UPPER_LIMBS	HP_CONTRACTURES_OF_THE_JOINTS_OF_THE_UPPER_LIMBS		49	0.375414	1.27344	0.120536	0.345496	1	472	tags=33%, list=19%, signal=40%
HP_INFANTILE_ONSET	HP_INFANTILE_ONSET		82	0.329884	1.27277	0.0704846	0.346413	1	589	tags=29%, list=24%, signal=37%
GOBP_NEGATIVE_REGULATION_OF_TISSUE_REMODELING	GOBP_NEGATIVE_REGULATION_OF_TISSUE_REMODELING		15	0.467763	1.27272	0.163594	0.346093	1	854	tags=40%, list=35%, signal=61%
GOBP_NEGATIVE_REGULATION_OF_FAT_CELL_DIFFERENTIATION	GOBP_NEGATIVE_REGULATION_OF_FAT_CELL_DIFFERENTIATION		22	0.41186	1.2721	0.157447	0.346894	1	179	tags=18%, list=7%, signal=19%
GOBP_POSITIVE_REGULATION_OF_PROTEIN_SECRETION	GOBP_POSITIVE_REGULATION_OF_PROTEIN_SECRETION		31	0.363281	1.27183	0.138702	0.34699	1	381	tags=26%, list=16%, signal=30%
HP_SEVERE_GLOBAL_DEVELOPMENTAL_DELAY	HP_SEVERE_GLOBAL_DEVELOPMENTAL_DELAY		25	0.412473	1.27152	0.152866	0.347154	1	790	tags=40%, list=32%, signal=58%
HP_POSITIONAL_FOOT_DEFORMITY	HP_POSITIONAL_FOOT_DEFORMITY		65	0.349744	1.27052	0.0995671	0.348608	1	472	tags=31%, list=19%, signal=37%
GOBP_ADENYLATE_CYCLASE_INHIBITING_G_PROTEIN_COUPLED_RECEPTOR_SIGNALING_PATHWAY	GOBP_ADENYLATE_CYCLASE_INHIBITING_G_PROTEIN_COUPLED_RECEPTOR_SIGNALING_PATHWAY		16	0.48023	1.27048	0.197581	0.348249	1	367	tags=19%, list=15%, signal=22%
HP_GYNECOMASTIA	HP_GYNECOMASTIA		18	0.433966	1.27039	0.150743	0.347977	1	258	tags=22%, list=11%, signal=25%
GOBP_MONOSACCHARIDE_METABOLIC_PROCESS	GOBP_MONOSACCHARIDE_METABOLIC_PROCESS		55	0.343872	1.26972	0.118677	0.348934	1	374	tags=20%, list=15%, signal=23%
GOMF_TRANSCRIPTION_FACTOR_BINDING	GOMF_TRANSCRIPTION_FACTOR_BINDING		99	0.329699	1.26933	0.135417	0.349344	1	182	tags=13%, list=7%, signal=14%
HP_ABNORMALITY_OF_THE_PANCREAS	HP_ABNORMALITY_OF_THE_PANCREAS		66	0.318571	1.26879	0.0649895	0.349959	1	220	tags=17%, list=9%, signal=18%
GOBP_PURINE_CONTAINING_COMPOUND_BIOSYNTHETIC_PROCESS	GOBP_PURINE_CONTAINING_COMPOUND_BIOSYNTHETIC_PROCESS		28	0.413021	1.26863	0.136752	0.349865	1	612	tags=36%, list=25%, signal=47%
HP_ABNORMAL_CHORIORETINAL_MORPHOLOGY	HP_ABNORMAL_CHORIORETINAL_MORPHOLOGY		24	0.418598	1.26789	0.152083	0.350758	1	471	tags=33%, list=19%, signal=41%
HP_GRAY_MATTER_HETEROTOPIA	HP_GRAY_MATTER_HETEROTOPIA		22	0.408011	1.26786	0.164557	0.350372	1	824	tags=50%, list=34%, signal=75%
GOBP_RESPONSE_TO_ESTRADIOL	GOBP_RESPONSE_TO_ESTRADIOL		42	0.365879	1.26728	0.106095	0.351068	1	660	tags=38%, list=27%, signal=51%
HP_LOW_ANTERIOR_HAIRLINE	HP_LOW_ANTERIOR_HAIRLINE		18	0.445292	1.26725	0.169935	0.350694	1	223	tags=17%, list=9%, signal=18%
HP_APLASIA_HYPOPLASIA_OF_THE_RADIUS	HP_APLASIA_HYPOPLASIA_OF_THE_RADIUS		15	0.474739	1.26615	0.172131	0.35225	1	779	tags=60%, list=32%, signal=87%
HP_SKIN_ULCER	HP_SKIN_ULCER		38	0.397217	1.26603	0.121622	0.352054	1	476	tags=26%, list=19%, signal=32%
GOBP_BLOOD_VESSEL_ENDOTHELIAL_CELL_MIGRATION	GOBP_BLOOD_VESSEL_ENDOTHELIAL_CELL_MIGRATION		49	0.352659	1.26561	0.104255	0.352357	1	368	tags=22%, list=15%, signal=26%
GOBP_XENOBIOTIC_METABOLIC_PROCESS	GOBP_XENOBIOTIC_METABOLIC_PROCESS		18	0.424578	1.2656	0.157371	0.351959	1	351	tags=28%, list=14%, signal=32%
GOBP_DNA_CONFORMATION_CHANGE	GOBP_DNA_CONFORMATION_CHANGE		52	0.395062	1.26401	0.174603	0.354543	1	630	tags=46%, list=26%, signal=61%
HP_ABNORMAL_STERNUM_MORPHOLOGY	HP_ABNORMAL_STERNUM_MORPHOLOGY		69	0.32526	1.26374	0.0876404	0.354664	1	554	tags=28%, list=23%, signal=35%
HP_ABNORMALITY_OF_THE_SPINAL_CORD	HP_ABNORMALITY_OF_THE_SPINAL_CORD		64	0.337384	1.26344	0.106522	0.354792	1	824	tags=38%, list=34%, signal=55%
GOBP_MALE_GAMETE_GENERATION	GOBP_MALE_GAMETE_GENERATION		56	0.330287	1.26268	0.112311	0.355899	1	267	tags=18%, list=11%, signal=20%
GOBP_REGULATION_OF_CATION_CHANNEL_ACTIVITY	GOBP_REGULATION_OF_CATION_CHANNEL_ACTIVITY		34	0.360556	1.26264	0.156627	0.355556	1	114	tags=15%, list=5%, signal=15%
GOBP_LIPID_EXPORT_FROM_CELL	GOBP_LIPID_EXPORT_FROM_CELL		16	0.463415	1.26236	0.168	0.355592	1	414	tags=25%, list=17%, signal=30%
GOBP_POSITIVE_REGULATION_OF_DEVELOPMENTAL_GROWTH	GOBP_POSITIVE_REGULATION_OF_DEVELOPMENTAL_GROWTH		36	0.376318	1.26215	0.127517	0.355552	1	400	tags=25%, list=16%, signal=29%
GOBP_NEUROINFLAMMATORY_RESPONSE	GOBP_NEUROINFLAMMATORY_RESPONSE		24	0.407938	1.26212	0.146045	0.355159	1	326	tags=21%, list=13%, signal=24%
GOBP_REGULATION_OF_METAL_ION_TRANSPORT	GOBP_REGULATION_OF_METAL_ION_TRANSPORT		85	0.315335	1.26185	0.0873362	0.355231	1	139	tags=15%, list=6%, signal=16%
GOBP_PEPTIDYL_SERINE_MODIFICATION	GOBP_PEPTIDYL_SERINE_MODIFICATION		51	0.338493	1.26154	0.0982143	0.355423	1	280	tags=20%, list=11%, signal=22%
GOBP_NEGATIVE_REGULATION_OF_PROTEIN_CONTAINING_COMPLEX_ASSEMBLY	GOBP_NEGATIVE_REGULATION_OF_PROTEIN_CONTAINING_COMPLEX_ASSEMBLY		26	0.406191	1.2615	0.161148	0.355053	1	121	tags=15%, list=5%, signal=16%
GOBP_ERK1_AND_ERK2_CASCADE	GOBP_ERK1_AND_ERK2_CASCADE		110	0.300444	1.26024	0.0859031	0.357	1	451	tags=22%, list=18%, signal=26%
HP_ABNORMALITY_OF_THE_PITUITARY_GLAND	HP_ABNORMALITY_OF_THE_PITUITARY_GLAND		48	0.34953	1.25778	0.132911	0.361431	1	702	tags=40%, list=29%, signal=54%
HP_TALIPES_EQUINOVARUS	HP_TALIPES_EQUINOVARUS		55	0.356455	1.25759	0.105042	0.361333	1	472	tags=31%, list=19%, signal=37%
HP_TETRALOGY_OF_FALLOT	HP_TETRALOGY_OF_FALLOT		33	0.373467	1.2569	0.150206	0.362205	1	283	tags=21%, list=12%, signal=24%
HP_ABNORMALITY_OF_THE_SPLEEN	HP_ABNORMALITY_OF_THE_SPLEEN		128	0.29278	1.25652	0.0643777	0.362581	1	580	tags=23%, list=24%, signal=29%
GOBP_POSITIVE_REGULATION_OF_LIPID_METABOLIC_PROCESS	GOBP_POSITIVE_REGULATION_OF_LIPID_METABOLIC_PROCESS		51	0.361036	1.25592	0.138004	0.363391	1	388	tags=16%, list=16%, signal=18%
GOCC_GOLGI_MEMBRANE	GOCC_GOLGI_MEMBRANE		69	0.335096	1.25519	0.114224	0.364351	1	476	tags=20%, list=19%, signal=24%
HP_CORNEAL_OPACITY	HP_CORNEAL_OPACITY		57	0.334382	1.25425	0.138298	0.365759	1	565	tags=26%, list=23%, signal=33%
HP_APLASIA_HYPOPLASIA_AFFECTING_THE_ANTERIOR_SEGMENT_OF_THE_EYE	HP_APLASIA_HYPOPLASIA_AFFECTING_THE_ANTERIOR_SEGMENT_OF_THE_EYE		22	0.412037	1.25391	0.173387	0.365988	1	824	tags=50%, list=34%, signal=75%
GOBP_POSITIVE_REGULATION_OF_LOCOMOTION	GOBP_POSITIVE_REGULATION_OF_LOCOMOTION		207	0.278036	1.25379	0.0549199	0.365733	1	509	tags=23%, list=21%, signal=26%
GOCC_SYNAPSE	GOCC_SYNAPSE		183	0.289385	1.25379	0.0647321	0.365303	1	610	tags=27%, list=25%, signal=33%
GOMF_CARBOXYLIC_ESTER_HYDROLASE_ACTIVITY	GOMF_CARBOXYLIC_ESTER_HYDROLASE_ACTIVITY		22	0.417327	1.25376	0.17562	0.36491	1	32	tags=14%, list=1%, signal=14%
GOCC_ORGANELLE_INNER_MEMBRANE	GOCC_ORGANELLE_INNER_MEMBRANE		39	0.367094	1.25335	0.131373	0.365263	1	600	tags=38%, list=25%, signal=50%
GOBP_CELLULAR_RESPIRATION	GOBP_CELLULAR_RESPIRATION		27	0.393231	1.2533	0.166667	0.36494	1	687	tags=48%, list=28%, signal=66%
GOBP_IN_UTERO_EMBRYONIC_DEVELOPMENT	GOBP_IN_UTERO_EMBRYONIC_DEVELOPMENT		85	0.325211	1.25273	0.114224	0.365634	1	282	tags=14%, list=12%, signal=15%
GOBP_RESPONSE_TO_FIBROBLAST_GROWTH_FACTOR	GOBP_RESPONSE_TO_FIBROBLAST_GROWTH_FACTOR		30	0.377298	1.25192	0.140756	0.36681	1	491	tags=33%, list=20%, signal=41%
HP_ABNORMALITY_OF_THE_CHEEK	HP_ABNORMALITY_OF_THE_CHEEK		38	0.358034	1.25174	0.16849	0.366712	1	824	tags=55%, list=34%, signal=82%
HP_ABNORMAL_RETINAL_VASCULAR_MORPHOLOGY	HP_ABNORMAL_RETINAL_VASCULAR_MORPHOLOGY		41	0.367532	1.25149	0.13347	0.366748	1	638	tags=34%, list=26%, signal=45%
GOBP_POSITIVE_REGULATION_OF_EPITHELIAL_CELL_MIGRATION	GOBP_POSITIVE_REGULATION_OF_EPITHELIAL_CELL_MIGRATION		55	0.338958	1.25106	0.089172	0.367156	1	423	tags=24%, list=17%, signal=28%
HP_WIDE_NASAL_BRIDGE	HP_WIDE_NASAL_BRIDGE		71	0.318058	1.25101	0.114519	0.366824	1	464	tags=21%, list=19%, signal=25%
HP_URINARY_INCONTINENCE	HP_URINARY_INCONTINENCE		21	0.414902	1.25071	0.160356	0.367013	1	588	tags=48%, list=24%, signal=62%
HP_ABNORMALITY_OF_SKIN_PIGMENTATION	HP_ABNORMALITY_OF_SKIN_PIGMENTATION		89	0.322136	1.25003	0.10989	0.367973	1	696	tags=34%, list=28%, signal=45%
HP_APLASIA_HYPOPLASIA_OF_THE_EXTREMITIES	HP_APLASIA_HYPOPLASIA_OF_THE_EXTREMITIES		106	0.308735	1.24997	0.115974	0.367654	1	829	tags=44%, list=34%, signal=64%
HP_ABNORMALITY_OF_THE_MIDDLE_EAR	HP_ABNORMALITY_OF_THE_MIDDLE_EAR		96	0.302684	1.24968	0.0788288	0.367818	1	432	tags=19%, list=18%, signal=22%
HP_HIRSUTISM	HP_HIRSUTISM		33	0.369312	1.24968	0.157328	0.367407	1	432	tags=18%, list=18%, signal=22%
GOBP_EMBRYONIC_PLACENTA_DEVELOPMENT	GOBP_EMBRYONIC_PLACENTA_DEVELOPMENT		28	0.38929	1.24964	0.152401	0.367052	1	280	tags=18%, list=11%, signal=20%
HP_DYSTONIA	HP_DYSTONIA		61	0.331121	1.24941	0.0992218	0.367077	1	421	tags=18%, list=17%, signal=21%
GOBP_NUCLEOBASE_CONTAINING_SMALL_MOLECULE_METABOLIC_PROCESS	GOBP_NUCLEOBASE_CONTAINING_SMALL_MOLECULE_METABOLIC_PROCESS		78	0.328766	1.24935	0.127789	0.366772	1	492	tags=28%, list=20%, signal=34%
GOMF_KINASE_BINDING	GOMF_KINASE_BINDING		160	0.29346	1.24929	0.111336	0.366462	1	701	tags=31%, list=29%, signal=41%
GOBP_REGULATION_OF_EPITHELIAL_TO_MESENCHYMAL_TRANSITION	GOBP_REGULATION_OF_EPITHELIAL_TO_MESENCHYMAL_TRANSITION		33	0.377585	1.24888	0.132159	0.366811	1	388	tags=15%, list=16%, signal=18%
GOMF_LIPID_BINDING	GOMF_LIPID_BINDING		161	0.293255	1.24685	0.0923423	0.370547	1	645	tags=29%, list=26%, signal=37%
HP_ABNORMALITY_OF_CIRCULATING_ENZYME_LEVEL	HP_ABNORMALITY_OF_CIRCULATING_ENZYME_LEVEL		42	0.355162	1.24677	0.140594	0.370258	1	861	tags=45%, list=35%, signal=69%
GOBP_POSITIVE_REGULATION_OF_EPITHELIAL_CELL_PROLIFERATION	GOBP_POSITIVE_REGULATION_OF_EPITHELIAL_CELL_PROLIFERATION		79	0.320578	1.24614	0.0911271	0.371104	1	280	tags=15%, list=11%, signal=17%
GOMF_RNA_BINDING	GOMF_RNA_BINDING		129	0.306475	1.24567	0.135135	0.371598	1	336	tags=20%, list=14%, signal=22%
HP_THIN_VERMILION_BORDER	HP_THIN_VERMILION_BORDER		51	0.339055	1.24557	0.134884	0.371367	1	463	tags=25%, list=19%, signal=31%
GOBP_POSITIVE_REGULATION_OF_SUPRAMOLECULAR_FIBER_ORGANIZATION	GOBP_POSITIVE_REGULATION_OF_SUPRAMOLECULAR_FIBER_ORGANIZATION		48	0.337436	1.2452	0.135699	0.37165	1	574	tags=33%, list=23%, signal=43%
GOMF_PHOSPHATIDYLSERINE_BINDING	GOMF_PHOSPHATIDYLSERINE_BINDING		17	0.45267	1.24491	0.178879	0.371775	1	387	tags=35%, list=16%, signal=42%
HP_PHENOTYPIC_VARIABILITY	HP_PHENOTYPIC_VARIABILITY		65	0.33802	1.24484	0.107527	0.3715	1	445	tags=23%, list=18%, signal=27%
GOBP_LEUKOCYTE_HOMEOSTASIS	GOBP_LEUKOCYTE_HOMEOSTASIS		32	0.364817	1.24443	0.157044	0.37182	1	340	tags=19%, list=14%, signal=21%
GOBP_POSITIVE_REGULATION_OF_GROWTH	GOBP_POSITIVE_REGULATION_OF_GROWTH		53	0.329488	1.24433	0.129841	0.371612	1	417	tags=23%, list=17%, signal=27%
GOBP_RESPONSE_TO_TYPE_I_INTERFERON	GOBP_RESPONSE_TO_TYPE_I_INTERFERON		15	0.456424	1.24432	0.185567	0.371197	1	7	tags=7%, list=0%, signal=7%
HP_ABNORMALITY_OF_THE_PHILTRUM	HP_ABNORMALITY_OF_THE_PHILTRUM		73	0.322006	1.24429	0.0951327	0.370852	1	476	tags=23%, list=19%, signal=28%
GOBP_POSITIVE_REGULATION_OF_REPRODUCTIVE_PROCESS	GOBP_POSITIVE_REGULATION_OF_REPRODUCTIVE_PROCESS		18	0.461488	1.24415	0.192394	0.37069	1	582	tags=33%, list=24%, signal=43%
GOBP_RETINA_DEVELOPMENT_IN_CAMERA_TYPE_EYE	GOBP_RETINA_DEVELOPMENT_IN_CAMERA_TYPE_EYE		33	0.37508	1.2432	0.149888	0.372157	1	289	tags=21%, list=12%, signal=24%
HP_HIGHLY_ARCHED_EYEBROW	HP_HIGHLY_ARCHED_EYEBROW		22	0.406409	1.24271	0.191446	0.372651	1	824	tags=50%, list=34%, signal=75%
HP_JAUNDICE	HP_JAUNDICE		32	0.383288	1.24144	0.151329	0.374803	1	673	tags=34%, list=28%, signal=47%
GOCC_SECRETORY_GRANULE	GOCC_SECRETORY_GRANULE		254	0.263832	1.24085	0.064588	0.375613	1	621	tags=29%, list=25%, signal=35%
GOBP_CELLULAR_RESPONSE_TO_MECHANICAL_STIMULUS	GOBP_CELLULAR_RESPONSE_TO_MECHANICAL_STIMULUS		26	0.401049	1.24052	0.153846	0.375821	1	337	tags=23%, list=14%, signal=26%
GOBP_NUCLEOSIDE_DIPHOSPHATE_METABOLIC_PROCESS	GOBP_NUCLEOSIDE_DIPHOSPHATE_METABOLIC_PROCESS		26	0.423388	1.24032	0.2	0.375823	1	364	tags=35%, list=15%, signal=40%
GOMF_CYTOSKELETAL_PROTEIN_BINDING	GOMF_CYTOSKELETAL_PROTEIN_BINDING		182	0.292207	1.24015	0.10338	0.375722	1	838	tags=42%, list=34%, signal=59%
GOBP_MITOTIC_SPINDLE_ORGANIZATION	GOBP_MITOTIC_SPINDLE_ORGANIZATION		34	0.425605	1.23983	0.215886	0.375874	1	709	tags=53%, list=29%, signal=74%
HP_APLASIA_HYPOPLASIA_INVOLVING_THE_SKELETON	HP_APLASIA_HYPOPLASIA_INVOLVING_THE_SKELETON		167	0.29072	1.23963	0.0889371	0.375823	1	831	tags=41%, list=34%, signal=58%
GOBP_PROTEIN_LOCALIZATION_TO_PLASMA_MEMBRANE	GOBP_PROTEIN_LOCALIZATION_TO_PLASMA_MEMBRANE		50	0.34112	1.2388	0.131183	0.377167	1	388	tags=22%, list=16%, signal=26%
HP_RETINAL_ATROPHY	HP_RETINAL_ATROPHY		18	0.428264	1.23814	0.194617	0.378013	1	343	tags=28%, list=14%, signal=32%
HP_SIMPLIFIED_GYRAL_PATTERN	HP_SIMPLIFIED_GYRAL_PATTERN		15	0.465417	1.2376	0.218	0.378726	1	445	tags=33%, list=18%, signal=40%
GOBP_ICOSANOID_BIOSYNTHETIC_PROCESS	GOBP_ICOSANOID_BIOSYNTHETIC_PROCESS		20	0.407172	1.2375	0.192641	0.378489	1	279	tags=25%, list=11%, signal=28%
GOBP_NEGATIVE_REGULATION_OF_COAGULATION	GOBP_NEGATIVE_REGULATION_OF_COAGULATION		23	0.384088	1.23719	0.172949	0.378703	1	531	tags=39%, list=22%, signal=50%
GOBP_SECOND_MESSENGER_MEDIATED_SIGNALING	GOBP_SECOND_MESSENGER_MEDIATED_SIGNALING		82	0.316126	1.23701	0.0878378	0.378639	1	377	tags=18%, list=15%, signal=21%
GOBP_REGULATION_OF_CYSTEINE_TYPE_ENDOPEPTIDASE_ACTIVITY	GOBP_REGULATION_OF_CYSTEINE_TYPE_ENDOPEPTIDASE_ACTIVITY		60	0.317283	1.23698	0.129979	0.378263	1	721	tags=35%, list=29%, signal=48%
GOBP_EXPORT_ACROSS_PLASMA_MEMBRANE	GOBP_EXPORT_ACROSS_PLASMA_MEMBRANE		17	0.440667	1.23687	0.211087	0.378051	1	521	tags=47%, list=21%, signal=59%
GOBP_REGULATION_OF_CELL_DEATH	GOBP_REGULATION_OF_CELL_DEATH		379	0.262873	1.23648	0.0752688	0.378412	1	439	tags=18%, list=18%, signal=19%
GOBP_NEGATIVE_REGULATION_OF_ORGANELLE_ORGANIZATION	GOBP_NEGATIVE_REGULATION_OF_ORGANELLE_ORGANIZATION		58	0.347668	1.23634	0.179104	0.378229	1	643	tags=34%, list=26%, signal=46%
GOBP_POSITIVE_REGULATION_OF_INTERLEUKIN_6_PRODUCTION	GOBP_POSITIVE_REGULATION_OF_INTERLEUKIN_6_PRODUCTION		37	0.36106	1.23632	0.158859	0.377827	1	341	tags=14%, list=14%, signal=15%
HP_ABNORMAL_LATERAL_VENTRICLE_MORPHOLOGY	HP_ABNORMAL_LATERAL_VENTRICLE_MORPHOLOGY		17	0.431265	1.2362	0.186441	0.377633	1	953	tags=53%, list=39%, signal=86%
GOBP_SUBSTRATE_ADHESION_DEPENDENT_CELL_SPREADING	GOBP_SUBSTRATE_ADHESION_DEPENDENT_CELL_SPREADING		27	0.397922	1.23568	0.124454	0.378241	1	700	tags=41%, list=29%, signal=56%
GOMF_OXIDOREDUCTASE_ACTIVITY	GOMF_OXIDOREDUCTASE_ACTIVITY		119	0.301074	1.23554	0.116803	0.37804	1	319	tags=20%, list=13%, signal=22%
HP_ABNORMALITY_OF_REPRODUCTIVE_SYSTEM_PHYSIOLOGY	HP_ABNORMALITY_OF_REPRODUCTIVE_SYSTEM_PHYSIOLOGY		104	0.29295	1.23535	0.114471	0.377981	1	702	tags=38%, list=29%, signal=50%
HP_SLANTING_OF_THE_PALPEBRAL_FISSURE	HP_SLANTING_OF_THE_PALPEBRAL_FISSURE		78	0.32902	1.23499	0.152577	0.378312	1	567	tags=31%, list=23%, signal=39%
GOBP_FEMALE_GAMETE_GENERATION	GOBP_FEMALE_GAMETE_GENERATION		38	0.360753	1.23482	0.154867	0.378266	1	279	tags=24%, list=11%, signal=26%
HP_TRIANGULAR_FACE	HP_TRIANGULAR_FACE		29	0.384164	1.2348	0.137931	0.377895	1	914	tags=55%, list=37%, signal=87%
HP_NEOPLASM_OF_THE_SKIN	HP_NEOPLASM_OF_THE_SKIN		40	0.35205	1.23425	0.156989	0.378535	1	327	tags=28%, list=13%, signal=31%
GOBP_REGULATION_OF_PROTEIN_PHOSPHORYLATION	GOBP_REGULATION_OF_PROTEIN_PHOSPHORYLATION		273	0.273541	1.23343	0.0731707	0.379815	1	628	tags=28%, list=26%, signal=33%
GOBP_POSITIVE_REGULATION_OF_OSTEOBLAST_DIFFERENTIATION	GOBP_POSITIVE_REGULATION_OF_OSTEOBLAST_DIFFERENTIATION		21	0.418211	1.23338	0.189125	0.379516	1	262	tags=19%, list=11%, signal=21%
HP_ABNORMAL_BILIARY_TRACT_MORPHOLOGY	HP_ABNORMAL_BILIARY_TRACT_MORPHOLOGY		17	0.427147	1.23336	0.194093	0.379142	1	580	tags=29%, list=24%, signal=38%
HP_THIN_UPPER_LIP_VERMILION	HP_THIN_UPPER_LIP_VERMILION		35	0.366302	1.2329	0.170115	0.379681	1	883	tags=54%, list=36%, signal=84%
GOBP_POSITIVE_REGULATION_OF_CATALYTIC_ACTIVITY	GOBP_POSITIVE_REGULATION_OF_CATALYTIC_ACTIVITY		276	0.269025	1.23281	0.0629371	0.37946	1	590	tags=26%, list=24%, signal=31%
HP_ENLARGED_POSTERIOR_FOSSA	HP_ENLARGED_POSTERIOR_FOSSA		19	0.424766	1.23279	0.203354	0.379056	1	684	tags=42%, list=28%, signal=58%
HP_HYPOPLASIA_OF_THE_CORPUS_CALLOSUM	HP_HYPOPLASIA_OF_THE_CORPUS_CALLOSUM		47	0.348556	1.23138	0.154489	0.3814	1	795	tags=38%, list=33%, signal=56%
GOCC_NUCLEAR_MEMBRANE	GOCC_NUCLEAR_MEMBRANE		33	0.368806	1.2313	0.175153	0.381141	1	615	tags=42%, list=25%, signal=56%
GOBP_MUSCLE_TISSUE_DEVELOPMENT	GOBP_MUSCLE_TISSUE_DEVELOPMENT		96	0.304053	1.23116	0.117371	0.380965	1	121	tags=9%, list=5%, signal=9%
GOBP_CELLULAR_HORMONE_METABOLIC_PROCESS	GOBP_CELLULAR_HORMONE_METABOLIC_PROCESS		28	0.374682	1.23115	0.171843	0.380552	1	605	tags=36%, list=25%, signal=47%
HP_ABNORMAL_LIP_MORPHOLOGY	HP_ABNORMAL_LIP_MORPHOLOGY		138	0.29178	1.23115	0.104677	0.380136	1	476	tags=22%, list=19%, signal=26%
HP_ABNORMAL_BONE_STRUCTURE	HP_ABNORMAL_BONE_STRUCTURE		152	0.280467	1.23079	0.0829384	0.38045	1	567	tags=27%, list=23%, signal=33%
GOBP_MULTICELLULAR_ORGANISM_REPRODUCTION	GOBP_MULTICELLULAR_ORGANISM_REPRODUCTION		138	0.286209	1.23012	0.0970874	0.38136	1	279	tags=17%, list=11%, signal=19%
HP_ABNORMAL_THUMB_MORPHOLOGY	HP_ABNORMAL_THUMB_MORPHOLOGY		55	0.342736	1.22962	0.138636	0.381934	1	824	tags=49%, list=34%, signal=72%
GOCC_CHROMATIN	GOCC_CHROMATIN		200	0.295112	1.22943	0.146694	0.381895	1	417	tags=22%, list=17%, signal=24%
GOBP_POSITIVE_REGULATION_OF_ESTABLISHMENT_OF_PROTEIN_LOCALIZATION	GOBP_POSITIVE_REGULATION_OF_ESTABLISHMENT_OF_PROTEIN_LOCALIZATION		55	0.320132	1.22935	0.148984	0.381651	1	294	tags=20%, list=12%, signal=22%
GOBP_CELLULAR_RESPONSE_TO_STRESS	GOBP_CELLULAR_RESPONSE_TO_STRESS		313	0.276977	1.22927	0.133758	0.381349	1	605	tags=27%, list=25%, signal=31%
GOBP_MESENCHYME_DEVELOPMENT	GOBP_MESENCHYME_DEVELOPMENT		85	0.31278	1.22914	0.0980861	0.381217	1	482	tags=20%, list=20%, signal=24%
HP_TETRAPARESIS	HP_TETRAPARESIS		19	0.428034	1.22886	0.207171	0.381343	1	806	tags=53%, list=33%, signal=78%
HP_SPARSE_HAIR	HP_SPARSE_HAIR		51	0.339861	1.22882	0.128755	0.381035	1	258	tags=20%, list=11%, signal=21%
GOBP_POSITIVE_REGULATION_OF_MUSCLE_CONTRACTION	GOBP_POSITIVE_REGULATION_OF_MUSCLE_CONTRACTION		16	0.449531	1.22861	0.165966	0.381008	1	407	tags=31%, list=17%, signal=37%
HP_OSTEOLYSIS	HP_OSTEOLYSIS		31	0.368561	1.22837	0.143478	0.381118	1	643	tags=42%, list=26%, signal=56%
HP_NEOPLASM_OF_THE_GENITOURINARY_TRACT	HP_NEOPLASM_OF_THE_GENITOURINARY_TRACT		41	0.354868	1.22819	0.150776	0.381083	1	684	tags=41%, list=28%, signal=57%
HP_EPICANTHUS	HP_EPICANTHUS		70	0.333443	1.22738	0.115663	0.382181	1	665	tags=31%, list=27%, signal=42%
GOBP_RESPONSE_TO_FATTY_ACID	GOBP_RESPONSE_TO_FATTY_ACID		23	0.390847	1.22728	0.179204	0.381978	1	407	tags=26%, list=17%, signal=31%
GOBP_POSITIVE_REGULATION_OF_CELL_POPULATION_PROLIFERATION	GOBP_POSITIVE_REGULATION_OF_CELL_POPULATION_PROLIFERATION		269	0.266139	1.22716	0.0605327	0.381789	1	443	tags=18%, list=18%, signal=20%
HP_CEREBELLAR_CYST	HP_CEREBELLAR_CYST		19	0.420114	1.2271	0.200422	0.381491	1	684	tags=42%, list=28%, signal=58%
HP_INCREASED_BONE_MINERAL_DENSITY	HP_INCREASED_BONE_MINERAL_DENSITY		25	0.403539	1.2268	0.149533	0.381687	1	534	tags=28%, list=22%, signal=35%
HP_HYDROCEPHALUS	HP_HYDROCEPHALUS		57	0.321306	1.22664	0.161491	0.381628	1	712	tags=37%, list=29%, signal=51%
HP_ABNORMALITY_OF_THE_EXTERNAL_NOSE	HP_ABNORMALITY_OF_THE_EXTERNAL_NOSE		106	0.300827	1.22616	0.121076	0.382169	1	471	tags=25%, list=19%, signal=29%
HP_MYOPATHY	HP_MYOPATHY		54	0.343069	1.22552	0.151515	0.383017	1	864	tags=46%, list=35%, signal=70%
GOBP_CELLULAR_RESPONSE_TO_VASCULAR_ENDOTHELIAL_GROWTH_FACTOR_STIMULUS	GOBP_CELLULAR_RESPONSE_TO_VASCULAR_ENDOTHELIAL_GROWTH_FACTOR_STIMULUS		27	0.374862	1.22535	0.165179	0.382987	1	166	tags=11%, list=7%, signal=12%
GOBP_REGULATION_OF_BLOOD_PRESSURE	GOBP_REGULATION_OF_BLOOD_PRESSURE		55	0.338032	1.22468	0.119804	0.383985	1	342	tags=22%, list=14%, signal=25%
HP_DIALEPTIC_SEIZURE	HP_DIALEPTIC_SEIZURE		23	0.400982	1.22396	0.18259	0.385057	1	463	tags=26%, list=19%, signal=32%
GOMF_ENZYME_ACTIVATOR_ACTIVITY	GOMF_ENZYME_ACTIVATOR_ACTIVITY		101	0.297	1.22394	0.106481	0.384697	1	621	tags=32%, list=25%, signal=41%
GOBP_IMPORT_ACROSS_PLASMA_MEMBRANE	GOBP_IMPORT_ACROSS_PLASMA_MEMBRANE		43	0.359332	1.22387	0.144828	0.384404	1	521	tags=37%, list=21%, signal=46%
HP_ABNORMALITY_OF_BONE_MINERAL_DENSITY	HP_ABNORMALITY_OF_BONE_MINERAL_DENSITY		120	0.284205	1.22344	0.110588	0.384872	1	567	tags=26%, list=23%, signal=32%
HP_ABNORMAL_TONGUE_MORPHOLOGY	HP_ABNORMAL_TONGUE_MORPHOLOGY		45	0.351227	1.22321	0.151188	0.384944	1	750	tags=44%, list=31%, signal=63%
GOBP_PHOSPHORYLATION	GOBP_PHOSPHORYLATION		386	0.266688	1.22266	0.0883002	0.385714	1	577	tags=25%, list=24%, signal=28%
HP_SPASTICITY	HP_SPASTICITY		94	0.30298	1.22234	0.137795	0.38594	1	500	tags=24%, list=20%, signal=30%
GOBP_EPITHELIAL_TUBE_MORPHOGENESIS	GOBP_EPITHELIAL_TUBE_MORPHOGENESIS		84	0.310471	1.21981	0.129717	0.390562	1	292	tags=12%, list=12%, signal=13%
GOBP_HOMOPHILIC_CELL_ADHESION_VIA_PLASMA_MEMBRANE_ADHESION_MOLECULES	GOBP_HOMOPHILIC_CELL_ADHESION_VIA_PLASMA_MEMBRANE_ADHESION_MOLECULES		32	0.385809	1.21967	0.19833	0.390441	1	15	tags=6%, list=1%, signal=6%
GOBP_POSITIVE_REGULATION_OF_VASCULATURE_DEVELOPMENT	GOBP_POSITIVE_REGULATION_OF_VASCULATURE_DEVELOPMENT		70	0.317562	1.21903	0.143519	0.3913	1	215	tags=11%, list=9%, signal=12%
GOMF_HYDROLASE_ACTIVITY_ACTING_ON_ESTER_BONDS	GOMF_HYDROLASE_ACTIVITY_ACTING_ON_ESTER_BONDS		93	0.300476	1.21758	0.110417	0.393791	1	650	tags=30%, list=27%, signal=39%
GOBP_CELLULAR_COMPONENT_ASSEMBLY_INVOLVED_IN_MORPHOGENESIS	GOBP_CELLULAR_COMPONENT_ASSEMBLY_INVOLVED_IN_MORPHOGENESIS		21	0.409495	1.21639	0.217002	0.3958	1	84	tags=14%, list=3%, signal=15%
GOBP_METAL_ION_TRANSPORT	GOBP_METAL_ION_TRANSPORT		154	0.277212	1.21637	0.095672	0.395418	1	553	tags=27%, list=23%, signal=33%
GOBP_REGULATION_OF_CELL_MIGRATION_INVOLVED_IN_SPROUTING_ANGIOGENESIS	GOBP_REGULATION_OF_CELL_MIGRATION_INVOLVED_IN_SPROUTING_ANGIOGENESIS		16	0.420263	1.21583	0.194672	0.396037	1	368	tags=25%, list=15%, signal=29%
HP_ABNORMAL_JAW_MORPHOLOGY	HP_ABNORMAL_JAW_MORPHOLOGY		143	0.294342	1.2157	0.110169	0.395899	1	831	tags=40%, list=34%, signal=57%
HP_LIMITED_ELBOW_MOVEMENT	HP_LIMITED_ELBOW_MOVEMENT		27	0.402809	1.21566	0.192771	0.39555	1	555	tags=44%, list=23%, signal=57%
GOBP_IMPORT_INTO_CELL	GOBP_IMPORT_INTO_CELL		54	0.33607	1.21454	0.10262	0.397531	1	521	tags=33%, list=21%, signal=41%
GOBP_TEMPERATURE_HOMEOSTASIS	GOBP_TEMPERATURE_HOMEOSTASIS		55	0.334734	1.21436	0.138528	0.397467	1	414	tags=24%, list=17%, signal=28%
GOBP_NEUROPEPTIDE_SIGNALING_PATHWAY	GOBP_NEUROPEPTIDE_SIGNALING_PATHWAY		18	0.410944	1.21411	0.193853	0.397602	1	197	tags=17%, list=8%, signal=18%
HP_ABNORMALITY_OF_THE_DENTITION	HP_ABNORMALITY_OF_THE_DENTITION		129	0.28963	1.21397	0.111111	0.397449	1	538	tags=24%, list=22%, signal=29%
HP_HERNIA	HP_HERNIA		99	0.303067	1.2133	0.137387	0.398402	1	567	tags=25%, list=23%, signal=32%
HP_APLASIA_HYPOPLASIA_OF_THE_CEREBELLAR_VERMIS	HP_APLASIA_HYPOPLASIA_OF_THE_CEREBELLAR_VERMIS		31	0.37199	1.21328	0.205189	0.398021	1	684	tags=39%, list=28%, signal=53%
GOBP_VASCULOGENESIS	GOBP_VASCULOGENESIS		38	0.365546	1.21298	0.190065	0.398232	1	14	tags=5%, list=1%, signal=5%
GOBP_ORGANOPHOSPHATE_METABOLIC_PROCESS	GOBP_ORGANOPHOSPHATE_METABOLIC_PROCESS		129	0.292676	1.21257	0.131846	0.398645	1	619	tags=30%, list=25%, signal=38%
GOBP_BONE_RESORPTION	GOBP_BONE_RESORPTION		29	0.369933	1.21217	0.179104	0.399068	1	672	tags=31%, list=27%, signal=42%
GOBP_POSITIVE_REGULATION_OF_ION_TRANSPORT	GOBP_POSITIVE_REGULATION_OF_ION_TRANSPORT		65	0.314881	1.21157	0.145791	0.399834	1	538	tags=29%, list=22%, signal=36%
GOBP_REGULATION_OF_STEM_CELL_PROLIFERATION	GOBP_REGULATION_OF_STEM_CELL_PROLIFERATION		15	0.459366	1.21104	0.219466	0.400555	1	327	tags=33%, list=13%, signal=38%
GOBP_REGULATION_OF_SMALL_MOLECULE_METABOLIC_PROCESS	GOBP_REGULATION_OF_SMALL_MOLECULE_METABOLIC_PROCESS		83	0.304034	1.211	0.146853	0.400225	1	336	tags=16%, list=14%, signal=18%
GOCC_NUCLEAR_PERIPHERY	GOCC_NUCLEAR_PERIPHERY		20	0.408295	1.21092	0.225049	0.399958	1	393	tags=30%, list=16%, signal=35%
GOBP_REGULATION_OF_ENDOTHELIAL_CELL_MIGRATION	GOBP_REGULATION_OF_ENDOTHELIAL_CELL_MIGRATION		71	0.312933	1.21091	0.138009	0.399586	1	393	tags=20%, list=16%, signal=23%
HP_BLEPHAROPHIMOSIS	HP_BLEPHAROPHIMOSIS		27	0.385602	1.21079	0.172867	0.39942	1	829	tags=48%, list=34%, signal=72%
GOMF_LIPASE_ACTIVITY	GOMF_LIPASE_ACTIVITY		23	0.404714	1.2107	0.198294	0.399156	1	532	tags=30%, list=22%, signal=39%
GOBP_PEPTIDYL_AMINO_ACID_MODIFICATION	GOBP_PEPTIDYL_AMINO_ACID_MODIFICATION		188	0.268166	1.2104	0.0737327	0.399383	1	629	tags=29%, list=26%, signal=36%
GOBP_ORGANIC_ACID_CATABOLIC_PROCESS	GOBP_ORGANIC_ACID_CATABOLIC_PROCESS		35	0.355928	1.21015	0.194389	0.399524	1	321	tags=17%, list=13%, signal=19%
HP_FEEDING_DIFFICULTIES_IN_INFANCY	HP_FEEDING_DIFFICULTIES_IN_INFANCY		54	0.330058	1.20956	0.164241	0.400315	1	446	tags=22%, list=18%, signal=27%
HP_DELAYED_ERUPTION_OF_TEETH	HP_DELAYED_ERUPTION_OF_TEETH		27	0.358474	1.2089	0.147122	0.401387	1	534	tags=33%, list=22%, signal=42%
HP_HYPERPIGMENTATION_OF_THE_SKIN	HP_HYPERPIGMENTATION_OF_THE_SKIN		60	0.328554	1.20857	0.184549	0.401611	1	790	tags=37%, list=32%, signal=53%
HP_ABNORMALITY_OF_CORNEAL_SIZE	HP_ABNORMALITY_OF_CORNEAL_SIZE		28	0.382972	1.20781	0.193798	0.402737	1	824	tags=36%, list=34%, signal=53%
GOBP_STRIATED_MUSCLE_CELL_PROLIFERATION	GOBP_STRIATED_MUSCLE_CELL_PROLIFERATION		17	0.423434	1.20775	0.173246	0.402439	1	439	tags=29%, list=18%, signal=36%
GOBP_ATP_METABOLIC_PROCESS	GOBP_ATP_METABOLIC_PROCESS		47	0.366384	1.20749	0.204198	0.402562	1	646	tags=43%, list=26%, signal=57%
GOBP_ION_TRANSPORT	GOBP_ION_TRANSPORT		255	0.258224	1.20715	0.0719425	0.402816	1	538	tags=24%, list=22%, signal=27%
GOBP_EXTRINSIC_APOPTOTIC_SIGNALING_PATHWAY_VIA_DEATH_DOMAIN_RECEPTORS	GOBP_EXTRINSIC_APOPTOTIC_SIGNALING_PATHWAY_VIA_DEATH_DOMAIN_RECEPTORS		19	0.423316	1.20677	0.203863	0.403167	1	368	tags=26%, list=15%, signal=31%
HP_TRACHEOESOPHAGEAL_FISTULA	HP_TRACHEOESOPHAGEAL_FISTULA		19	0.42855	1.20644	0.208511	0.403416	1	601	tags=32%, list=25%, signal=42%
HP_NEOPLASM_OF_THE_SKELETAL_SYSTEM	HP_NEOPLASM_OF_THE_SKELETAL_SYSTEM		15	0.435004	1.20634	0.225738	0.403234	1	258	tags=27%, list=11%, signal=30%
HP_HYPOPIGMENTED_SKIN_PATCHES	HP_HYPOPIGMENTED_SKIN_PATCHES		22	0.413869	1.20634	0.215217	0.402829	1	767	tags=45%, list=31%, signal=66%
GOBP_NEURON_PROJECTION_GUIDANCE	GOBP_NEURON_PROJECTION_GUIDANCE		51	0.353525	1.20626	0.156388	0.402593	1	773	tags=39%, list=32%, signal=56%
GOBP_REGENERATION	GOBP_REGENERATION		71	0.31314	1.20555	0.174497	0.403561	1	621	tags=28%, list=25%, signal=37%
GOBP_HEMATOPOIETIC_PROGENITOR_CELL_DIFFERENTIATION	GOBP_HEMATOPOIETIC_PROGENITOR_CELL_DIFFERENTIATION		33	0.349414	1.20534	0.199203	0.403636	1	270	tags=15%, list=11%, signal=17%
GOBP_HEART_GROWTH	GOBP_HEART_GROWTH		34	0.362343	1.20519	0.169725	0.403533	1	289	tags=18%, list=12%, signal=20%
GOBP_RESPONSE_TO_NUTRIENT	GOBP_RESPONSE_TO_NUTRIENT		54	0.327837	1.20512	0.157778	0.403332	1	327	tags=19%, list=13%, signal=21%
GOMF_CALCIUM_ION_BINDING	GOMF_CALCIUM_ION_BINDING		153	0.281654	1.20468	0.0915842	0.40383	1	621	tags=27%, list=25%, signal=34%
HP_ABNORMALITY_OF_THE_URINARY_SYSTEM_PHYSIOLOGY	HP_ABNORMALITY_OF_THE_URINARY_SYSTEM_PHYSIOLOGY		193	0.27833	1.20448	0.10514	0.403825	1	752	tags=33%, list=31%, signal=43%
GOBP_WOUND_HEALING	GOBP_WOUND_HEALING		145	0.285399	1.20429	0.103614	0.403824	1	484	tags=22%, list=20%, signal=26%
HP_ABNORMALITY_OF_THE_ELBOW	HP_ABNORMALITY_OF_THE_ELBOW		44	0.354735	1.20412	0.155738	0.403829	1	555	tags=36%, list=23%, signal=46%
HP_WIDE_MOUTH	HP_WIDE_MOUTH		22	0.392966	1.20411	0.189362	0.403434	1	822	tags=45%, list=34%, signal=68%
HP_LIMB_MUSCLE_WEAKNESS	HP_LIMB_MUSCLE_WEAKNESS		41	0.358533	1.20381	0.171134	0.403713	1	779	tags=46%, list=32%, signal=67%
GOBP_REGULATION_OF_MAP_KINASE_ACTIVITY	GOBP_REGULATION_OF_MAP_KINASE_ACTIVITY		48	0.327443	1.20331	0.176349	0.404361	1	618	tags=31%, list=25%, signal=41%
GOBP_POSITIVE_REGULATION_OF_FAT_CELL_DIFFERENTIATION	GOBP_POSITIVE_REGULATION_OF_FAT_CELL_DIFFERENTIATION		21	0.401043	1.20282	0.223947	0.404941	1	327	tags=24%, list=13%, signal=27%
GOBP_GERM_CELL_DEVELOPMENT	GOBP_GERM_CELL_DEVELOPMENT		36	0.356119	1.20241	0.201717	0.405303	1	262	tags=22%, list=11%, signal=25%
HP_APLASIA_HYPOPLASIA_INVOLVING_BONES_OF_THE_LOWER_LIMBS	HP_APLASIA_HYPOPLASIA_INVOLVING_BONES_OF_THE_LOWER_LIMBS		63	0.316122	1.20225	0.174292	0.405251	1	472	tags=24%, list=19%, signal=29%
HP_NEVUS	HP_NEVUS		21	0.40339	1.20224	0.217565	0.404865	1	511	tags=33%, list=21%, signal=42%
GOBP_STEROID_METABOLIC_PROCESS	GOBP_STEROID_METABOLIC_PROCESS		65	0.315857	1.20195	0.174636	0.40508	1	649	tags=32%, list=27%, signal=43%
GOCC_TRANS_GOLGI_NETWORK	GOCC_TRANS_GOLGI_NETWORK		30	0.37219	1.20174	0.207265	0.405112	1	685	tags=30%, list=28%, signal=41%
GOBP_CELL_MORPHOGENESIS	GOBP_CELL_MORPHOGENESIS		212	0.271628	1.2012	0.0807175	0.405789	1	743	tags=32%, list=30%, signal=42%
HP_ABNORMALITY_OF_THE_SKULL_BASE	HP_ABNORMALITY_OF_THE_SKULL_BASE		32	0.364516	1.20075	0.184549	0.406274	1	684	tags=38%, list=28%, signal=51%
HP_NEOPLASM_OF_THE_NERVOUS_SYSTEM	HP_NEOPLASM_OF_THE_NERVOUS_SYSTEM		31	0.363033	1.20073	0.206972	0.405883	1	519	tags=32%, list=21%, signal=40%
GOBP_REGULATION_OF_AXONOGENESIS	GOBP_REGULATION_OF_AXONOGENESIS		23	0.389044	1.20069	0.188161	0.405561	1	588	tags=39%, list=24%, signal=51%
GOMF_INTEGRIN_BINDING	GOMF_INTEGRIN_BINDING		72	0.316402	1.20028	0.140127	0.405944	1	407	tags=19%, list=17%, signal=23%
GOMF_GLYCOSYLTRANSFERASE_ACTIVITY	GOMF_GLYCOSYLTRANSFERASE_ACTIVITY		23	0.37398	1.20008	0.171079	0.405963	1	259	tags=17%, list=11%, signal=19%
GOCC_TRANSFERASE_COMPLEX	GOCC_TRANSFERASE_COMPLEX		62	0.323821	1.19969	0.189796	0.406361	1	558	tags=31%, list=23%, signal=39%
GOBP_ANTIMICROBIAL_HUMORAL_RESPONSE	GOBP_ANTIMICROBIAL_HUMORAL_RESPONSE		33	0.365536	1.1992	0.203661	0.406965	1	251	tags=18%, list=10%, signal=20%
HP_NEONATAL_HYPOTONIA	HP_NEONATAL_HYPOTONIA		24	0.394981	1.19804	0.19877	0.408892	1	432	tags=42%, list=18%, signal=50%
HP_ABNORMALITY_OF_THE_SENSE_OF_SMELL	HP_ABNORMALITY_OF_THE_SENSE_OF_SMELL		17	0.416724	1.19801	0.238589	0.408563	1	258	tags=24%, list=11%, signal=26%
HP_CEREBRAL_VISUAL_IMPAIRMENT	HP_CEREBRAL_VISUAL_IMPAIRMENT		15	0.430696	1.19717	0.23506	0.409989	1	437	tags=27%, list=18%, signal=32%
HP_INABILITY_TO_WALK	HP_INABILITY_TO_WALK		36	0.354098	1.1965	0.192308	0.410995	1	861	tags=44%, list=35%, signal=68%
GOMF_ENZYME_REGULATOR_ACTIVITY	GOMF_ENZYME_REGULATOR_ACTIVITY		246	0.263382	1.19647	0.1	0.410644	1	622	tags=30%, list=25%, signal=37%
GOBP_OSSIFICATION	GOBP_OSSIFICATION		112	0.293138	1.19631	0.133172	0.410586	1	414	tags=21%, list=17%, signal=25%
HP_SYNCOPE	HP_SYNCOPE		20	0.40692	1.19573	0.221258	0.411453	1	716	tags=50%, list=29%, signal=70%
GOBP_MEMBRANE_LIPID_BIOSYNTHETIC_PROCESS	GOBP_MEMBRANE_LIPID_BIOSYNTHETIC_PROCESS		18	0.434822	1.19537	0.212314	0.411848	1	382	tags=28%, list=16%, signal=33%
GOBP_POSITIVE_REGULATION_OF_AUTOPHAGY	GOBP_POSITIVE_REGULATION_OF_AUTOPHAGY		22	0.391401	1.19531	0.217228	0.411542	1	103	tags=9%, list=4%, signal=9%
GOBP_DIGESTIVE_SYSTEM_PROCESS	GOBP_DIGESTIVE_SYSTEM_PROCESS		29	0.380818	1.19481	0.202198	0.412166	1	755	tags=41%, list=31%, signal=59%
HP_APLASIA_HYPOPLASIA_OF_THE_PHALANGES_OF_THE_HAND	HP_APLASIA_HYPOPLASIA_OF_THE_PHALANGES_OF_THE_HAND		38	0.334874	1.19476	0.190244	0.411885	1	716	tags=45%, list=29%, signal=62%
GOBP_GLAND_DEVELOPMENT	GOBP_GLAND_DEVELOPMENT		124	0.289928	1.19439	0.172949	0.412283	1	774	tags=35%, list=32%, signal=49%
GOBP_POSITIVE_REGULATION_OF_CELL_DIVISION	GOBP_POSITIVE_REGULATION_OF_CELL_DIVISION		26	0.400781	1.19404	0.23125	0.41262	1	726	tags=50%, list=30%, signal=70%
GOBP_CHEMOKINE_PRODUCTION	GOBP_CHEMOKINE_PRODUCTION		38	0.33535	1.19402	0.209644	0.41224	1	103	tags=8%, list=4%, signal=8%
GOBP_REGULATION_OF_PHOSPHOLIPASE_ACTIVITY	GOBP_REGULATION_OF_PHOSPHOLIPASE_ACTIVITY		23	0.434552	1.19393	0.212058	0.411982	1	280	tags=17%, list=11%, signal=19%
GOBP_POSITIVE_REGULATION_OF_MOLECULAR_FUNCTION	GOBP_POSITIVE_REGULATION_OF_MOLECULAR_FUNCTION		348	0.253135	1.19378	0.0843091	0.411883	1	529	tags=22%, list=22%, signal=24%
GOBP_REGULATION_OF_LIPID_METABOLIC_PROCESS	GOBP_REGULATION_OF_LIPID_METABOLIC_PROCESS		90	0.30092	1.19343	0.153017	0.412205	1	774	tags=30%, list=32%, signal=42%
HP_ABNORMALITY_OF_ADRENAL_MORPHOLOGY	HP_ABNORMALITY_OF_ADRENAL_MORPHOLOGY		17	0.421348	1.19174	0.208511	0.415356	1	745	tags=53%, list=30%, signal=76%
HP_ABNORMALITY_OF_THE_THYROID_GLAND	HP_ABNORMALITY_OF_THE_THYROID_GLAND		75	0.29611	1.19107	0.138173	0.416288	1	853	tags=39%, list=35%, signal=58%
GOBP_CARBOHYDRATE_BIOSYNTHETIC_PROCESS	GOBP_CARBOHYDRATE_BIOSYNTHETIC_PROCESS		33	0.354742	1.19077	0.205703	0.416565	1	364	tags=18%, list=15%, signal=21%
GOCC_MITOCHONDRIAL_PROTEIN_CONTAINING_COMPLEX	GOCC_MITOCHONDRIAL_PROTEIN_CONTAINING_COMPLEX		15	0.466152	1.19074	0.266667	0.416228	1	772	tags=60%, list=32%, signal=87%
HP_BLUE_SCLERAE	HP_BLUE_SCLERAE		20	0.428734	1.19021	0.247881	0.416891	1	472	tags=35%, list=19%, signal=43%
GOBP_OXIDATIVE_PHOSPHORYLATION	GOBP_OXIDATIVE_PHOSPHORYLATION		15	0.422566	1.1899	0.242604	0.417179	1	537	tags=47%, list=22%, signal=59%
GOBP_ANIMAL_ORGAN_MORPHOGENESIS	GOBP_ANIMAL_ORGAN_MORPHOGENESIS		243	0.265136	1.18931	0.103275	0.417997	1	533	tags=22%, list=22%, signal=26%
GOMF_POTASSIUM_ION_TRANSMEMBRANE_TRANSPORTER_ACTIVITY	GOMF_POTASSIUM_ION_TRANSMEMBRANE_TRANSPORTER_ACTIVITY		25	0.3857	1.18894	0.198795	0.418401	1	716	tags=44%, list=29%, signal=62%
GOBP_DNA_RECOMBINATION	GOBP_DNA_RECOMBINATION		42	0.369168	1.18849	0.219067	0.418976	1	643	tags=45%, list=26%, signal=60%
GOMF_PROTEIN_CONTAINING_COMPLEX_BINDING	GOMF_PROTEIN_CONTAINING_COMPLEX_BINDING		296	0.256598	1.1884	0.0647948	0.41876	1	511	tags=23%, list=21%, signal=26%
GOMF_KINASE_INHIBITOR_ACTIVITY	GOMF_KINASE_INHIBITOR_ACTIVITY		23	0.3863	1.18734	0.223969	0.420548	1	618	tags=43%, list=25%, signal=58%
GOBP_POSITIVE_REGULATION_OF_CELL_PROJECTION_ORGANIZATION	GOBP_POSITIVE_REGULATION_OF_CELL_PROJECTION_ORGANIZATION		61	0.313989	1.18687	0.180617	0.421198	1	588	tags=28%, list=24%, signal=36%
GOBP_NEGATIVE_REGULATION_OF_CELLULAR_COMPONENT_ORGANIZATION	GOBP_NEGATIVE_REGULATION_OF_CELLULAR_COMPONENT_ORGANIZATION		131	0.285389	1.18677	0.152318	0.420998	1	576	tags=28%, list=24%, signal=35%
HP_IRREGULAR_HYPERPIGMENTATION	HP_IRREGULAR_HYPERPIGMENTATION		42	0.342766	1.18673	0.226611	0.420684	1	861	tags=45%, list=35%, signal=69%
GOBP_PROGRAMMED_CELL_DEATH	GOBP_PROGRAMMED_CELL_DEATH		415	0.251256	1.18671	0.118393	0.42031	1	605	tags=24%, list=25%, signal=26%
HP_DILATED_FOURTH_VENTRICLE	HP_DILATED_FOURTH_VENTRICLE		17	0.422888	1.18653	0.234542	0.420278	1	684	tags=41%, list=28%, signal=57%
HP_SEVERE_SHORT_STATURE	HP_SEVERE_SHORT_STATURE		16	0.418625	1.18647	0.227766	0.419989	1	565	tags=44%, list=23%, signal=57%
HP_APRAXIA	HP_APRAXIA		27	0.369631	1.18632	0.208602	0.419911	1	831	tags=44%, list=34%, signal=67%
HP_AORTIC_VALVE_STENOSIS	HP_AORTIC_VALVE_STENOSIS		16	0.435291	1.1863	0.231884	0.419541	1	383	tags=25%, list=16%, signal=29%
HP_ENCEPHALOCELE	HP_ENCEPHALOCELE		16	0.413359	1.18618	0.228188	0.419384	1	712	tags=44%, list=29%, signal=61%
GOBP_POSITIVE_REGULATION_OF_CATABOLIC_PROCESS	GOBP_POSITIVE_REGULATION_OF_CATABOLIC_PROCESS		91	0.297928	1.18617	0.150101	0.418987	1	149	tags=8%, list=6%, signal=8%
GOMF_KINASE_REGULATOR_ACTIVITY	GOMF_KINASE_REGULATOR_ACTIVITY		58	0.326661	1.18598	0.205285	0.419032	1	621	tags=38%, list=25%, signal=50%
GOBP_GENERATION_OF_PRECURSOR_METABOLITES_AND_ENERGY	GOBP_GENERATION_OF_PRECURSOR_METABOLITES_AND_ENERGY		77	0.312037	1.18593	0.182657	0.418767	1	364	tags=22%, list=15%, signal=25%
GOCC_MOTILE_CILIUM	GOCC_MOTILE_CILIUM		16	0.397595	1.18545	0.225053	0.419368	1	482	tags=44%, list=20%, signal=54%
HP_GASTROINTESTINAL_ATRESIA	HP_GASTROINTESTINAL_ATRESIA		15	0.444798	1.18535	0.237363	0.419189	1	861	tags=47%, list=35%, signal=72%
HP_ABNORMALITY_OF_THE_BILIARY_SYSTEM	HP_ABNORMALITY_OF_THE_BILIARY_SYSTEM		63	0.316476	1.18517	0.176842	0.419142	1	673	tags=30%, list=28%, signal=41%
HP_ABNORMALITY_OF_THE_HAIRLINE	HP_ABNORMALITY_OF_THE_HAIRLINE		37	0.346582	1.185	0.184713	0.419102	1	286	tags=16%, list=12%, signal=18%
GOBP_NEUROGENESIS	GOBP_NEUROGENESIS		309	0.259487	1.18491	0.112385	0.418868	1	593	tags=25%, list=24%, signal=28%
GOBP_MAPK_CASCADE	GOBP_MAPK_CASCADE		204	0.261991	1.18254	0.129176	0.423519	1	577	tags=25%, list=24%, signal=30%
GOBP_ENERGY_DERIVATION_BY_OXIDATION_OF_ORGANIC_COMPOUNDS	GOBP_ENERGY_DERIVATION_BY_OXIDATION_OF_ORGANIC_COMPOUNDS		44	0.332255	1.18209	0.195736	0.424005	1	224	tags=20%, list=9%, signal=22%
GOBP_INTRINSIC_APOPTOTIC_SIGNALING_PATHWAY	GOBP_INTRINSIC_APOPTOTIC_SIGNALING_PATHWAY		55	0.333335	1.18095	0.228457	0.426019	1	422	tags=22%, list=17%, signal=26%
HP_BLINDNESS	HP_BLINDNESS		39	0.347458	1.18044	0.165984	0.426698	1	696	tags=44%, list=28%, signal=60%
HP_CAFE_AU_LAIT_SPOT	HP_CAFE_AU_LAIT_SPOT		18	0.412371	1.18044	0.225941	0.426294	1	829	tags=61%, list=34%, signal=92%
GOCC_MEMBRANE_MICRODOMAIN	GOCC_MEMBRANE_MICRODOMAIN		113	0.28553	1.18004	0.162584	0.426671	1	340	tags=16%, list=14%, signal=18%
HP_ARNOLD_CHIARI_MALFORMATION	HP_ARNOLD_CHIARI_MALFORMATION		20	0.396466	1.18	0.221477	0.426336	1	822	tags=45%, list=34%, signal=67%
HP_ABNORMAL_UTERUS_MORPHOLOGY	HP_ABNORMAL_UTERUS_MORPHOLOGY		30	0.370535	1.17992	0.229025	0.426128	1	601	tags=33%, list=25%, signal=44%
GOBP_REGULATION_OF_G_PROTEIN_COUPLED_RECEPTOR_SIGNALING_PATHWAY	GOBP_REGULATION_OF_G_PROTEIN_COUPLED_RECEPTOR_SIGNALING_PATHWAY		27	0.366772	1.17959	0.192641	0.426365	1	620	tags=41%, list=25%, signal=54%
GOBP_NEGATIVE_REGULATION_OF_PROTEIN_CATABOLIC_PROCESS	GOBP_NEGATIVE_REGULATION_OF_PROTEIN_CATABOLIC_PROCESS		16	0.422234	1.17958	0.255102	0.425994	1	343	tags=31%, list=14%, signal=36%
HP_ABNORMAL_LOWER_LIMB_BONE_MORPHOLOGY	HP_ABNORMAL_LOWER_LIMB_BONE_MORPHOLOGY		117	0.283065	1.17933	0.169374	0.42613	1	824	tags=39%, list=34%, signal=56%
GOBP_EMBRYONIC_MORPHOGENESIS	GOBP_EMBRYONIC_MORPHOGENESIS		126	0.285915	1.17893	0.120092	0.426525	1	529	tags=22%, list=22%, signal=27%
GOBP_ELECTRON_TRANSPORT_CHAIN	GOBP_ELECTRON_TRANSPORT_CHAIN		24	0.379927	1.17882	0.245747	0.426356	1	231	tags=21%, list=9%, signal=23%
HP_PNEUMONIA	HP_PNEUMONIA		61	0.309799	1.17846	0.180851	0.426711	1	446	tags=25%, list=18%, signal=29%
GOBP_POSITIVE_REGULATION_OF_SECRETION	GOBP_POSITIVE_REGULATION_OF_SECRETION		73	0.290366	1.1779	0.147196	0.427527	1	414	tags=21%, list=17%, signal=24%
HP_ABNORMALITY_OF_ADRENAL_PHYSIOLOGY	HP_ABNORMALITY_OF_ADRENAL_PHYSIOLOGY		20	0.409129	1.1774	0.242353	0.428188	1	716	tags=45%, list=29%, signal=63%
GOBP_HORMONE_METABOLIC_PROCESS	GOBP_HORMONE_METABOLIC_PROCESS		53	0.312411	1.17693	0.200855	0.428781	1	289	tags=21%, list=12%, signal=23%
GOCC_ENVELOPE	GOCC_ENVELOPE		115	0.287915	1.17686	0.189189	0.428528	1	615	tags=36%, list=25%, signal=45%
HP_RENAL_HYPOPLASIA	HP_RENAL_HYPOPLASIA		20	0.39772	1.1766	0.215859	0.428704	1	822	tags=40%, list=34%, signal=60%
HP_ABNORMAL_CIRCULATING_ALBUMIN_CONCENTRATION	HP_ABNORMAL_CIRCULATING_ALBUMIN_CONCENTRATION		16	0.417721	1.1755	0.264078	0.430623	1	1098	tags=63%, list=45%, signal=113%
HP_JOINT_LAXITY	HP_JOINT_LAXITY		45	0.325992	1.17542	0.182008	0.430374	1	472	tags=27%, list=19%, signal=32%
HP_ABNORMALITY_OF_THE_CEREBROSPINAL_FLUID	HP_ABNORMALITY_OF_THE_CEREBROSPINAL_FLUID		73	0.297246	1.17542	0.185185	0.429971	1	712	tags=34%, list=29%, signal=47%
HP_PROXIMAL_MUSCLE_WEAKNESS	HP_PROXIMAL_MUSCLE_WEAKNESS		31	0.368926	1.17511	0.203557	0.43026	1	861	tags=52%, list=35%, signal=79%
GOMF_CHROMATIN_BINDING	GOMF_CHROMATIN_BINDING		92	0.316136	1.17449	0.238384	0.431121	1	601	tags=34%, list=25%, signal=43%
HP_ERECTILE_DYSFUNCTION	HP_ERECTILE_DYSFUNCTION		19	0.387549	1.17448	0.23431	0.430734	1	783	tags=47%, list=32%, signal=69%
GOBP_REGULATION_OF_BIOMINERALIZATION	GOBP_REGULATION_OF_BIOMINERALIZATION		32	0.35691	1.17406	0.207709	0.431246	1	121	tags=9%, list=5%, signal=10%
GOBP_PYRUVATE_METABOLIC_PROCESS	GOBP_PYRUVATE_METABOLIC_PROCESS		26	0.391529	1.17359	0.257143	0.431836	1	364	tags=27%, list=15%, signal=31%
HP_LOWER_LIMB_SPASTICITY	HP_LOWER_LIMB_SPASTICITY		16	0.427996	1.17349	0.277542	0.431655	1	348	tags=25%, list=14%, signal=29%
HP_GAIT_ATAXIA	HP_GAIT_ATAXIA		28	0.36241	1.17344	0.224576	0.43135	1	722	tags=39%, list=30%, signal=55%
HP_ABNORMAL_ENDOCARDIUM_MORPHOLOGY	HP_ABNORMAL_ENDOCARDIUM_MORPHOLOGY		17	0.416821	1.17335	0.242545	0.43116	1	10	tags=6%, list=0%, signal=6%
HP_CENTRAL_NERVOUS_SYSTEM_CYST	HP_CENTRAL_NERVOUS_SYSTEM_CYST		21	0.389879	1.17312	0.255814	0.431277	1	894	tags=52%, list=37%, signal=82%
HP_EMG_ABNORMALITY	HP_EMG_ABNORMALITY		44	0.333005	1.17287	0.195219	0.431456	1	779	tags=48%, list=32%, signal=69%
HP_HEPATOSPLENOMEGALY	HP_HEPATOSPLENOMEGALY		42	0.324586	1.17161	0.220085	0.433749	1	706	tags=33%, list=29%, signal=46%
GOBP_POSITIVE_REGULATION_OF_DNA_BIOSYNTHETIC_PROCESS	GOBP_POSITIVE_REGULATION_OF_DNA_BIOSYNTHETIC_PROCESS		17	0.412356	1.1713	0.256048	0.433983	1	562	tags=35%, list=23%, signal=46%
GOCC_PLATELET_ALPHA_GRANULE	GOCC_PLATELET_ALPHA_GRANULE		39	0.335157	1.17001	0.215859	0.436313	1	733	tags=46%, list=30%, signal=65%
GOMF_HORMONE_BINDING	GOMF_HORMONE_BINDING		20	0.413306	1.16974	0.240618	0.436512	1	605	tags=35%, list=25%, signal=46%
HP_ABNORMAL_FACIAL_SHAPE	HP_ABNORMAL_FACIAL_SHAPE		152	0.278517	1.16925	0.136364	0.437172	1	572	tags=28%, list=23%, signal=35%
GOBP_RESPONSE_TO_LIGHT_STIMULUS	GOBP_RESPONSE_TO_LIGHT_STIMULUS		36	0.354151	1.16788	0.233405	0.439683	1	340	tags=28%, list=14%, signal=32%
HP_SUDDEN_DEATH	HP_SUDDEN_DEATH		30	0.356469	1.16757	0.245868	0.439967	1	114	tags=10%, list=5%, signal=10%
GOBP_FATTY_ACID_TRANSPORT	GOBP_FATTY_ACID_TRANSPORT		28	0.363793	1.16751	0.225873	0.43969	1	748	tags=39%, list=31%, signal=56%
HP_GONOSOMAL_INHERITANCE	HP_GONOSOMAL_INHERITANCE		26	0.397133	1.16662	0.225053	0.441234	1	808	tags=42%, list=33%, signal=63%
GOBP_ISOPRENOID_METABOLIC_PROCESS	GOBP_ISOPRENOID_METABOLIC_PROCESS		24	0.375744	1.16646	0.258964	0.441127	1	289	tags=25%, list=12%, signal=28%
HP_RENAL_AGENESIS	HP_RENAL_AGENESIS		22	0.389588	1.16616	0.225597	0.441414	1	286	tags=23%, list=12%, signal=26%
HP_LIPOATROPHY	HP_LIPOATROPHY		16	0.39915	1.16603	0.230612	0.4413	1	653	tags=44%, list=27%, signal=59%
GOBP_PROTEIN_POLYMERIZATION	GOBP_PROTEIN_POLYMERIZATION		58	0.316806	1.16578	0.204453	0.441457	1	588	tags=34%, list=24%, signal=44%
GOBP_RESPONSE_TO_ACID_CHEMICAL	GOBP_RESPONSE_TO_ACID_CHEMICAL		33	0.356152	1.16505	0.219008	0.442592	1	407	tags=33%, list=17%, signal=39%
GOBP_REGULATION_OF_CELLULAR_MACROMOLECULE_BIOSYNTHETIC_PROCESS	GOBP_REGULATION_OF_CELLULAR_MACROMOLECULE_BIOSYNTHETIC_PROCESS		87	0.305669	1.16464	0.170732	0.443054	1	396	tags=24%, list=16%, signal=28%
GOCC_APICAL_PLASMA_MEMBRANE	GOCC_APICAL_PLASMA_MEMBRANE		85	0.280302	1.16445	0.171558	0.443067	1	242	tags=13%, list=10%, signal=14%
GOBP_MITOTIC_SPINDLE_ASSEMBLY	GOBP_MITOTIC_SPINDLE_ASSEMBLY		16	0.466375	1.16432	0.3107	0.442949	1	695	tags=63%, list=28%, signal=87%
GOBP_REGULATION_OF_CELLULAR_RESPONSE_TO_STRESS	GOBP_REGULATION_OF_CELLULAR_RESPONSE_TO_STRESS		125	0.279203	1.16402	0.20852	0.443223	1	594	tags=26%, list=24%, signal=32%
GOBP_STEM_CELL_DIFFERENTIATION	GOBP_STEM_CELL_DIFFERENTIATION		50	0.316881	1.16352	0.189815	0.443896	1	478	tags=18%, list=20%, signal=22%
GOBP_PROTEIN_LOCALIZATION_TO_NUCLEUS	GOBP_PROTEIN_LOCALIZATION_TO_NUCLEUS		35	0.338972	1.16347	0.229249	0.443574	1	447	tags=26%, list=18%, signal=31%
GOBP_REGULATION_OF_PROTEIN_MODIFICATION_PROCESS	GOBP_REGULATION_OF_PROTEIN_MODIFICATION_PROCESS		322	0.254109	1.16346	0.147826	0.443203	1	628	tags=27%, list=26%, signal=32%
GOBP_TRANSMEMBRANE_TRANSPORT	GOBP_TRANSMEMBRANE_TRANSPORT		222	0.255735	1.16338	0.123223	0.442989	1	538	tags=23%, list=22%, signal=26%
GOBP_ORGAN_GROWTH	GOBP_ORGAN_GROWTH		50	0.318604	1.16302	0.215278	0.443325	1	289	tags=18%, list=12%, signal=20%
GOBP_POSITIVE_REGULATION_OF_PROTEIN_SERINE_THREONINE_KINASE_ACTIVITY	GOBP_POSITIVE_REGULATION_OF_PROTEIN_SERINE_THREONINE_KINASE_ACTIVITY		51	0.310504	1.16298	0.226263	0.443013	1	516	tags=29%, list=21%, signal=36%
GOBP_LEUKOCYTE_APOPTOTIC_PROCESS	GOBP_LEUKOCYTE_APOPTOTIC_PROCESS		40	0.352281	1.16258	0.241299	0.443522	1	621	tags=35%, list=25%, signal=46%
HP_ABNORMALITY_OF_THE_FOREHEAD	HP_ABNORMALITY_OF_THE_FOREHEAD		154	0.270113	1.16231	0.150313	0.443677	1	566	tags=27%, list=23%, signal=33%
GOBP_CELL_JUNCTION_ORGANIZATION	GOBP_CELL_JUNCTION_ORGANIZATION		152	0.269194	1.162	0.154709	0.443952	1	620	tags=26%, list=25%, signal=32%
GOCC_SECRETORY_VESICLE	GOCC_SECRETORY_VESICLE		269	0.247566	1.1614	0.120267	0.444888	1	621	tags=28%, list=25%, signal=33%
GOBP_CIRCADIAN_RHYTHM	GOBP_CIRCADIAN_RHYTHM		42	0.330536	1.16068	0.248971	0.446157	1	414	tags=26%, list=17%, signal=31%
GOBP_TRANSMEMBRANE_RECEPTOR_PROTEIN_TYROSINE_KINASE_SIGNALING_PATHWAY	GOBP_TRANSMEMBRANE_RECEPTOR_PROTEIN_TYROSINE_KINASE_SIGNALING_PATHWAY		160	0.266361	1.16032	0.139151	0.446567	1	468	tags=21%, list=19%, signal=24%
HP_PULMONARY_FIBROSIS	HP_PULMONARY_FIBROSIS		23	0.372445	1.1603	0.222973	0.446232	1	494	tags=30%, list=20%, signal=38%
GOBP_REGULATION_OF_PHOSPHORUS_METABOLIC_PROCESS	GOBP_REGULATION_OF_PHOSPHORUS_METABOLIC_PROCESS		332	0.250864	1.16023	0.0973451	0.445963	1	577	tags=24%, list=24%, signal=28%
GOBP_POSITIVE_REGULATION_OF_MAPK_CASCADE	GOBP_POSITIVE_REGULATION_OF_MAPK_CASCADE		127	0.270768	1.15941	0.160173	0.447426	1	419	tags=17%, list=17%, signal=20%
GOBP_CELLULAR_RESPONSE_TO_ORGANIC_CYCLIC_COMPOUND	GOBP_CELLULAR_RESPONSE_TO_ORGANIC_CYCLIC_COMPOUND		133	0.275179	1.15926	0.16886	0.44735	1	558	tags=26%, list=23%, signal=31%
GOBP_CYTOSKELETON_DEPENDENT_INTRACELLULAR_TRANSPORT	GOBP_CYTOSKELETON_DEPENDENT_INTRACELLULAR_TRANSPORT		18	0.40852	1.15899	0.270588	0.44755	1	1033	tags=72%, list=42%, signal=124%
HP_DRY_SKIN	HP_DRY_SKIN		20	0.420411	1.15842	0.250513	0.448424	1	278	tags=25%, list=11%, signal=28%
HP_HYPERKERATOSIS	HP_HYPERKERATOSIS		47	0.327879	1.15816	0.220408	0.44855	1	352	tags=26%, list=14%, signal=29%
GOBP_CELLULAR_RESPONSE_TO_RADIATION	GOBP_CELLULAR_RESPONSE_TO_RADIATION		29	0.364627	1.15709	0.248945	0.450439	1	327	tags=28%, list=13%, signal=31%
GOBP_NEGATIVE_REGULATION_OF_TRANSCRIPTION_BY_RNA_POLYMERASE_II	GOBP_NEGATIVE_REGULATION_OF_TRANSCRIPTION_BY_RNA_POLYMERASE_II		159	0.281201	1.15708	0.184855	0.450062	1	417	tags=21%, list=17%, signal=24%
HP_SLOPING_FOREHEAD	HP_SLOPING_FOREHEAD		30	0.373611	1.15704	0.285132	0.449759	1	702	tags=53%, list=29%, signal=74%
HP_BILATERAL_TONIC_CLONIC_SEIZURE	HP_BILATERAL_TONIC_CLONIC_SEIZURE		36	0.341314	1.15635	0.21519	0.450849	1	463	tags=28%, list=19%, signal=34%
GOBP_RIBONUCLEOSIDE_DIPHOSPHATE_METABOLIC_PROCESS	GOBP_RIBONUCLEOSIDE_DIPHOSPHATE_METABOLIC_PROCESS		25	0.399872	1.1563	0.263158	0.450569	1	364	tags=32%, list=15%, signal=37%
GOBP_NEGATIVE_REGULATION_OF_TUMOR_NECROSIS_FACTOR_SUPERFAMILY_CYTOKINE_PRODUCTION	GOBP_NEGATIVE_REGULATION_OF_TUMOR_NECROSIS_FACTOR_SUPERFAMILY_CYTOKINE_PRODUCTION		32	0.348017	1.1562	0.243437	0.450363	1	0	tags=3%, list=0%, signal=3%
HP_ABNORMAL_DUODENUM_MORPHOLOGY	HP_ABNORMAL_DUODENUM_MORPHOLOGY		22	0.387163	1.1558	0.266393	0.450786	1	643	tags=45%, list=26%, signal=61%
HP_ABNORMAL_CORTICAL_GYRATION	HP_ABNORMAL_CORTICAL_GYRATION		52	0.323604	1.15573	0.240084	0.450518	1	709	tags=31%, list=29%, signal=42%
GOBP_POSITIVE_REGULATION_OF_PLASMA_MEMBRANE_BOUNDED_CELL_PROJECTION_ASSEMBLY	GOBP_POSITIVE_REGULATION_OF_PLASMA_MEMBRANE_BOUNDED_CELL_PROJECTION_ASSEMBLY		17	0.399869	1.15565	0.257322	0.450321	1	574	tags=41%, list=23%, signal=53%
GOBP_GLIAL_CELL_PROLIFERATION	GOBP_GLIAL_CELL_PROLIFERATION		18	0.400628	1.15537	0.264344	0.45055	1	712	tags=44%, list=29%, signal=62%
GOBP_MULTI_ORGANISM_REPRODUCTIVE_PROCESS	GOBP_MULTI_ORGANISM_REPRODUCTIVE_PROCESS		164	0.261503	1.1551	0.154412	0.450723	1	279	tags=16%, list=11%, signal=17%
HP_ABNORMAL_FINGER_PHALANX_MORPHOLOGY	HP_ABNORMAL_FINGER_PHALANX_MORPHOLOGY		99	0.284705	1.15424	0.188506	0.452255	1	824	tags=41%, list=34%, signal=60%
GOBP_PROTEIN_LOCALIZATION_TO_CELL_PERIPHERY	GOBP_PROTEIN_LOCALIZATION_TO_CELL_PERIPHERY		65	0.305933	1.15417	0.213152	0.451997	1	388	tags=20%, list=16%, signal=23%
HP_ABNORMALITY_OF_THE_OPTIC_NERVE	HP_ABNORMALITY_OF_THE_OPTIC_NERVE		93	0.28616	1.15364	0.171361	0.452713	1	476	tags=19%, list=19%, signal=23%
GOBP_STEROL_METABOLIC_PROCESS	GOBP_STEROL_METABOLIC_PROCESS		29	0.373568	1.15361	0.303901	0.452392	1	649	tags=38%, list=27%, signal=51%
GOBP_CARDIAC_CONDUCTION	GOBP_CARDIAC_CONDUCTION		19	0.413151	1.15307	0.271368	0.453227	1	874	tags=63%, list=36%, signal=98%
HP_ABNORMALITY_OF_THE_TONGUE	HP_ABNORMALITY_OF_THE_TONGUE		54	0.321014	1.1527	0.230932	0.453687	1	760	tags=43%, list=31%, signal=60%
GOBP_CELLULAR_RESPONSE_TO_INORGANIC_SUBSTANCE	GOBP_CELLULAR_RESPONSE_TO_INORGANIC_SUBSTANCE		50	0.316644	1.15265	0.208154	0.453403	1	605	tags=32%, list=25%, signal=42%
HP_ABNORMAL_SOFT_PALATE_MORPHOLOGY	HP_ABNORMAL_SOFT_PALATE_MORPHOLOGY		31	0.345282	1.15116	0.230932	0.456271	1	601	tags=29%, list=25%, signal=38%
GOBP_EXCRETION	GOBP_EXCRETION		18	0.40066	1.15115	0.268657	0.455887	1	139	tags=17%, list=6%, signal=18%
GOBP_STEROID_BIOSYNTHETIC_PROCESS	GOBP_STEROID_BIOSYNTHETIC_PROCESS		39	0.336456	1.15109	0.235421	0.455586	1	605	tags=31%, list=25%, signal=40%
GOBP_ENDOTHELIUM_DEVELOPMENT	GOBP_ENDOTHELIUM_DEVELOPMENT		49	0.322085	1.15094	0.227991	0.455543	1	6	tags=4%, list=0%, signal=4%
GOBP_POSITIVE_REGULATION_OF_TRANSFERASE_ACTIVITY	GOBP_POSITIVE_REGULATION_OF_TRANSFERASE_ACTIVITY		147	0.264746	1.15073	0.185345	0.4556	1	686	tags=32%, list=28%, signal=42%
HP_POSTNATAL_GROWTH_RETARDATION	HP_POSTNATAL_GROWTH_RETARDATION		34	0.329028	1.15003	0.238589	0.45675	1	684	tags=41%, list=28%, signal=56%
GOBP_ANION_TRANSPORT	GOBP_ANION_TRANSPORT		80	0.290634	1.14996	0.203463	0.456493	1	414	tags=21%, list=17%, signal=25%
HP_CONSTITUTIONAL_SYMPTOM	HP_CONSTITUTIONAL_SYMPTOM		237	0.252194	1.14906	0.137767	0.457971	1	779	tags=34%, list=32%, signal=45%
GOMF_PROTEASE_BINDING	GOMF_PROTEASE_BINDING		34	0.350823	1.14864	0.210084	0.458488	1	537	tags=29%, list=22%, signal=37%
GOMF_HORMONE_ACTIVITY	GOMF_HORMONE_ACTIVITY		32	0.335231	1.14802	0.235669	0.459387	1	262	tags=22%, list=11%, signal=24%
GOBP_PLACENTA_DEVELOPMENT	GOBP_PLACENTA_DEVELOPMENT		45	0.325861	1.1476	0.234763	0.459927	1	280	tags=18%, list=11%, signal=20%
GOMF_MOLECULAR_FUNCTION_REGULATOR	GOMF_MOLECULAR_FUNCTION_REGULATOR		388	0.24217	1.14705	0.127021	0.460725	1	634	tags=28%, list=26%, signal=32%
HP_ABNORMALITY_OF_THE_KIDNEY	HP_ABNORMALITY_OF_THE_KIDNEY		229	0.256263	1.14688	0.144186	0.460638	1	834	tags=35%, list=34%, signal=49%
GOBP_NEGATIVE_REGULATION_OF_CELL_DIFFERENTIATION	GOBP_NEGATIVE_REGULATION_OF_CELL_DIFFERENTIATION		175	0.265221	1.14676	0.165432	0.460519	1	327	tags=15%, list=13%, signal=17%
HP_ABNORMALITY_OF_THE_LOWER_URINARY_TRACT	HP_ABNORMALITY_OF_THE_LOWER_URINARY_TRACT		119	0.281121	1.14641	0.184149	0.460878	1	612	tags=29%, list=25%, signal=36%
HP_MULTIFACTORIAL_INHERITANCE	HP_MULTIFACTORIAL_INHERITANCE		30	0.355244	1.14606	0.239035	0.461317	1	745	tags=30%, list=30%, signal=43%
GOMF_PEPTIDASE_ACTIVITY	GOMF_PEPTIDASE_ACTIVITY		106	0.273704	1.1455	0.161731	0.462147	1	500	tags=25%, list=20%, signal=31%
HP_LONG_FINGERS	HP_LONG_FINGERS		40	0.321092	1.14525	0.237557	0.462271	1	412	tags=18%, list=17%, signal=21%
GOBP_REGULATION_OF_CELLULAR_COMPONENT_BIOGENESIS	GOBP_REGULATION_OF_CELLULAR_COMPONENT_BIOGENESIS		181	0.256918	1.1447	0.198347	0.463097	1	575	tags=25%, list=24%, signal=30%
HP_APLASIA_HYPOPLASIA_INVOLVING_BONES_OF_THE_FEET	HP_APLASIA_HYPOPLASIA_INVOLVING_BONES_OF_THE_FEET		50	0.31428	1.1444	0.245496	0.463373	1	286	tags=14%, list=12%, signal=16%
HP_ABNORMALITY_OF_PELVIC_GIRDLE_BONE_MORPHOLOGY	HP_ABNORMALITY_OF_PELVIC_GIRDLE_BONE_MORPHOLOGY		97	0.285307	1.14439	0.205069	0.462987	1	831	tags=36%, list=34%, signal=52%
GOBP_REGULATION_OF_ORGAN_GROWTH	GOBP_REGULATION_OF_ORGAN_GROWTH		31	0.352327	1.14439	0.241379	0.462604	1	289	tags=19%, list=12%, signal=22%
HP_SLEEP_DISTURBANCE	HP_SLEEP_DISTURBANCE		68	0.301336	1.14408	0.20915	0.462872	1	466	tags=18%, list=19%, signal=21%
HP_NAIL_DYSTROPHY	HP_NAIL_DYSTROPHY		23	0.358397	1.14346	0.257796	0.463843	1	304	tags=26%, list=12%, signal=30%
GOBP_DEPHOSPHORYLATION	GOBP_DEPHOSPHORYLATION		68	0.303179	1.14342	0.213531	0.463508	1	650	tags=26%, list=27%, signal=35%
GOBP_DNA_PACKAGING	GOBP_DNA_PACKAGING		41	0.367797	1.143	0.266393	0.464047	1	603	tags=44%, list=25%, signal=57%
GOCC_INTERCELLULAR_BRIDGE	GOCC_INTERCELLULAR_BRIDGE		15	0.433251	1.14299	0.286976	0.463677	1	729	tags=60%, list=30%, signal=85%
HP_ABNORMAL_RENAL_MORPHOLOGY	HP_ABNORMAL_RENAL_MORPHOLOGY		168	0.26492	1.14288	0.161905	0.463513	1	834	tags=35%, list=34%, signal=49%
GOBP_RESPONSE_TO_TOXIC_SUBSTANCE	GOBP_RESPONSE_TO_TOXIC_SUBSTANCE		70	0.284262	1.14177	0.215385	0.465588	1	588	tags=31%, list=24%, signal=40%
HP_APLASIA_HYPOPLASIA_OF_FINGERS	HP_APLASIA_HYPOPLASIA_OF_FINGERS		48	0.317671	1.14119	0.235165	0.466482	1	824	tags=56%, list=34%, signal=83%
GOBP_CALCIUM_MEDIATED_SIGNALING	GOBP_CALCIUM_MEDIATED_SIGNALING		56	0.314501	1.14107	0.214912	0.466361	1	377	tags=18%, list=15%, signal=21%
GOBP_SMAD_PROTEIN_SIGNAL_TRANSDUCTION	GOBP_SMAD_PROTEIN_SIGNAL_TRANSDUCTION		22	0.38415	1.14086	0.243299	0.466438	1	388	tags=32%, list=16%, signal=37%
GOBP_METAL_ION_HOMEOSTASIS	GOBP_METAL_ION_HOMEOSTASIS		141	0.266579	1.14083	0.171642	0.46608	1	573	tags=23%, list=23%, signal=28%
HP_ABNORMAL_AORTIC_VALVE_CUSP_MORPHOLOGY	HP_ABNORMAL_AORTIC_VALVE_CUSP_MORPHOLOGY		29	0.343763	1.13982	0.258621	0.467967	1	476	tags=21%, list=19%, signal=25%
HP_OSTEOMYELITIS	HP_OSTEOMYELITIS		19	0.374927	1.13881	0.277778	0.469793	1	446	tags=21%, list=18%, signal=26%
GOBP_REGULATION_OF_CATABOLIC_PROCESS	GOBP_REGULATION_OF_CATABOLIC_PROCESS		150	0.261947	1.1383	0.212121	0.470539	1	619	tags=25%, list=25%, signal=31%
HP_ABNORMALITY_OF_FINGER	HP_ABNORMALITY_OF_FINGER		164	0.260719	1.13797	0.183007	0.470907	1	432	tags=20%, list=18%, signal=23%
HP_ABNORMALITY_OF_THE_LENS	HP_ABNORMALITY_OF_THE_LENS		106	0.278376	1.13782	0.204593	0.470816	1	667	tags=27%, list=27%, signal=36%
GOBP_NEGATIVE_REGULATION_OF_DNA_BINDING_TRANSCRIPTION_FACTOR_ACTIVITY	GOBP_NEGATIVE_REGULATION_OF_DNA_BINDING_TRANSCRIPTION_FACTOR_ACTIVITY		41	0.331181	1.13759	0.298211	0.470965	1	62	tags=7%, list=3%, signal=7%
HP_CRYPTORCHIDISM	HP_CRYPTORCHIDISM		96	0.28171	1.13705	0.229614	0.471787	1	283	tags=14%, list=12%, signal=15%
GOBP_RESPONSE_TO_METAL_ION	GOBP_RESPONSE_TO_METAL_ION		84	0.284444	1.1369	0.234273	0.471709	1	605	tags=29%, list=25%, signal=37%
GOBP_VENTRICULAR_SEPTUM_DEVELOPMENT	GOBP_VENTRICULAR_SEPTUM_DEVELOPMENT		23	0.367747	1.13646	0.258278	0.472333	1	266	tags=17%, list=11%, signal=19%
GOBP_UNSATURATED_FATTY_ACID_METABOLIC_PROCESS	GOBP_UNSATURATED_FATTY_ACID_METABOLIC_PROCESS		30	0.345413	1.13549	0.259494	0.474037	1	303	tags=20%, list=12%, signal=23%
HP_ABNORMAL_T_CELL_MORPHOLOGY	HP_ABNORMAL_T_CELL_MORPHOLOGY		24	0.383904	1.13544	0.283613	0.473718	1	397	tags=21%, list=16%, signal=25%
HP_ANEMIA_OF_INADEQUATE_PRODUCTION	HP_ANEMIA_OF_INADEQUATE_PRODUCTION		32	0.359241	1.13537	0.246316	0.473478	1	675	tags=38%, list=28%, signal=51%
GOBP_RESPONSE_TO_CALCIUM_ION	GOBP_RESPONSE_TO_CALCIUM_ION		33	0.336595	1.13524	0.275641	0.473392	1	655	tags=42%, list=27%, signal=57%
HP_REDUCED_TENDON_REFLEXES	HP_REDUCED_TENDON_REFLEXES		71	0.294068	1.13451	0.22807	0.474612	1	588	tags=30%, list=24%, signal=38%
GOMF_CATALYTIC_ACTIVITY_ACTING_ON_RNA	GOMF_CATALYTIC_ACTIVITY_ACTING_ON_RNA		17	0.390834	1.13446	0.294355	0.47434	1	360	tags=29%, list=15%, signal=34%
GOCC_POSTSYNAPSE	GOCC_POSTSYNAPSE		79	0.290271	1.13443	0.247265	0.474022	1	604	tags=27%, list=25%, signal=34%
GOBP_NEURON_DEVELOPMENT	GOBP_NEURON_DEVELOPMENT		191	0.259879	1.13438	0.173333	0.473702	1	746	tags=32%, list=30%, signal=43%
GOMF_TRANSCRIPTION_COREGULATOR_ACTIVITY	GOMF_TRANSCRIPTION_COREGULATOR_ACTIVITY		50	0.316013	1.13431	0.273438	0.473455	1	179	tags=14%, list=7%, signal=15%
HP_KNEE_FLEXION_CONTRACTURE	HP_KNEE_FLEXION_CONTRACTURE		17	0.40973	1.13363	0.265659	0.474567	1	472	tags=41%, list=19%, signal=51%
GOBP_REGULATION_OF_PROTEIN_LOCALIZATION	GOBP_REGULATION_OF_PROTEIN_LOCALIZATION		145	0.256012	1.13335	0.176744	0.474794	1	294	tags=14%, list=12%, signal=15%
HP_LANGUAGE_IMPAIRMENT	HP_LANGUAGE_IMPAIRMENT		98	0.282769	1.13324	0.207469	0.474677	1	831	tags=40%, list=34%, signal=58%
GOCC_CELL_SUBSTRATE_JUNCTION	GOCC_CELL_SUBSTRATE_JUNCTION		103	0.281517	1.13289	0.246781	0.475093	1	700	tags=33%, list=29%, signal=44%
GOBP_REGULATION_OF_PEPTIDASE_ACTIVITY	GOBP_REGULATION_OF_PEPTIDASE_ACTIVITY		133	0.261084	1.1327	0.204846	0.475117	1	733	tags=35%, list=30%, signal=48%
GOBP_CELL_RECOGNITION	GOBP_CELL_RECOGNITION		45	0.340417	1.13142	0.244019	0.477657	1	549	tags=27%, list=22%, signal=34%
HP_ABNORMAL_CORNEA_MORPHOLOGY	HP_ABNORMAL_CORNEA_MORPHOLOGY		124	0.269613	1.13109	0.22	0.478035	1	565	tags=24%, list=23%, signal=30%
GOBP_REGULATION_OF_LEUKOCYTE_APOPTOTIC_PROCESS	GOBP_REGULATION_OF_LEUKOCYTE_APOPTOTIC_PROCESS		35	0.347231	1.13095	0.275	0.477956	1	390	tags=26%, list=16%, signal=30%
HP_OPHTHALMOPARESIS	HP_OPHTHALMOPARESIS		32	0.337382	1.13087	0.256579	0.477743	1	861	tags=44%, list=35%, signal=67%
GOBP_POSITIVE_REGULATION_OF_HYDROLASE_ACTIVITY	GOBP_POSITIVE_REGULATION_OF_HYDROLASE_ACTIVITY		139	0.266573	1.13064	0.192744	0.477797	1	590	tags=25%, list=24%, signal=31%
GOBP_DENDRITIC_SPINE_DEVELOPMENT	GOBP_DENDRITIC_SPINE_DEVELOPMENT		17	0.414369	1.13029	0.302966	0.478167	1	802	tags=47%, list=33%, signal=70%
GOBP_POSITIVE_REGULATION_OF_HORMONE_SECRETION	GOBP_POSITIVE_REGULATION_OF_HORMONE_SECRETION		24	0.341901	1.13004	0.266667	0.478307	1	388	tags=29%, list=16%, signal=34%
GOBP_MICROTUBULE_POLYMERIZATION	GOBP_MICROTUBULE_POLYMERIZATION		15	0.436337	1.12972	0.321357	0.47857	1	506	tags=47%, list=21%, signal=58%
HP_TYPE_II_DIABETES_MELLITUS	HP_TYPE_II_DIABETES_MELLITUS		24	0.345811	1.12903	0.284836	0.479687	1	356	tags=29%, list=15%, signal=34%
GOBP_PRIMARY_ALCOHOL_METABOLIC_PROCESS	GOBP_PRIMARY_ALCOHOL_METABOLIC_PROCESS		23	0.361306	1.12867	0.264344	0.48005	1	554	tags=39%, list=23%, signal=50%
HP_VENTRICULOMEGALY	HP_VENTRICULOMEGALY		105	0.27687	1.12768	0.223714	0.481889	1	711	tags=30%, list=29%, signal=41%
HP_RETINAL_DEGENERATION	HP_RETINAL_DEGENERATION		32	0.336232	1.12737	0.291755	0.482195	1	638	tags=31%, list=26%, signal=42%
HP_AGGRESSIVE_BEHAVIOR	HP_AGGRESSIVE_BEHAVIOR		27	0.354701	1.12692	0.241309	0.482804	1	463	tags=30%, list=19%, signal=36%
GOBP_REGULATION_OF_CHEMOTAXIS	GOBP_REGULATION_OF_CHEMOTAXIS		80	0.293286	1.12668	0.232019	0.482944	1	484	tags=20%, list=20%, signal=24%
HP_MACROGLOSSIA	HP_MACROGLOSSIA		24	0.368317	1.12661	0.258403	0.482679	1	1002	tags=71%, list=41%, signal=119%
HP_ABNORMALITY_OF_THE_LARYNX	HP_ABNORMALITY_OF_THE_LARYNX		34	0.33052	1.12558	0.273109	0.48458	1	432	tags=29%, list=18%, signal=35%
HP_LIPID_ACCUMULATION_IN_HEPATOCYTES	HP_LIPID_ACCUMULATION_IN_HEPATOCYTES		17	0.387562	1.12457	0.287968	0.486498	1	182	tags=12%, list=7%, signal=13%
HP_PROGRESSIVE	HP_PROGRESSIVE		34	0.340814	1.12371	0.251968	0.488009	1	421	tags=26%, list=17%, signal=32%
HP_ABNORMAL_ADIPOSE_TISSUE_MORPHOLOGY	HP_ABNORMAL_ADIPOSE_TISSUE_MORPHOLOGY		44	0.321049	1.1228	0.247917	0.489765	1	760	tags=43%, list=31%, signal=62%
GOBP_SKIN_EPIDERMIS_DEVELOPMENT	GOBP_SKIN_EPIDERMIS_DEVELOPMENT		21	0.383768	1.12254	0.285408	0.489921	1	281	tags=19%, list=11%, signal=21%
GOBP_ION_TRANSMEMBRANE_TRANSPORT	GOBP_ION_TRANSMEMBRANE_TRANSPORT		164	0.258183	1.1217	0.214286	0.491406	1	538	tags=23%, list=22%, signal=28%
GOBP_RESPONSE_TO_INORGANIC_SUBSTANCE	GOBP_RESPONSE_TO_INORGANIC_SUBSTANCE		136	0.259212	1.12125	0.22973	0.492057	1	610	tags=26%, list=25%, signal=33%
HP_ABNORMALITY_OF_LIMB_EPIPHYSIS_MORPHOLOGY	HP_ABNORMALITY_OF_LIMB_EPIPHYSIS_MORPHOLOGY		20	0.372016	1.12037	0.27027	0.49367	1	432	tags=45%, list=18%, signal=54%
HP_ABNORMAL_FEMORAL_NECK_HEAD_MORPHOLOGY	HP_ABNORMAL_FEMORAL_NECK_HEAD_MORPHOLOGY		34	0.333352	1.12004	0.282051	0.493999	1	472	tags=29%, list=19%, signal=36%
GOMF_GTPASE_ACTIVITY	GOMF_GTPASE_ACTIVITY		58	0.297506	1.11959	0.258947	0.494597	1	313	tags=21%, list=13%, signal=23%
GOBP_POSITIVE_REGULATION_OF_PROTEIN_KINASE_B_SIGNALING	GOBP_POSITIVE_REGULATION_OF_PROTEIN_KINASE_B_SIGNALING		42	0.315534	1.11948	0.259494	0.494435	1	287	tags=19%, list=12%, signal=21%
HP_ABNORMAL_HEART_VALVE_MORPHOLOGY	HP_ABNORMAL_HEART_VALVE_MORPHOLOGY		72	0.29505	1.11929	0.2569	0.494457	1	653	tags=29%, list=27%, signal=39%
GOBP_POSITIVE_REGULATION_OF_ACTIN_FILAMENT_BUNDLE_ASSEMBLY	GOBP_POSITIVE_REGULATION_OF_ACTIN_FILAMENT_BUNDLE_ASSEMBLY		17	0.388768	1.11853	0.295598	0.4958	1	524	tags=41%, list=21%, signal=52%
GOBP_DIGESTIVE_SYSTEM_DEVELOPMENT	GOBP_DIGESTIVE_SYSTEM_DEVELOPMENT		43	0.329532	1.11844	0.249377	0.495607	1	727	tags=30%, list=30%, signal=42%
GOCC_GOLGI_APPARATUS	GOCC_GOLGI_APPARATUS		235	0.244774	1.11702	0.150327	0.498431	1	329	tags=15%, list=13%, signal=16%
HP_CLEFT_SOFT_PALATE	HP_CLEFT_SOFT_PALATE		21	0.360487	1.11559	0.270153	0.501335	1	432	tags=24%, list=18%, signal=29%
GOMF_PHOSPHATIDYLINOSITOL_PHOSPHATE_BINDING	GOMF_PHOSPHATIDYLINOSITOL_PHOSPHATE_BINDING		29	0.341793	1.11546	0.307217	0.501233	1	66	tags=10%, list=3%, signal=11%
GOCC_MITOCHONDRION	GOCC_MITOCHONDRION		166	0.265545	1.11526	0.262948	0.501299	1	638	tags=31%, list=26%, signal=40%
GOBP_OOGENESIS	GOBP_OOGENESIS		19	0.388089	1.11416	0.311966	0.50349	1	643	tags=42%, list=26%, signal=57%
GOBP_LONG_TERM_SYNAPTIC_POTENTIATION	GOBP_LONG_TERM_SYNAPTIC_POTENTIATION		19	0.369008	1.11375	0.295775	0.504011	1	5	tags=5%, list=0%, signal=5%
HP_ABNORMALITY_OF_THE_URETHRA	HP_ABNORMALITY_OF_THE_URETHRA		54	0.297099	1.11353	0.254237	0.50411	1	274	tags=17%, list=11%, signal=18%
HP_ABNORMAL_CIRCULATING_DICARBOXYLIC_ACID_CONCENTRATION	HP_ABNORMAL_CIRCULATING_DICARBOXYLIC_ACID_CONCENTRATION		15	0.398169	1.11336	0.304348	0.504073	1	919	tags=60%, list=38%, signal=96%
HP_NEOPLASM_OF_THE_STOMACH	HP_NEOPLASM_OF_THE_STOMACH		16	0.399466	1.11313	0.291322	0.504185	1	159	tags=19%, list=7%, signal=20%
GOBP_ESTABLISHMENT_OF_PROTEIN_LOCALIZATION_TO_MEMBRANE	GOBP_ESTABLISHMENT_OF_PROTEIN_LOCALIZATION_TO_MEMBRANE		18	0.38011	1.11276	0.302083	0.504609	1	348	tags=28%, list=14%, signal=32%
HP_ABNORMAL_INVOLUNTARY_EYE_MOVEMENTS	HP_ABNORMAL_INVOLUNTARY_EYE_MOVEMENTS		117	0.268206	1.11263	0.243852	0.50447	1	831	tags=36%, list=34%, signal=52%
GOBP_ESTABLISHMENT_OF_ENDOTHELIAL_BARRIER	GOBP_ESTABLISHMENT_OF_ENDOTHELIAL_BARRIER		18	0.41463	1.11209	0.324675	0.505347	1	664	tags=28%, list=27%, signal=38%
HP_ABNORMAL_CNS_MYELINATION	HP_ABNORMAL_CNS_MYELINATION		27	0.354188	1.11195	0.292994	0.50526	1	572	tags=30%, list=23%, signal=38%
GOBP_NEGATIVE_REGULATION_OF_INTRACELLULAR_SIGNAL_TRANSDUCTION	GOBP_NEGATIVE_REGULATION_OF_INTRACELLULAR_SIGNAL_TRANSDUCTION		126	0.261041	1.11183	0.238901	0.505094	1	402	tags=17%, list=16%, signal=19%
GOBP_ICOSANOID_METABOLIC_PROCESS	GOBP_ICOSANOID_METABOLIC_PROCESS		36	0.320147	1.11177	0.304348	0.50481	1	577	tags=31%, list=24%, signal=39%
HP_ABNORMALITY_OF_THE_SMALL_INTESTINE	HP_ABNORMALITY_OF_THE_SMALL_INTESTINE		49	0.302411	1.11162	0.26226	0.504712	1	675	tags=37%, list=28%, signal=50%
GOBP_DEVELOPMENTAL_MATURATION	GOBP_DEVELOPMENTAL_MATURATION		63	0.294175	1.11111	0.245977	0.505521	1	673	tags=27%, list=28%, signal=36%
GOCC_POSTSYNAPTIC_MEMBRANE	GOCC_POSTSYNAPTIC_MEMBRANE		31	0.342264	1.11099	0.306383	0.505392	1	355	tags=23%, list=15%, signal=26%
GOMF_SH3_DOMAIN_BINDING	GOMF_SH3_DOMAIN_BINDING		28	0.350595	1.1104	0.287879	0.506411	1	482	tags=25%, list=20%, signal=31%
HP_LIMB_JOINT_CONTRACTURE	HP_LIMB_JOINT_CONTRACTURE		58	0.307558	1.1102	0.270153	0.506481	1	472	tags=28%, list=19%, signal=33%
GOBP_CELLULAR_COMPONENT_MORPHOGENESIS	GOBP_CELLULAR_COMPONENT_MORPHOGENESIS		131	0.274348	1.11015	0.252174	0.506177	1	773	tags=35%, list=32%, signal=49%
HP_ABNORMALITY_OF_THE_LYMPHATIC_SYSTEM	HP_ABNORMALITY_OF_THE_LYMPHATIC_SYSTEM		154	0.248781	1.10999	0.202105	0.506142	1	674	tags=27%, list=28%, signal=34%
HP_ABNORMALITY_OF_DIGESTIVE_SYSTEM_MORPHOLOGY	HP_ABNORMALITY_OF_DIGESTIVE_SYSTEM_MORPHOLOGY		198	0.240923	1.10972	0.208038	0.506383	1	601	tags=22%, list=25%, signal=26%
HP_HIP_DISLOCATION	HP_HIP_DISLOCATION		41	0.343417	1.10969	0.26501	0.506025	1	623	tags=32%, list=25%, signal=42%
GOCC_NEURON_TO_NEURON_SYNAPSE	GOCC_NEURON_TO_NEURON_SYNAPSE		46	0.315725	1.1095	0.283843	0.506061	1	567	tags=28%, list=23%, signal=36%
HP_ABNORMALITY_OF_NEURONAL_MIGRATION	HP_ABNORMALITY_OF_NEURONAL_MIGRATION		63	0.300465	1.10949	0.278926	0.505673	1	776	tags=35%, list=32%, signal=50%
GOBP_BIOMINERALIZATION	GOBP_BIOMINERALIZATION		45	0.311486	1.10903	0.269841	0.506346	1	378	tags=20%, list=15%, signal=23%
GOBP_REGULATION_OF_GLUCOSE_TRANSMEMBRANE_TRANSPORT	GOBP_REGULATION_OF_GLUCOSE_TRANSMEMBRANE_TRANSPORT		17	0.375723	1.10884	0.31384	0.50637	1	106	tags=18%, list=4%, signal=18%
GOBP_ENDOCRINE_PROCESS	GOBP_ENDOCRINE_PROCESS		25	0.345494	1.10845	0.305085	0.506864	1	388	tags=20%, list=16%, signal=24%
HP_ABNORMALITY_OF_THE_URETER	HP_ABNORMALITY_OF_THE_URETER		55	0.303293	1.10839	0.239234	0.50657	1	883	tags=42%, list=36%, signal=64%
HP_MICROPENIS	HP_MICROPENIS		30	0.333118	1.10739	0.296296	0.508548	1	783	tags=40%, list=32%, signal=58%
GOMF_CATION_TRANSMEMBRANE_TRANSPORTER_ACTIVITY	GOMF_CATION_TRANSMEMBRANE_TRANSPORTER_ACTIVITY		76	0.285279	1.10627	0.255656	0.510641	1	538	tags=29%, list=22%, signal=36%
GOBP_NEURAL_RETINA_DEVELOPMENT	GOBP_NEURAL_RETINA_DEVELOPMENT		16	0.396478	1.10617	0.288503	0.510478	1	610	tags=31%, list=25%, signal=41%
GOMF_EXOPEPTIDASE_ACTIVITY	GOMF_EXOPEPTIDASE_ACTIVITY		18	0.368296	1.10594	0.28178	0.510592	1	581	tags=44%, list=24%, signal=58%
GOBP_CELL_PART_MORPHOGENESIS	GOBP_CELL_PART_MORPHOGENESIS		114	0.27865	1.10523	0.256356	0.511788	1	773	tags=36%, list=32%, signal=50%
GOBP_REGULATION_OF_HYDROLASE_ACTIVITY	GOBP_REGULATION_OF_HYDROLASE_ACTIVITY		257	0.240363	1.10523	0.205418	0.511387	1	622	tags=26%, list=25%, signal=32%
GOMF_CALMODULIN_BINDING	GOMF_CALMODULIN_BINDING		44	0.308252	1.10503	0.291755	0.511418	1	652	tags=32%, list=27%, signal=43%
GOBP_ENDOTHELIAL_CELL_DEVELOPMENT	GOBP_ENDOTHELIAL_CELL_DEVELOPMENT		25	0.362213	1.10475	0.294643	0.511673	1	284	tags=12%, list=12%, signal=13%
GOBP_NEPHRON_EPITHELIUM_DEVELOPMENT	GOBP_NEPHRON_EPITHELIUM_DEVELOPMENT		29	0.351321	1.1045	0.293987	0.511868	1	858	tags=41%, list=35%, signal=63%
GOMF_ACTIN_FILAMENT_BINDING	GOMF_ACTIN_FILAMENT_BINDING		42	0.326373	1.10433	0.283517	0.511878	1	454	tags=24%, list=19%, signal=29%
HP_ABNORMAL_MUSCLE_FIBER_MORPHOLOGY	HP_ABNORMAL_MUSCLE_FIBER_MORPHOLOGY		29	0.354776	1.10431	0.285164	0.511507	1	864	tags=48%, list=35%, signal=74%
HP_ABNORMAL_CARDIAC_SEPTUM_MORPHOLOGY	HP_ABNORMAL_CARDIAC_SEPTUM_MORPHOLOGY		97	0.276176	1.10418	0.252822	0.51143	1	646	tags=30%, list=26%, signal=39%
HP_ABNORMAL_IMMUNE_SYSTEM_MORPHOLOGY	HP_ABNORMAL_IMMUNE_SYSTEM_MORPHOLOGY		139	0.251348	1.10393	0.240088	0.511619	1	712	tags=29%, list=29%, signal=39%
GOBP_POTASSIUM_ION_IMPORT_ACROSS_PLASMA_MEMBRANE	GOBP_POTASSIUM_ION_IMPORT_ACROSS_PLASMA_MEMBRANE		16	0.405262	1.10388	0.320833	0.511308	1	716	tags=56%, list=29%, signal=79%
HP_HYPERTROPHIC_CARDIOMYOPATHY	HP_HYPERTROPHIC_CARDIOMYOPATHY		37	0.319462	1.10386	0.318841	0.510956	1	728	tags=35%, list=30%, signal=49%
HP_ABNORMAL_UPPER_LIMB_BONE_MORPHOLOGY	HP_ABNORMAL_UPPER_LIMB_BONE_MORPHOLOGY		81	0.277641	1.10383	0.259524	0.510621	1	824	tags=38%, list=34%, signal=56%
GOBP_CELLULAR_RESPONSE_TO_PEPTIDE_HORMONE_STIMULUS	GOBP_CELLULAR_RESPONSE_TO_PEPTIDE_HORMONE_STIMULUS		69	0.280186	1.10348	0.279919	0.511062	1	316	tags=16%, list=13%, signal=18%
GOBP_REGULATION_OF_DEFENSE_RESPONSE_TO_VIRUS	GOBP_REGULATION_OF_DEFENSE_RESPONSE_TO_VIRUS		16	0.405119	1.10294	0.340771	0.511922	1	7	tags=6%, list=0%, signal=6%
GOBP_REGULATION_OF_MUSCLE_ADAPTATION	GOBP_REGULATION_OF_MUSCLE_ADAPTATION		21	0.360533	1.10204	0.294872	0.513648	1	377	tags=29%, list=15%, signal=33%
GOBP_ANATOMICAL_STRUCTURE_MATURATION	GOBP_ANATOMICAL_STRUCTURE_MATURATION		55	0.299374	1.10194	0.277273	0.513486	1	673	tags=27%, list=28%, signal=37%
GOBP_NEGATIVE_REGULATION_OF_BLOOD_VESSEL_ENDOTHELIAL_CELL_MIGRATION	GOBP_NEGATIVE_REGULATION_OF_BLOOD_VESSEL_ENDOTHELIAL_CELL_MIGRATION		17	0.381855	1.10142	0.308	0.514319	1	368	tags=29%, list=15%, signal=34%
GOBP_APOPTOTIC_SIGNALING_PATHWAY	GOBP_APOPTOTIC_SIGNALING_PATHWAY		118	0.262159	1.10139	0.285714	0.513997	1	423	tags=20%, list=17%, signal=23%
HP_ABNORMALITY_OF_TOE	HP_ABNORMALITY_OF_TOE		101	0.271133	1.10111	0.26477	0.514254	1	824	tags=41%, list=34%, signal=59%
GOBP_POSITIVE_REGULATION_OF_PROTEIN_LOCALIZATION_TO_NUCLEUS	GOBP_POSITIVE_REGULATION_OF_PROTEIN_LOCALIZATION_TO_NUCLEUS		15	0.411716	1.10106	0.322511	0.513963	1	279	tags=27%, list=11%, signal=30%
GOBP_REGULATION_OF_CELL_JUNCTION_ASSEMBLY	GOBP_REGULATION_OF_CELL_JUNCTION_ASSEMBLY		44	0.319879	1.10078	0.287982	0.514207	1	509	tags=23%, list=21%, signal=28%
HP_PROTRUDING_EAR	HP_PROTRUDING_EAR		31	0.348824	1.10052	0.291581	0.514422	1	883	tags=42%, list=36%, signal=65%
GOBP_PROTEOGLYCAN_METABOLIC_PROCESS	GOBP_PROTEOGLYCAN_METABOLIC_PROCESS		15	0.39344	1.10034	0.308889	0.514479	1	27	tags=13%, list=1%, signal=13%
HP_DECREASED_FERTILITY	HP_DECREASED_FERTILITY		32	0.327594	1.09993	0.294872	0.514989	1	258	tags=22%, list=11%, signal=24%
HP_NEPHROTIC_SYNDROME	HP_NEPHROTIC_SYNDROME		30	0.343672	1.09937	0.321663	0.515944	1	620	tags=30%, list=25%, signal=40%
HP_SKELETAL_MUSCLE_ATROPHY	HP_SKELETAL_MUSCLE_ATROPHY		70	0.285233	1.09926	0.280242	0.515793	1	467	tags=27%, list=19%, signal=33%
GOBP_POSITIVE_REGULATION_OF_GTPASE_ACTIVITY	GOBP_POSITIVE_REGULATION_OF_GTPASE_ACTIVITY		47	0.304338	1.09898	0.2723	0.51598	1	590	tags=30%, list=24%, signal=39%
GOBP_REGULATION_OF_EXTENT_OF_CELL_GROWTH	GOBP_REGULATION_OF_EXTENT_OF_CELL_GROWTH		17	0.392627	1.09866	0.311159	0.516367	1	460	tags=29%, list=19%, signal=36%
HP_HEMATOLOGICAL_NEOPLASM	HP_HEMATOLOGICAL_NEOPLASM		49	0.299468	1.09857	0.300216	0.516176	1	675	tags=33%, list=28%, signal=44%
HP_GASTROINTESTINAL_OBSTRUCTION	HP_GASTROINTESTINAL_OBSTRUCTION		21	0.379523	1.09836	0.325221	0.516281	1	773	tags=38%, list=32%, signal=55%
GOBP_MEMBRANE_PROTEIN_PROTEOLYSIS	GOBP_MEMBRANE_PROTEIN_PROTEOLYSIS		19	0.365826	1.09804	0.307692	0.516575	1	423	tags=26%, list=17%, signal=32%
GOBP_RESPONSE_TO_GROWTH_FACTOR	GOBP_RESPONSE_TO_GROWTH_FACTOR		179	0.247211	1.09699	0.214286	0.518616	1	388	tags=16%, list=16%, signal=18%
HP_DERMATOLOGICAL_MANIFESTATIONS_OF_SYSTEMIC_DISORDERS	HP_DERMATOLOGICAL_MANIFESTATIONS_OF_SYSTEMIC_DISORDERS		51	0.302247	1.09637	0.309278	0.519647	1	673	tags=29%, list=28%, signal=40%
GOMF_ENDOPEPTIDASE_ACTIVITY	GOMF_ENDOPEPTIDASE_ACTIVITY		82	0.279488	1.09619	0.257848	0.519679	1	500	tags=26%, list=20%, signal=31%
GOBP_REGULATION_OF_BONE_MINERALIZATION	GOBP_REGULATION_OF_BONE_MINERALIZATION		26	0.350005	1.09579	0.320879	0.520203	1	121	tags=8%, list=5%, signal=8%
GOMF_LIPID_TRANSPORTER_ACTIVITY	GOMF_LIPID_TRANSPORTER_ACTIVITY		35	0.327873	1.09491	0.293065	0.522016	1	613	tags=29%, list=25%, signal=38%
GOBP_PHOSPHATIDYLCHOLINE_METABOLIC_PROCESS	GOBP_PHOSPHATIDYLCHOLINE_METABOLIC_PROCESS		16	0.412457	1.0945	0.330645	0.522611	1	933	tags=56%, list=38%, signal=90%
HP_ABNORMALITY_OF_DENTAL_ERUPTION	HP_ABNORMALITY_OF_DENTAL_ERUPTION		35	0.312791	1.09355	0.32244	0.524475	1	534	tags=29%, list=22%, signal=36%
HP_RECURRENT_SKIN_INFECTIONS	HP_RECURRENT_SKIN_INFECTIONS		36	0.325389	1.09305	0.290466	0.525277	1	397	tags=19%, list=16%, signal=23%
GOBP_CELLULAR_MACROMOLECULE_LOCALIZATION	GOBP_CELLULAR_MACROMOLECULE_LOCALIZATION		207	0.243586	1.09292	0.244541	0.525228	1	764	tags=31%, list=31%, signal=41%
GOBP_POSITIVE_REGULATION_OF_TUMOR_NECROSIS_FACTOR_SUPERFAMILY_CYTOKINE_PRODUCTION	GOBP_POSITIVE_REGULATION_OF_TUMOR_NECROSIS_FACTOR_SUPERFAMILY_CYTOKINE_PRODUCTION		41	0.315946	1.09255	0.308351	0.525691	1	103	tags=5%, list=4%, signal=5%
GOBP_ACTIN_FILAMENT_BUNDLE_ORGANIZATION	GOBP_ACTIN_FILAMENT_BUNDLE_ORGANIZATION		34	0.324174	1.09224	0.308017	0.526072	1	524	tags=35%, list=21%, signal=44%
HP_ABNORMALITY_OF_THE_ABDOMINAL_WALL	HP_ABNORMALITY_OF_THE_ABDOMINAL_WALL		91	0.274012	1.09181	0.27088	0.526618	1	750	tags=33%, list=31%, signal=46%
GOBP_REGULATION_OF_ATP_METABOLIC_PROCESS	GOBP_REGULATION_OF_ATP_METABOLIC_PROCESS		16	0.388079	1.09143	0.320755	0.527117	1	336	tags=31%, list=14%, signal=36%
HP_ABNORMALITY_OF_FACIAL_SKELETON	HP_ABNORMALITY_OF_FACIAL_SKELETON		181	0.250428	1.09116	0.241611	0.52732	1	831	tags=38%, list=34%, signal=53%
GOCC_TERTIARY_GRANULE_MEMBRANE	GOCC_TERTIARY_GRANULE_MEMBRANE		33	0.334585	1.09	0.299786	0.529699	1	598	tags=27%, list=24%, signal=36%
HP_GLOMERULONEPHRITIS	HP_GLOMERULONEPHRITIS		18	0.379052	1.08967	0.308489	0.530117	1	900	tags=56%, list=37%, signal=87%
GOCC_ORGANELLE_SUBCOMPARTMENT	GOCC_ORGANELLE_SUBCOMPARTMENT		149	0.245065	1.08957	0.25431	0.529972	1	478	tags=19%, list=20%, signal=23%
GOBP_CELL_MIGRATION_INVOLVED_IN_SPROUTING_ANGIOGENESIS	GOBP_CELL_MIGRATION_INVOLVED_IN_SPROUTING_ANGIOGENESIS		22	0.354299	1.08951	0.331126	0.529714	1	368	tags=18%, list=15%, signal=21%
HP_ABNORMAL_THORAX_MORPHOLOGY	HP_ABNORMAL_THORAX_MORPHOLOGY		129	0.253942	1.08935	0.258216	0.529664	1	476	tags=19%, list=19%, signal=23%
GOBP_NEGATIVE_REGULATION_OF_PEPTIDASE_ACTIVITY	GOBP_NEGATIVE_REGULATION_OF_PEPTIDASE_ACTIVITY		81	0.269249	1.08901	0.270386	0.530021	1	634	tags=33%, list=26%, signal=44%
GOBP_CELL_CHEMOTAXIS	GOBP_CELL_CHEMOTAXIS		128	0.262198	1.08891	0.281046	0.529848	1	491	tags=20%, list=20%, signal=24%
GOBP_EPITHELIAL_CELL_DEVELOPMENT	GOBP_EPITHELIAL_CELL_DEVELOPMENT		57	0.29878	1.08872	0.276442	0.529875	1	746	tags=30%, list=30%, signal=42%
GOBP_POSITIVE_REGULATION_OF_CATION_CHANNEL_ACTIVITY	GOBP_POSITIVE_REGULATION_OF_CATION_CHANNEL_ACTIVITY		18	0.364394	1.08861	0.342574	0.529728	1	114	tags=17%, list=5%, signal=17%
HP_ABNORMAL_PATELLA_MORPHOLOGY	HP_ABNORMAL_PATELLA_MORPHOLOGY		17	0.38295	1.08824	0.313402	0.530169	1	472	tags=29%, list=19%, signal=36%
HP_DEHYDRATION	HP_DEHYDRATION		20	0.384648	1.0875	0.309633	0.531565	1	580	tags=40%, list=24%, signal=52%
HP_ABNORMAL_CEREBRAL_CORTEX_MORPHOLOGY	HP_ABNORMAL_CEREBRAL_CORTEX_MORPHOLOGY		83	0.278461	1.08726	0.292531	0.531818	1	445	tags=18%, list=18%, signal=21%
GOBP_POSTTRANSCRIPTIONAL_REGULATION_OF_GENE_EXPRESSION	GOBP_POSTTRANSCRIPTIONAL_REGULATION_OF_GENE_EXPRESSION		54	0.296103	1.08653	0.312992	0.533133	1	432	tags=24%, list=18%, signal=29%
HP_ABNORMAL_NASAL_BRIDGE_MORPHOLOGY	HP_ABNORMAL_NASAL_BRIDGE_MORPHOLOGY		130	0.258253	1.08627	0.255458	0.53337	1	829	tags=40%, list=34%, signal=57%
GOBP_COLLAGEN_METABOLIC_PROCESS	GOBP_COLLAGEN_METABOLIC_PROCESS		45	0.309112	1.08554	0.269737	0.534731	1	407	tags=22%, list=17%, signal=26%
GOBP_TAXIS	GOBP_TAXIS		197	0.252116	1.08482	0.199041	0.536024	1	491	tags=20%, list=20%, signal=23%
HP_CARIOUS_TEETH	HP_CARIOUS_TEETH		32	0.329503	1.08426	0.313305	0.536979	1	407	tags=22%, list=17%, signal=26%
GOBP_EPIDERMIS_DEVELOPMENT	GOBP_EPIDERMIS_DEVELOPMENT		65	0.283405	1.08384	0.297468	0.537491	1	712	tags=35%, list=29%, signal=49%
GOBP_TUBE_MORPHOGENESIS	GOBP_TUBE_MORPHOGENESIS		292	0.232027	1.08369	0.23913	0.537453	1	542	tags=21%, list=22%, signal=24%
GOBP_REGULATION_OF_NEUROTRANSMITTER_LEVELS	GOBP_REGULATION_OF_NEUROTRANSMITTER_LEVELS		23	0.345187	1.08335	0.34004	0.537843	1	491	tags=35%, list=20%, signal=43%
HP_PECTUS_CARINATUM	HP_PECTUS_CARINATUM		32	0.320308	1.08322	0.315909	0.537717	1	472	tags=28%, list=19%, signal=34%
HP_T_LYMPHOCYTOPENIA	HP_T_LYMPHOCYTOPENIA		17	0.379217	1.0831	0.339431	0.537586	1	397	tags=24%, list=16%, signal=28%
GOBP_REGULATION_OF_CELLULAR_COMPONENT_MOVEMENT	GOBP_REGULATION_OF_CELLULAR_COMPONENT_MOVEMENT		330	0.233101	1.08289	0.225728	0.537659	1	509	tags=21%, list=21%, signal=23%
GOBP_STRIATED_MUSCLE_CONTRACTION	GOBP_STRIATED_MUSCLE_CONTRACTION		38	0.323259	1.08255	0.309168	0.53805	1	513	tags=34%, list=21%, signal=43%
GOBP_NEGATIVE_REGULATION_OF_CATABOLIC_PROCESS	GOBP_NEGATIVE_REGULATION_OF_CATABOLIC_PROCESS		47	0.296378	1.08183	0.317623	0.539332	1	343	tags=19%, list=14%, signal=22%
HP_ABNORMAL_PERIVENTRICULAR_WHITE_MATTER_MORPHOLOGY	HP_ABNORMAL_PERIVENTRICULAR_WHITE_MATTER_MORPHOLOGY		15	0.383516	1.08164	0.346067	0.539382	1	1046	tags=60%, list=43%, signal=104%
GOBP_REGULATION_OF_SODIUM_ION_TRANSPORT	GOBP_REGULATION_OF_SODIUM_ION_TRANSPORT		18	0.361252	1.08143	0.36646	0.539501	1	734	tags=61%, list=30%, signal=87%
GOBP_DENDRITIC_CELL_MIGRATION	GOBP_DENDRITIC_CELL_MIGRATION		17	0.406847	1.08124	0.331868	0.539499	1	229	tags=24%, list=9%, signal=26%
GOBP_NEGATIVE_REGULATION_OF_CELL_SUBSTRATE_ADHESION	GOBP_NEGATIVE_REGULATION_OF_CELL_SUBSTRATE_ADHESION		22	0.359792	1.08115	0.339623	0.539304	1	482	tags=32%, list=20%, signal=39%
GOCC_LATE_ENDOSOME	GOCC_LATE_ENDOSOME		40	0.303145	1.08076	0.339367	0.539868	1	423	tags=23%, list=17%, signal=27%
GOBP_CELL_ADHESION_MEDIATED_BY_INTEGRIN	GOBP_CELL_ADHESION_MEDIATED_BY_INTEGRIN		40	0.306731	1.08071	0.308489	0.5396	1	372	tags=23%, list=15%, signal=26%
GOMF_CHANNEL_REGULATOR_ACTIVITY	GOMF_CHANNEL_REGULATOR_ACTIVITY		22	0.342142	1.08064	0.319106	0.539382	1	670	tags=55%, list=27%, signal=74%
GOBP_PHOSPHOLIPASE_C_ACTIVATING_G_PROTEIN_COUPLED_RECEPTOR_SIGNALING_PATHWAY	GOBP_PHOSPHOLIPASE_C_ACTIVATING_G_PROTEIN_COUPLED_RECEPTOR_SIGNALING_PATHWAY		36	0.315211	1.08003	0.321199	0.540566	1	139	tags=11%, list=6%, signal=12%
GOBP_POSITIVE_REGULATION_OF_DEVELOPMENTAL_PROCESS	GOBP_POSITIVE_REGULATION_OF_DEVELOPMENTAL_PROCESS		330	0.228676	1.07962	0.258373	0.541149	1	447	tags=18%, list=18%, signal=19%
HP_ABNORMALITY_OF_SKIN_ADNEXA_PHYSIOLOGY	HP_ABNORMALITY_OF_SKIN_ADNEXA_PHYSIOLOGY		41	0.308282	1.07905	0.308468	0.542059	1	466	tags=27%, list=19%, signal=33%
[truncated: 1,040 more rows]

## Sheet: Duct-1_WTg (vs EL)
NAME	GS<br> follow link to MSigDB	GS DETAILS	SIZE	ES	NES	NOM p-val	FDR q-val	FWER p-val	RANK AT MAX	LEADING EDGE
[truncated: 31 more rows]

[truncated: 2 more sheets: BetaDuct-1_WTg (vs EL), MPC (vs MEF)]
