# Supplementary material for: N(6)-methyladenosine methylation-regulated polo-like kinase 1 cell cycle homeostasis as a potential target of radiotherapy in pancreatic adenocarcinoma
Source: Sci Rep. 2022 Jun 30;12:11074. doi: 10.1038/s41598-022-15196-5 (PMC9246847; doi:10.1038/s41598-022-15196-5)
Supplement: Supplementary file 5 — Supplementary Information 4. [file 41598_2022_15196_MOESM5_ESM.txt]

p_val	avg_log2FC	pct.1	pct.2	p_val_adj	cluster	gene
9.03E-118	1.043691837	0.967	0.646	2.46E-114	Beta/Delta/Duct	Hsd17b13
1.51E-114	0.760445495	0.965	0.738	4.13E-111	Beta/Delta/Duct	Ramp1
2.65E-110	1.248525945	0.998	0.938	7.24E-107	Beta/Delta/Duct	1810009J06Rik
4.55E-96	1.14106761	1	0.978	1.24E-92	Beta/Delta/Duct	Prss2
6.52E-90	0.632244081	0.979	0.683	1.78E-86	Beta/Delta/Duct	Cckar
5.05E-89	0.894307399	0.928	0.603	1.38E-85	Beta/Delta/Duct	Fgl2
1.04E-86	0.99657162	1	0.891	2.83E-83	Beta/Delta/Duct	Spink1
1.29E-85	1.334874435	1	0.988	3.52E-82	Beta/Delta/Duct	Try5
2.24E-85	1.255673907	0.998	0.902	6.12E-82	Beta/Delta/Duct	Gm2663
4.81E-85	0.964837398	1	0.876	1.31E-81	Beta/Delta/Duct	Ifrd1
7.83E-84	1.091476724	0.986	0.871	2.14E-80	Beta/Delta/Duct	Cpa2
5.07E-81	0.856877849	0.998	0.831	1.38E-77	Beta/Delta/Duct	Ttr
6.86E-80	0.774275666	0.944	0.706	1.87E-76	Beta/Delta/Duct	Cebpa
2.64E-73	0.623634491	0.897	0.624	7.21E-70	Beta/Delta/Duct	Smarca1
1.09E-64	0.6185351	0.986	0.713	2.98E-61	Beta/Delta/Duct	Gc
1.46E-60	0.608685134	0.837	0.586	3.99E-57	Beta/Delta/Duct	Rcan1
4.09E-60	0.794582359	0.699	0.517	1.12E-56	Beta/Delta/Duct	S100g
6.18E-57	1.101891321	0.996	0.937	1.69E-53	Beta/Delta/Duct	Cela1
5.48E-56	0.506869148	0.942	0.725	1.50E-52	Beta/Delta/Duct	Fjx1
3.65E-53	0.650106999	0.916	0.683	9.95E-50	Beta/Delta/Duct	Sox9
4.18E-51	0.673061093	1	0.927	1.14E-47	Beta/Delta/Duct	Clu
8.39E-51	0.69842596	0.771	0.469	2.29E-47	Beta/Delta/Duct	Igfbp5
1.25E-50	0.7823888	1	0.988	3.41E-47	Beta/Delta/Duct	Ctrb1
7.95E-48	1.159370737	0.816	0.687	2.17E-44	Beta/Delta/Duct	Pla2g1b
2.77E-47	0.574754963	0.97	0.759	7.55E-44	Beta/Delta/Duct	Tm4sf4
1.50E-39	0.51138731	0.849	0.647	4.09E-36	Beta/Delta/Duct	Id3
1.09E-36	0.523222814	0.905	0.73	2.98E-33	Beta/Delta/Duct	F3
1.83E-29	0.850854314	0.688	0.587	4.98E-26	Beta/Delta/Duct	Thbs1
4.92E-28	0.693770377	0.933	0.749	1.34E-24	Beta/Delta/Duct	Try10
2.87E-24	0.527915879	0.968	0.74	7.83E-21	Beta/Delta/Duct	Srxn1
5.84E-23	0.945759159	0.73	0.519	1.59E-19	Beta/Delta/Duct	Prss3
1.79E-17	0.74690725	0.538	0.398	4.89E-14	Beta/Delta/Duct	Serpina6
2.16E-40	0.54086579	0.556	0.768	5.90E-37	Unknown-1	2410006H16Rik
1.22E-23	0.943941957	0.191	0.461	3.33E-20	Unknown-1	Hspa1a
2.28E-12	2.703621458	0.586	0.528	6.22E-09	Unknown-1	Hba-a2
6.80E-11	1.79362069	0.311	0.458	1.85E-07	Unknown-1	Hbb-bt
5.78E-10	0.829064214	0.336	0.613	1.58E-06	Unknown-1	mt-Nd6
1.57E-08	0.658822969	0.493	0.515	4.28E-05	Unknown-1	Hspa1b
0.000402434	1.548262348	0.687	0.709	1	Unknown-1	Gm26917
0.000502374	1.038010301	0.187	0.288	1	Unknown-1	2210010C04Rik
5.26E-161	1.879708114	0.972	0.507	1.43E-157	Beta/Duct/Cancer	Chgb
6.96E-143	2.095700587	1	0.864	1.90E-139	Beta/Duct/Cancer	Chga
9.01E-140	1.304736981	0.98	0.688	2.46E-136	Beta/Duct/Cancer	Camk2n1
4.20E-134	2.311061201	0.952	0.654	1.15E-130	Beta/Duct/Cancer	Tff3
1.52E-133	1.610087097	0.995	0.813	4.15E-130	Beta/Duct/Cancer	Epcam
4.76E-130	1.260929381	0.97	0.439	1.30E-126	Beta/Duct/Cancer	Lhfpl5
1.31E-129	1.538502014	0.967	0.546	3.57E-126	Beta/Duct/Cancer	Ambp
6.14E-128	0.962082863	0.9	0.374	1.67E-124	Beta/Duct/Cancer	Scg5
3.35E-114	0.616992697	0.875	0.469	9.14E-111	Beta/Duct/Cancer	Sez6l2
4.81E-110	0.883741525	0.925	0.545	1.31E-106	Beta/Duct/Cancer	Aplp1
1.14E-109	0.709918406	0.917	0.637	3.12E-106	Beta/Duct/Cancer	Enho
4.58E-109	0.998732701	0.812	0.492	1.25E-105	Beta/Duct/Cancer	Resp18
6.20E-107	0.758528327	0.855	0.325	1.69E-103	Beta/Duct/Cancer	Celf4
1.56E-103	0.847075422	0.825	0.508	4.25E-100	Beta/Duct/Cancer	Krt7
3.06E-99	0.831740555	0.89	0.592	8.34E-96	Beta/Duct/Cancer	Pnmal2
1.07E-95	0.697293972	0.907	0.529	2.93E-92	Beta/Duct/Cancer	Tln2
2.06E-92	0.912186132	0.789	0.472	5.62E-89	Beta/Duct/Cancer	Lgals2
9.12E-90	0.740098385	0.885	0.605	2.49E-86	Beta/Duct/Cancer	Kcnmb2
1.48E-88	0.909604231	0.837	0.55	4.04E-85	Beta/Duct/Cancer	Wnt4
1.50E-88	1.07279419	0.96	0.565	4.09E-85	Beta/Duct/Cancer	Vgf
2.94E-88	0.533943654	0.714	0.268	8.04E-85	Beta/Duct/Cancer	Slc39a5
3.61E-86	1.201103924	0.799	0.282	9.85E-83	Beta/Duct/Cancer	Serpina1c
1.28E-84	0.933629474	0.875	0.64	3.49E-81	Beta/Duct/Cancer	Hpgd
2.87E-82	0.559403196	0.885	0.65	7.83E-79	Beta/Duct/Cancer	Gnmt
4.50E-79	0.656938849	0.882	0.577	1.23E-75	Beta/Duct/Cancer	Nkx6-2
1.29E-78	0.846774007	0.96	0.691	3.52E-75	Beta/Duct/Cancer	Lbh
2.14E-73	0.702818329	0.672	0.329	5.83E-70	Beta/Duct/Cancer	Npas4
9.14E-71	0.559437164	0.697	0.4	2.49E-67	Beta/Duct/Cancer	Slc18a2
7.31E-70	0.633888819	0.922	0.502	2.00E-66	Beta/Duct/Cancer	Snap25
3.71E-68	0.505269939	0.912	0.643	1.01E-64	Beta/Duct/Cancer	Bex1
3.76E-68	0.532370512	0.704	0.312	1.03E-64	Beta/Duct/Cancer	Ina
7.11E-67	0.809440756	0.995	0.864	1.94E-63	Beta/Duct/Cancer	Jun
7.54E-63	0.513649832	0.835	0.519	2.06E-59	Beta/Duct/Cancer	Cald1
1.07E-62	0.897797588	0.947	0.727	2.93E-59	Beta/Duct/Cancer	Ccdc85b
2.14E-61	0.602030597	0.872	0.62	5.85E-58	Beta/Duct/Cancer	Prkacb
5.90E-61	0.71635879	0.872	0.618	1.61E-57	Beta/Duct/Cancer	Isg20
3.68E-59	1.061222125	0.877	0.471	1.00E-55	Beta/Duct/Cancer	Gp2
4.20E-59	0.771651211	0.977	0.827	1.15E-55	Beta/Duct/Cancer	Serpinb1a
1.46E-57	0.54237238	0.794	0.597	3.98E-54	Beta/Duct/Cancer	Bmyc
1.07E-55	1.039874117	0.822	0.652	2.91E-52	Beta/Duct/Cancer	Egr3
3.85E-54	1.055159399	0.995	0.847	1.05E-50	Beta/Duct/Cancer	Nupr1
5.88E-52	0.54673287	0.935	0.67	1.60E-48	Beta/Duct/Cancer	Zfp36
4.36E-51	0.771168631	0.875	0.631	1.19E-47	Beta/Duct/Cancer	Tuba1a
7.90E-51	0.777788602	0.762	0.415	2.16E-47	Beta/Duct/Cancer	Rgs2
1.48E-47	0.894315199	0.99	0.809	4.05E-44	Beta/Duct/Cancer	Nptx2
6.05E-47	0.718871823	0.612	0.344	1.65E-43	Beta/Duct/Cancer	Serpina1d
2.04E-46	0.562098289	0.607	0.432	5.57E-43	Beta/Duct/Cancer	Hdc
6.85E-46	0.500612923	0.952	0.754	1.87E-42	Beta/Duct/Cancer	Rbp2
1.64E-44	0.596829532	0.96	0.776	4.49E-41	Beta/Duct/Cancer	Tm4sf4
4.91E-43	0.745340956	0.97	0.709	1.34E-39	Beta/Duct/Cancer	Hbegf
2.43E-41	0.888873302	0.694	0.342	6.62E-38	Beta/Duct/Cancer	Nefm
5.09E-41	0.5872265	0.952	0.797	1.39E-37	Beta/Duct/Cancer	Dusp5
3.89E-39	0.597845721	0.997	0.906	1.06E-35	Beta/Duct/Cancer	Btg2
1.80E-37	0.768918559	0.94	0.761	4.92E-34	Beta/Duct/Cancer	Srxn1
9.47E-37	0.863854933	0.596	0.439	2.58E-33	Beta/Duct/Cancer	Penk
2.25E-34	0.534235732	0.955	0.748	6.14E-31	Beta/Duct/Cancer	Hspb1
4.18E-24	0.504115234	0.436	0.26	1.14E-20	Beta/Duct/Cancer	4930539E08Rik
2.14E-23	0.529097605	0.794	0.67	5.84E-20	Beta/Duct/Cancer	Id3
9.56E-14	0.612451739	0.499	0.463	2.61E-10	Beta/Duct/Cancer	Obp2a
5.42E-10	1.010590417	0.541	0.394	1.48E-06	Beta/Duct/Cancer	Zg16
2.23E-07	1.256426364	0.619	0.598	0.000608874	Beta/Duct/Cancer	Hamp
3.20E-32	1.209245889	0.728	0.702	8.74E-29	Unknown-2	Gm26917
7.36E-31	0.502218889	0.206	0.548	2.01E-27	Unknown-2	Ralgps2
1.86E-25	1.59391157	0.812	0.767	5.07E-22	Unknown-2	Mast4
2.16E-22	1.381982735	0.684	0.755	5.91E-19	Unknown-2	Noct
4.25E-15	0.56091715	0.288	0.538	1.16E-11	Unknown-2	Lrrfip1
9.31E-15	1.713037885	0.679	0.631	2.54E-11	Unknown-2	Col27a1
3.97E-14	1.207205648	0.756	0.84	1.08E-10	Unknown-2	Gls
5.02E-14	1.326270682	0.702	0.758	1.37E-10	Unknown-2	Dst
1.87E-13	0.559058449	0.679	0.707	5.11E-10	Unknown-2	Msn
1.89E-13	0.561221813	0.305	0.561	5.17E-10	Unknown-2	Slc16a6
1.15E-09	0.506487214	0.232	0.417	3.13E-06	Unknown-2	Nefm
6.72E-07	0.515315586	0.445	0.663	0.001834234	Unknown-2	Homer1
1.43E-06	0.978247708	0.662	0.814	0.003913861	Unknown-2	Itga6
2.28E-06	0.727541438	0.616	0.7	0.006209812	Unknown-2	Cdh1
5.59E-06	0.827188648	0.7	0.769	0.015255668	Unknown-2	Myo5c
4.38E-05	0.934177016	0.636	0.629	0.119558377	Unknown-2	Plagl1
8.30E-05	0.541331185	0.476	0.647	0.226585427	Unknown-2	Nrp2
0.000103268	0.576648221	0.272	0.348	0.281819235	Unknown-2	Mecom
0.000442882	0.575772484	0.43	0.726	1	Unknown-2	Ankrd11
0.000665696	0.502116991	0.344	0.441	1	Unknown-2	Frmd4a
0.001371778	0.646151448	0.402	0.5	1	Unknown-2	Dtl
0.001592472	0.576402429	0.448	0.604	1	Unknown-2	Tln2
0.001677373	1.058291986	0.634	0.755	1	Unknown-2	Nes
0.001857345	0.609181246	0.397	0.597	1	Unknown-2	mt-Nd6
0.001962819	0.671166775	0.29	0.408	1	Unknown-2	Sema7a
0.006621058	0.878244042	0.58	0.578	1	Unknown-2	Gm49016
0.006901238	1.314040947	0.504	0.571	1	Unknown-2	Snap25
0.007800918	0.548334166	0.506	0.633	1	Unknown-2	Atad2
0.009487058	0.641473526	0.639	0.687	1	Unknown-2	Gm26532
5.89E-49	1.590327493	0.973	0.724	1.61E-45	Duct-1	Reg3b
1.90E-38	1.081814621	0.92	0.541	5.19E-35	Duct-1	Cela3b
3.68E-38	0.59044879	0.939	0.674	1.00E-34	Duct-1	Fkbp11
6.34E-37	0.801502205	0.985	0.766	1.73E-33	Duct-1	Try10
1.41E-34	0.557444862	1	0.822	3.85E-31	Duct-1	Epcam
4.92E-34	0.580249078	1	0.905	1.34E-30	Duct-1	Spink1
7.63E-34	0.655855873	0.904	0.497	2.08E-30	Duct-1	Try4
2.25E-33	0.639531018	1	0.944	6.14E-30	Duct-1	Cela1
4.18E-33	0.618604264	0.927	0.691	1.14E-29	Duct-1	Pla2g1b
4.83E-33	0.68824374	1	0.989	1.32E-29	Duct-1	Ctrb1
3.19E-32	0.833280409	1	0.817	8.71E-29	Duct-1	Nptx2
4.50E-32	0.53114619	0.885	0.532	1.23E-28	Duct-1	Gal
2.33E-29	0.662248212	0.981	0.766	6.35E-26	Duct-1	Srxn1
6.85E-26	0.605326793	0.996	0.884	1.87E-22	Duct-1	Cpa2
2.72E-24	1.103518494	0.636	0.224	7.44E-21	Duct-1	Dmbt1
6.01E-22	0.528413218	1	0.911	1.64E-18	Duct-1	Btg2
6.77E-20	0.741039004	0.831	0.561	1.85E-16	Duct-1	Gm10334
1.60E-18	0.791443799	0.575	0.207	4.38E-15	Duct-1	Pnliprp2
1.14E-16	0.590761747	0.713	0.397	3.11E-13	Duct-1	Serpina6
6.30E-09	1.048279109	0.602	0.396	1.72E-05	Duct-1	Zg16
1.03E-132	1.471024171	0.942	0.282	2.82E-129	Beta/Duct-1	Ccnb2
1.60E-129	1.69492168	0.963	0.31	4.38E-126	Beta/Duct-1	Birc5
2.27E-129	1.66181423	0.967	0.325	6.20E-126	Beta/Duct-1	Cenpa
9.22E-127	0.878503702	0.95	0.299	2.52E-123	Beta/Duct-1	Knstrn
2.29E-126	1.471329133	0.946	0.373	6.24E-123	Beta/Duct-1	Cdca3
8.46E-123	2.136377473	1	0.863	2.31E-119	Beta/Duct-1	H2afz
1.42E-120	2.613468711	1	0.794	3.87E-117	Beta/Duct-1	Hmgb2
1.66E-119	1.045660081	0.954	0.467	4.52E-116	Beta/Duct-1	Racgap1
4.25E-119	0.727893043	0.917	0.41	1.16E-115	Beta/Duct-1	Sgo1
2.66E-118	1.270164163	0.946	0.359	7.25E-115	Beta/Duct-1	Cdca8
4.09E-118	1.414356066	0.95	0.444	1.12E-114	Beta/Duct-1	Pbk
5.27E-117	1.418711847	0.942	0.453	1.44E-113	Beta/Duct-1	Ccna2
2.20E-115	0.961504051	0.871	0.241	6.01E-112	Beta/Duct-1	Hmmr
1.87E-112	0.935149842	0.905	0.259	5.10E-109	Beta/Duct-1	Kif11
3.78E-112	1.849704837	0.921	0.298	1.03E-108	Beta/Duct-1	Cenpf
4.68E-112	2.158635703	0.983	0.65	1.28E-108	Beta/Duct-1	H1fx
6.35E-112	1.33479071	0.975	0.591	1.73E-108	Beta/Duct-1	Lockd
7.59E-111	0.997740714	0.909	0.35	2.07E-107	Beta/Duct-1	Tpx2
4.37E-110	0.642563643	0.871	0.273	1.19E-106	Beta/Duct-1	Nuf2
3.99E-109	1.085163574	0.913	0.368	1.09E-105	Beta/Duct-1	Ccnb1
6.23E-109	0.794387165	0.892	0.333	1.70E-105	Beta/Duct-1	Ect2
8.92E-109	2.224464369	0.921	0.427	2.44E-105	Beta/Duct-1	Ube2c
3.53E-108	1.439044206	0.963	0.411	9.62E-105	Beta/Duct-1	Spc24
8.61E-107	2.097913386	0.992	0.71	2.35E-103	Beta/Duct-1	Stmn1
2.56E-106	0.806725934	0.859	0.238	7.00E-103	Beta/Duct-1	Aspm
3.58E-105	0.847006865	0.909	0.392	9.78E-102	Beta/Duct-1	Tacc3
4.70E-105	1.246538672	0.971	0.62	1.28E-101	Beta/Duct-1	Ccdc34
6.85E-105	1.595908589	1	0.867	1.87E-101	Beta/Duct-1	Hmgb1
2.26E-104	1.289134317	0.988	0.677	6.16E-101	Beta/Duct-1	Selenoh
1.91E-103	1.715145505	0.992	0.837	5.21E-100	Beta/Duct-1	Ube2s
6.39E-102	1.419950349	0.95	0.469	1.74E-98	Beta/Duct-1	Pclaf
1.84E-101	1.143375033	0.942	0.456	5.01E-98	Beta/Duct-1	Cks2
5.84E-100	0.785919935	0.917	0.435	1.59E-96	Beta/Duct-1	Mns1
1.39E-99	0.997905543	0.867	0.325	3.79E-96	Beta/Duct-1	Nusap1
3.77E-99	0.83708274	0.942	0.481	1.03E-95	Beta/Duct-1	Cenpw
6.05E-99	1.812204015	0.95	0.549	1.65E-95	Beta/Duct-1	Mki67
1.69E-98	0.904166187	0.855	0.293	4.61E-95	Beta/Duct-1	Cdkn3
2.51E-98	1.750183175	0.905	0.457	6.85E-95	Beta/Duct-1	Hist1h1b
2.72E-98	1.553616234	0.95	0.561	7.43E-95	Beta/Duct-1	H2afx
1.14E-97	1.43313895	0.996	0.789	3.12E-94	Beta/Duct-1	H2afv
4.27E-97	0.721919068	0.896	0.394	1.16E-93	Beta/Duct-1	Knl1
2.55E-96	1.116787387	0.863	0.273	6.95E-93	Beta/Duct-1	Cdc20
4.97E-96	0.846323799	0.863	0.394	1.36E-92	Beta/Duct-1	Spc25
1.75E-95	0.631224292	0.846	0.372	4.78E-92	Beta/Duct-1	Aurkb
4.86E-95	0.843537055	0.942	0.517	1.33E-91	Beta/Duct-1	Cenpq
5.25E-95	1.05180894	0.988	0.66	1.43E-91	Beta/Duct-1	Ubald2
2.76E-94	1.521816715	0.983	0.733	7.54E-91	Beta/Duct-1	Hmgn2
1.22E-92	1.272041506	0.979	0.734	3.32E-89	Beta/Duct-1	Nucks1
1.88E-92	1.43897644	0.954	0.568	5.14E-89	Beta/Duct-1	Smc2
1.67E-91	0.634435174	0.838	0.322	4.57E-88	Beta/Duct-1	Nek2
3.74E-91	1.295876885	0.929	0.523	1.02E-87	Beta/Duct-1	Cdk1
9.82E-90	0.658986531	0.9	0.479	2.68E-86	Beta/Duct-1	Dbf4
1.76E-88	0.541890261	0.805	0.289	4.82E-85	Beta/Duct-1	Esco2
2.46E-88	1.671283279	0.934	0.454	6.71E-85	Beta/Duct-1	Top2a
1.27E-87	1.310009982	0.971	0.557	3.46E-84	Beta/Duct-1	Smc4
1.27E-87	0.824246134	0.9	0.335	3.47E-84	Beta/Duct-1	Cenpm
9.69E-86	2.052588772	0.954	0.603	2.65E-82	Beta/Duct-1	Hist1h2bc
1.10E-85	0.529752918	0.876	0.372	2.99E-82	Beta/Duct-1	Mad2l1
2.59E-84	0.701022149	0.768	0.299	7.06E-81	Beta/Duct-1	Hist1h2ak
2.72E-84	0.740038413	0.959	0.505	7.42E-81	Beta/Duct-1	Pmf1
3.27E-84	0.610880039	0.876	0.403	8.93E-81	Beta/Duct-1	Cip2a
6.06E-84	0.586161346	0.884	0.395	1.65E-80	Beta/Duct-1	Neil3
6.48E-81	0.995079801	0.846	0.37	1.77E-77	Beta/Duct-1	Cenpe
6.57E-81	2.202256785	0.834	0.373	1.79E-77	Beta/Duct-1	Hist1h2ae
1.41E-80	0.522319772	0.876	0.521	3.85E-77	Beta/Duct-1	Reep4
7.61E-80	0.841253824	0.846	0.421	2.08E-76	Beta/Duct-1	Fbxo5
1.02E-79	1.216364837	0.934	0.543	2.78E-76	Beta/Duct-1	Prc1
4.13E-77	0.750689086	0.95	0.654	1.13E-73	Beta/Duct-1	Dynlt1f
1.18E-76	1.925245388	0.95	0.745	3.21E-73	Beta/Duct-1	Tubb5
3.13E-76	0.700507204	0.801	0.338	8.53E-73	Beta/Duct-1	Ska1
4.20E-76	0.835565262	0.859	0.443	1.15E-72	Beta/Duct-1	Hist3h2ba
1.78E-75	0.530950776	0.793	0.206	4.86E-72	Beta/Duct-1	Sapcd2
1.89E-75	1.302193375	0.905	0.556	5.16E-72	Beta/Duct-1	Rrm2
7.09E-75	0.683597164	0.826	0.392	1.93E-71	Beta/Duct-1	Incenp
2.16E-74	0.839974095	0.929	0.563	5.90E-71	Beta/Duct-1	Cks1b
3.71E-74	2.841975592	0.83	0.386	1.01E-70	Beta/Duct-1	Hist1h2ap
3.83E-74	0.554893932	0.83	0.373	1.05E-70	Beta/Duct-1	Cit
3.97E-74	0.546774721	0.714	0.196	1.08E-70	Beta/Duct-1	Hist1h3c
4.09E-74	0.635893343	0.805	0.326	1.12E-70	Beta/Duct-1	Ckap2
6.15E-74	0.755061776	0.959	0.577	1.68E-70	Beta/Duct-1	Hmgn5
1.06E-73	1.663616318	0.942	0.734	2.88E-70	Beta/Duct-1	Tuba1b
6.04E-73	0.864576647	0.975	0.722	1.65E-69	Beta/Duct-1	Anp32e
6.63E-73	0.595569274	0.813	0.407	1.81E-69	Beta/Duct-1	Melk
1.55E-72	0.880780486	0.929	0.641	4.23E-69	Beta/Duct-1	Rad21
6.14E-72	1.524042475	0.992	0.818	1.68E-68	Beta/Duct-1	H1f0
4.17E-71	0.512122278	0.801	0.308	1.14E-67	Beta/Duct-1	Arhgap11a
7.87E-71	0.65866472	0.817	0.393	2.15E-67	Beta/Duct-1	Ncapg
1.00E-70	0.564269735	0.776	0.242	2.73E-67	Beta/Duct-1	Kif4
1.64E-70	1.140025522	0.992	0.855	4.48E-67	Beta/Duct-1	Calm2
2.85E-69	1.402804921	0.963	0.793	7.77E-66	Beta/Duct-1	Tubb4b
5.77E-68	0.911047547	0.938	0.634	1.58E-64	Beta/Duct-1	Jpt1
2.08E-67	0.53305068	0.797	0.363	5.69E-64	Beta/Duct-1	Anln
3.15E-67	0.710983581	0.963	0.622	8.60E-64	Beta/Duct-1	Lmnb1
6.59E-67	1.388500074	0.959	0.674	1.80E-63	Beta/Duct-1	Hist1h1c
2.20E-65	0.519612899	0.863	0.462	6.01E-62	Beta/Duct-1	Ncapd2
3.63E-65	1.195643062	0.938	0.681	9.91E-62	Beta/Duct-1	Arl6ip1
2.26E-64	0.941476515	0.983	0.819	6.16E-61	Beta/Duct-1	Tmpo
2.69E-63	0.62763902	0.768	0.344	7.33E-60	Beta/Duct-1	Kif20b
5.06E-63	0.609937832	0.776	0.328	1.38E-59	Beta/Duct-1	Ndc80
2.94E-62	0.581951896	0.851	0.536	8.03E-59	Beta/Duct-1	Kpna2
1.57E-61	0.558602448	0.846	0.45	4.29E-58	Beta/Duct-1	Trim59
1.66E-61	0.645953907	0.946	0.576	4.54E-58	Beta/Duct-1	Rrm1
2.36E-61	0.524686674	0.817	0.48	6.44E-58	Beta/Duct-1	Gas2l3
1.26E-60	0.507341033	0.888	0.483	3.43E-57	Beta/Duct-1	Cep57
3.22E-60	0.504695091	0.784	0.438	8.80E-57	Beta/Duct-1	Dlgap5
4.72E-60	0.785192164	0.822	0.494	1.29E-56	Beta/Duct-1	Cdkn2d
7.76E-59	0.658822938	0.942	0.599	2.12E-55	Beta/Duct-1	Ezh2
5.30E-58	0.565915897	0.763	0.288	1.45E-54	Beta/Duct-1	Hist1h4d
9.54E-56	0.520595267	0.755	0.342	2.60E-52	Beta/Duct-1	Cdca2
1.40E-55	1.112722402	0.892	0.559	3.81E-52	Beta/Duct-1	Hist1h1e
1.35E-53	0.631978656	0.954	0.649	3.70E-50	Beta/Duct-1	Nt5dc2
4.68E-53	0.508101497	0.959	0.654	1.28E-49	Beta/Duct-1	Nudt4
4.71E-51	0.548424316	0.793	0.494	1.29E-47	Beta/Duct-1	Hist3h2a
6.82E-50	0.923225263	0.934	0.641	1.86E-46	Beta/Duct-1	Tuba1a
1.53E-49	0.738675088	0.95	0.745	4.18E-46	Beta/Duct-1	Sdsl
9.39E-49	0.552910251	0.963	0.655	2.56E-45	Beta/Duct-1	Bex1
1.01E-48	0.616222576	0.938	0.593	2.77E-45	Beta/Duct-1	Gm43305
2.24E-48	0.817951136	0.992	0.8	6.12E-45	Beta/Duct-1	Dbi
4.27E-48	0.72360759	0.963	0.665	1.17E-44	Beta/Duct-1	Tyms
2.25E-47	0.647210652	0.925	0.624	6.15E-44	Beta/Duct-1	Uchl1
8.20E-46	0.682655819	0.963	0.699	2.24E-42	Beta/Duct-1	Cldn3
1.43E-41	0.699837418	0.992	0.809	3.89E-38	Beta/Duct-1	Cdkn2a
2.24E-39	0.689917948	0.971	0.722	6.12E-36	Beta/Duct-1	Cckar
2.42E-36	0.574760527	0.979	0.726	6.61E-33	Beta/Duct-1	Tpi1
3.24E-36	0.546532463	0.888	0.614	8.83E-33	Beta/Duct-1	Sox4
1.84E-35	0.674083696	0.95	0.767	5.03E-32	Beta/Duct-1	Tuba1c
8.65E-35	0.50967886	0.938	0.724	2.36E-31	Beta/Duct-1	Cdkn2c
1.13E-33	0.521398255	0.913	0.604	3.08E-30	Beta/Duct-1	Lgals1
2.98E-33	0.606499865	0.975	0.764	8.13E-30	Beta/Duct-1	Rbp2
1.04E-30	0.999112462	0.934	0.69	2.84E-27	Beta/Duct-1	Hsd17b13
4.43E-30	0.50173949	0.983	0.747	1.21E-26	Beta/Duct-1	Fabp5
1.96E-22	0.632213249	1	0.852	5.35E-19	Beta/Duct-1	Ttr
5.89E-21	0.536950899	1	0.905	1.61E-17	Beta/Duct-1	Spink1
5.18E-20	0.704894234	0.822	0.54	1.41E-16	Beta/Duct-1	Gal
7.00E-18	0.508130945	0.896	0.661	1.91E-14	Beta/Duct-1	Fos
1.88E-15	0.579904413	0.859	0.7	5.13E-12	Beta/Duct-1	Pla2g1b
1.37E-11	0.696242352	0.996	0.914	3.75E-08	Beta/Duct-1	Gm2663
2.80E-05	0.681364601	0.726	0.546	0.076329274	Beta/Duct-1	Prss3
5.11E-05	0.670924519	0.73	0.573	0.139468751	Beta/Duct-1	Gm10334
5.15E-42	2.695520873	0.911	0.739	1.40E-38	Duct-2	Klf2
6.84E-40	2.92125966	0.917	0.749	1.87E-36	Duct-2	Atf3
1.25E-30	0.811511982	0.924	0.755	3.40E-27	Duct-2	Pnrc1
2.42E-30	1.894330189	0.968	0.852	6.61E-27	Duct-2	Junb
8.84E-29	0.700979714	0.879	0.692	2.41E-25	Duct-2	Tob1
3.77E-28	3.303058349	0.822	0.673	1.03E-24	Duct-2	Fos
4.57E-28	0.808682219	0.975	0.824	1.25E-24	Duct-2	Snhg1
5.09E-28	1.490345158	0.987	0.858	1.39E-24	Duct-2	Ier2
1.24E-27	1.573137844	0.873	0.665	3.39E-24	Duct-2	Klf6
2.48E-27	0.712781572	0.949	0.755	6.78E-24	Duct-2	Snhg6
9.94E-27	2.538313002	0.841	0.666	2.71E-23	Duct-2	Fosb
1.13E-26	1.481542793	0.847	0.667	3.08E-23	Duct-2	Bnip3
1.20E-25	0.585621866	0.904	0.729	3.27E-22	Duct-2	1110038B12Rik
8.81E-25	0.594562057	0.834	0.639	2.40E-21	Duct-2	Snhg12
9.85E-25	1.180521782	0.885	0.742	2.69E-21	Duct-2	Herpud1
1.94E-24	1.585637556	0.968	0.859	5.30E-21	Duct-2	Egr1
8.20E-24	0.855270199	0.758	0.528	2.24E-20	Duct-2	Klf4
3.62E-23	0.682574909	0.79	0.612	9.88E-20	Duct-2	Pim3
2.00E-22	0.795866095	0.981	0.868	5.45E-19	Duct-2	Gas5
5.53E-22	0.756555331	0.924	0.761	1.51E-18	Duct-2	Zfas1
1.12E-21	1.143875123	0.955	0.776	3.06E-18	Duct-2	Eno1
1.78E-21	1.881595217	0.968	0.878	4.87E-18	Duct-2	Jun
5.10E-21	0.633784285	0.898	0.711	1.39E-17	Duct-2	Atf5
5.24E-21	0.697748332	0.815	0.604	1.43E-17	Duct-2	Ppp1r15a
4.23E-20	0.806044405	0.93	0.775	1.15E-16	Duct-2	Rhob
5.30E-20	0.939092216	0.866	0.724	1.45E-16	Duct-2	Fam162a
1.02E-19	0.828895659	0.866	0.727	2.80E-16	Duct-2	2410006H16Rik
2.97E-19	0.96633285	0.962	0.735	8.12E-16	Duct-2	Tpi1
1.52E-18	1.041414148	0.917	0.801	4.15E-15	Duct-2	Gpi1
2.10E-17	1.024718624	0.841	0.752	5.74E-14	Duct-2	Txnip
2.29E-17	0.620616497	0.682	0.432	6.25E-14	Duct-2	Ddit3
2.38E-17	0.779990162	0.854	0.729	6.49E-14	Duct-2	Trp53inp1
3.14E-17	0.969578279	0.548	0.272	8.56E-14	Duct-2	Kctd14
4.53E-17	0.57964027	0.885	0.7	1.24E-13	Duct-2	Hsd17b13
6.88E-17	1.140037357	0.968	0.766	1.88E-13	Duct-2	Hspb1
2.22E-15	1.10340302	0.981	0.85	6.06E-12	Duct-2	Ldha
2.68E-15	1.331191512	0.955	0.853	7.31E-12	Duct-2	Aldoa
4.01E-15	0.559694812	0.688	0.546	1.09E-11	Duct-2	S100g
8.81E-15	0.786509844	1	0.989	2.40E-11	Duct-2	Try5
2.73E-14	1.105496948	0.943	0.829	7.46E-11	Duct-2	Pgk1
1.21E-12	0.551863834	0.854	0.673	3.30E-09	Duct-2	Cavin2
3.42E-12	0.510918651	0.885	0.727	9.32E-09	Duct-2	Fdx1
5.99E-12	0.640105456	0.694	0.595	1.63E-08	Duct-2	Irs2
8.15E-12	1.032799215	0.777	0.655	2.22E-08	Duct-2	Dnajb1
2.39E-11	0.525904317	0.694	0.539	6.52E-08	Duct-2	Arid5a
2.66E-11	1.615927281	0.752	0.694	7.26E-08	Duct-2	Socs3
4.28E-11	1.311848837	0.803	0.702	1.17E-07	Duct-2	Zfp36
1.23E-10	0.625211058	0.758	0.655	3.36E-07	Duct-2	Selenbp1
1.56E-10	0.903031244	0.987	0.915	4.24E-07	Duct-2	Btg2
1.73E-10	0.560778439	0.949	0.789	4.73E-07	Duct-2	Bri3
2.36E-10	1.097923829	0.975	0.862	6.43E-07	Duct-2	Nupr1
4.32E-10	0.848108236	0.987	0.88	1.18E-06	Duct-2	Gapdh
7.19E-10	0.631747821	0.987	0.917	1.96E-06	Duct-2	Gm2663
7.80E-10	0.65721873	0.713	0.606	2.13E-06	Duct-2	Sgk1
8.14E-10	1.441750691	0.522	0.412	2.22E-06	Duct-2	Hspa1a
9.77E-10	0.589368611	0.605	0.507	2.67E-06	Duct-2	Egr2
2.21E-09	0.626965504	0.624	0.477	6.03E-06	Duct-2	Dusp1
5.18E-09	0.58765537	1	0.982	1.41E-05	Duct-2	Prss2
2.38E-08	0.552213066	0.599	0.478	6.49E-05	Duct-2	Slc4a4
4.55E-08	0.67381113	0.764	0.698	0.000124127	Duct-2	Hsph1
5.17E-08	0.722179733	0.936	0.84	0.000141194	Duct-2	Pkm
8.40E-08	0.898885822	0.79	0.685	0.000229273	Duct-2	Car9
1.25E-07	0.675436118	0.49	0.334	0.000340701	Duct-2	Nr4a1
2.85E-07	0.589175953	0.694	0.583	0.000777005	Duct-2	Tiparp
1.06E-06	0.950355838	0.873	0.777	0.002893126	Duct-2	Tmsb10
1.37E-06	0.682851994	0.624	0.605	0.003741897	Duct-2	Ptf1a
2.03E-06	0.566644032	0.752	0.658	0.005542579	Duct-2	Zfp36l1
5.19E-06	0.628715136	0.58	0.454	0.014172326	Duct-2	Anxa2
4.13E-05	0.57340292	0.682	0.577	0.112667193	Duct-2	Ccdc71l
0.000321351	1.478101636	0.503	0.512	0.876966001	Duct-2	Hspa1b
0.00999075	0.943121264	0.159	0.246	1	Duct-2	Reg2
0	1.87665957	0.706	0.005	0	Beta/Macrophage	Cybb
0	1.788052275	0.69	0.001	0	Beta/Macrophage	Clec4a2
0	1.216613773	0.651	0.008	0	Beta/Macrophage	Hck
0	1.067416213	0.698	0.001	0	Beta/Macrophage	Ifi204
0	1.027299451	0.635	0.007	0	Beta/Macrophage	Apoc2
0	0.86525257	0.548	0	0	Beta/Macrophage	Fpr1
0	0.815504813	0.69	0.001	0	Beta/Macrophage	Pid1
0	0.755078476	0.532	0	0	Beta/Macrophage	Ifitm6
0	0.70262807	0.683	0	0	Beta/Macrophage	Slco2b1
0	0.636494291	0.548	0	0	Beta/Macrophage	Pilrb2
3.86E-301	1.025348721	0.508	0	1.05E-297	Beta/Macrophage	Itgad
2.37E-300	1.7892145	0.754	0.011	6.47E-297	Beta/Macrophage	Apbb1ip
4.20E-296	0.651735126	0.5	0	1.15E-292	Beta/Macrophage	Vsig4
8.03E-294	1.161180518	0.587	0.001	2.19E-290	Beta/Macrophage	Cfh
7.12E-284	1.503597248	0.683	0.011	1.94E-280	Beta/Macrophage	Syk
3.14E-277	2.955352979	0.778	0.001	8.58E-274	Beta/Macrophage	C5ar1
4.99E-253	0.624180033	0.603	0.006	1.36E-249	Beta/Macrophage	Myo1f
2.65E-238	0.718063264	0.397	0	7.24E-235	Beta/Macrophage	Mmp8
7.21E-234	1.104465558	0.611	0.001	1.97E-230	Beta/Macrophage	Ednrb
8.38E-230	1.096079733	0.611	0.003	2.29E-226	Beta/Macrophage	Klhl6
5.59E-226	1.188978455	0.738	0.014	1.52E-222	Beta/Macrophage	Emilin2
9.03E-221	0.791695215	0.659	0.021	2.46E-217	Beta/Macrophage	Cd37
2.02E-218	0.621198155	0.468	0	5.51E-215	Beta/Macrophage	Trim30b
3.38E-217	1.665993317	0.683	0.006	9.21E-214	Beta/Macrophage	Cd300lf
8.56E-214	0.553984264	0.563	0.001	2.34E-210	Beta/Macrophage	Tlr4
2.94E-208	1.083186997	0.651	0.027	8.02E-205	Beta/Macrophage	Fgr
2.18E-203	2.264817733	0.706	0.037	5.96E-200	Beta/Macrophage	Ccr1
7.30E-202	0.874427342	0.587	0.006	1.99E-198	Beta/Macrophage	Gpr65
1.32E-198	1.044964943	0.635	0.006	3.60E-195	Beta/Macrophage	Ms4a6b
5.39E-197	1.722152504	0.683	0.02	1.47E-193	Beta/Macrophage	Tgfbi
1.33E-196	0.986798385	0.667	0.005	3.62E-193	Beta/Macrophage	P2ry6
1.40E-196	0.649108948	0.643	0.008	3.81E-193	Beta/Macrophage	Vav1
5.34E-195	0.621889123	0.556	0.009	1.46E-191	Beta/Macrophage	Sla
2.89E-187	1.139790434	0.587	0.001	7.87E-184	Beta/Macrophage	Ccr3
8.46E-185	1.671937492	0.675	0.002	2.31E-181	Beta/Macrophage	Adgre1
9.02E-182	0.617490312	0.587	0.026	2.46E-178	Beta/Macrophage	Cbr2
1.85E-180	0.877107004	0.611	0.026	5.06E-177	Beta/Macrophage	Sell
3.64E-174	1.268268548	0.651	0.001	9.94E-171	Beta/Macrophage	Cd93
2.47E-173	0.928556339	0.643	0.027	6.74E-170	Beta/Macrophage	Ctla2b
4.25E-169	1.000855841	0.651	0.001	1.16E-165	Beta/Macrophage	Fcgr1
2.00E-168	0.933574811	0.738	0.053	5.46E-165	Beta/Macrophage	Xdh
1.46E-165	0.660503501	0.683	0.019	3.98E-162	Beta/Macrophage	Anxa3
3.32E-161	1.165621929	0.667	0.03	9.06E-158	Beta/Macrophage	Ifi207
1.37E-154	1.096390831	0.627	0.009	3.73E-151	Beta/Macrophage	Pilra
6.03E-152	0.831315678	0.619	0.011	1.65E-148	Beta/Macrophage	Dock2
7.99E-152	2.741118257	0.857	0.062	2.18E-148	Beta/Macrophage	Cd53
8.09E-149	0.832385407	0.508	0.001	2.21E-145	Beta/Macrophage	Cd300ld
1.52E-147	3.350844597	0.246	0	4.16E-144	Beta/Macrophage	Retnlg
3.17E-147	1.630955669	0.611	0.007	8.65E-144	Beta/Macrophage	Osm
6.53E-147	1.140473254	0.643	0.016	1.78E-143	Beta/Macrophage	Hcls1
9.78E-144	1.388615544	0.31	0	2.67E-140	Beta/Macrophage	Mmp9
8.46E-143	2.188500226	0.238	0	2.31E-139	Beta/Macrophage	Stfa2l1
6.69E-142	1.544609673	0.603	0.037	1.82E-138	Beta/Macrophage	Clec10a
1.05E-141	1.732783062	0.698	0.066	2.87E-138	Beta/Macrophage	Lilr4b
4.09E-140	0.999896553	0.579	0.001	1.12E-136	Beta/Macrophage	Msr1
4.67E-138	1.616187467	0.23	0	1.27E-134	Beta/Macrophage	Wfdc21
1.26E-135	0.812803674	0.611	0.017	3.44E-132	Beta/Macrophage	Blnk
2.38E-128	0.761439833	0.5	0.008	6.49E-125	Beta/Macrophage	Ncf4
3.41E-127	1.178520986	0.54	0.01	9.31E-124	Beta/Macrophage	Fcgr2b
1.21E-124	1.065460747	0.571	0.018	3.30E-121	Beta/Macrophage	Thbd
5.07E-120	1.05680704	0.595	0.028	1.38E-116	Beta/Macrophage	Nlrp3
1.03E-119	0.858395525	0.675	0.033	2.81E-116	Beta/Macrophage	Gpr35
2.05E-118	1.038528955	0.556	0.01	5.58E-115	Beta/Macrophage	Ly86
3.07E-118	1.015377517	0.683	0.064	8.38E-115	Beta/Macrophage	Fam49a
9.98E-116	1.273323647	0.643	0.012	2.72E-112	Beta/Macrophage	Inpp5d
2.17E-113	1.031402872	0.706	0.039	5.92E-110	Beta/Macrophage	Cd38
7.43E-110	1.05865221	0.532	0.001	2.03E-106	Beta/Macrophage	Ccl3
1.79E-109	0.577788191	0.635	0.053	4.87E-106	Beta/Macrophage	Rnf150
6.91E-107	3.256437704	0.881	0.117	1.89E-103	Beta/Macrophage	Cd52
1.11E-105	1.377145572	0.635	0.005	3.03E-102	Beta/Macrophage	Cd86
7.93E-105	1.109388018	0.54	0.002	2.17E-101	Beta/Macrophage	Mmp13
2.64E-104	0.714271552	0.508	0	7.20E-101	Beta/Macrophage	Arl11
4.69E-102	0.795582185	0.413	0	1.28E-98	Beta/Macrophage	Nfam1
2.22E-100	2.407421479	0.635	0.075	6.07E-97	Beta/Macrophage	F13a1
3.62E-100	2.101366278	0.746	0.048	9.89E-97	Beta/Macrophage	Lilrb4a
3.76E-100	0.573781908	0.389	0.001	1.03E-96	Beta/Macrophage	Slfn4
4.56E-100	2.4849184	0.738	0.007	1.24E-96	Beta/Macrophage	Ifitm3
1.05E-99	0.518881635	0.508	0.009	2.86E-96	Beta/Macrophage	Fli1
3.03E-98	2.021708844	0.77	0.084	8.26E-95	Beta/Macrophage	Ptprc
2.05E-95	1.587569449	0.667	0.038	5.58E-92	Beta/Macrophage	Ms4a6c
8.21E-95	1.345658219	0.675	0.078	2.24E-91	Beta/Macrophage	Cd48
2.13E-93	2.536951166	0.675	0.087	5.82E-90	Beta/Macrophage	Fcna
1.63E-91	0.911514303	0.659	0.067	4.44E-88	Beta/Macrophage	Rab32
1.16E-90	3.540305037	0.817	0.064	3.16E-87	Beta/Macrophage	Cd14
1.24E-90	1.511517909	0.651	0.03	3.39E-87	Beta/Macrophage	Cd84
5.35E-90	1.078415504	0.675	0.069	1.46E-86	Beta/Macrophage	Lcp2
3.36E-89	0.98313259	0.46	0	9.16E-86	Beta/Macrophage	Fcgr4
1.64E-88	2.127450972	0.73	0.053	4.48E-85	Beta/Macrophage	Ctsc
1.86E-88	1.769092931	0.587	0.062	5.08E-85	Beta/Macrophage	Ccl9
2.14E-88	3.458702651	0.825	0.07	5.83E-85	Beta/Macrophage	Plek
2.74E-88	1.859141456	0.683	0.083	7.49E-85	Beta/Macrophage	Spi1
1.89E-86	1.315293774	0.516	0.007	5.15E-83	Beta/Macrophage	Igsf6
4.92E-85	0.759240966	0.444	0.034	1.34E-81	Beta/Macrophage	Fpr2
5.52E-85	0.636784437	0.54	0.062	1.51E-81	Beta/Macrophage	Folr2
2.34E-84	1.636316509	0.627	0.003	6.38E-81	Beta/Macrophage	Pmp22
6.82E-81	1.053327356	0.492	0.004	1.86E-77	Beta/Macrophage	Cd33
1.63E-79	4.424396307	0.881	0.232	4.46E-76	Beta/Macrophage	Srgn
2.40E-79	0.989745978	0.421	0.033	6.54E-76	Beta/Macrophage	Gm26740
3.02E-79	0.548123049	0.476	0.009	8.23E-76	Beta/Macrophage	Il10ra
3.99E-79	0.751150681	0.302	0	1.09E-75	Beta/Macrophage	Cxcl3
4.40E-79	1.183209256	0.611	0.031	1.20E-75	Beta/Macrophage	Snx20
1.82E-78	0.541433907	0.659	0.071	4.95E-75	Beta/Macrophage	Rcsd1
7.03E-78	1.179264246	0.698	0.09	1.92E-74	Beta/Macrophage	Pik3ap1
1.08E-77	1.485827833	0.651	0.084	2.95E-74	Beta/Macrophage	Lrrc25
3.13E-77	2.629423136	0.683	0.14	8.54E-74	Beta/Macrophage	Clec4d
6.00E-77	0.948701561	0.714	0.11	1.64E-73	Beta/Macrophage	Cd300lb
3.23E-76	1.200368899	0.659	0.058	8.82E-73	Beta/Macrophage	Itgb2
6.12E-75	4.216981289	0.905	0.18	1.67E-71	Beta/Macrophage	Lgals3
7.28E-75	1.064843228	0.619	0.073	1.99E-71	Beta/Macrophage	Bin2
7.84E-74	0.843219761	0.603	0.069	2.14E-70	Beta/Macrophage	Arhgap45
4.45E-73	4.48699116	0.889	0.175	1.21E-69	Beta/Macrophage	Tyrobp
2.21E-72	0.765400249	0.579	0.03	6.04E-69	Beta/Macrophage	Bgn
3.94E-72	0.73956272	0.444	0	1.08E-68	Beta/Macrophage	Gm5150
8.42E-72	3.265769147	1	0.921	2.30E-68	Beta/Macrophage	Ftl1
2.54E-70	0.502638717	0.429	0	6.93E-67	Beta/Macrophage	Pira2
1.07E-69	0.777535266	0.635	0.064	2.93E-66	Beta/Macrophage	Clec4a1
1.78E-69	3.890573659	0.992	0.908	4.86E-66	Beta/Macrophage	Fth1
8.56E-69	0.644149016	0.437	0.004	2.34E-65	Beta/Macrophage	Clec12a
1.85E-68	1.372201512	0.627	0.131	5.04E-65	Beta/Macrophage	Itgam
3.73E-68	4.406540176	0.889	0.239	1.02E-64	Beta/Macrophage	Fcer1g
6.96E-68	1.918097207	0.706	0.135	1.90E-64	Beta/Macrophage	Slfn2
6.11E-67	2.113773764	0.722	0.134	1.67E-63	Beta/Macrophage	Fcgr3
2.98E-66	1.404289144	0.698	0.106	8.13E-63	Beta/Macrophage	Rab7b
7.74E-66	0.642240182	0.659	0.106	2.11E-62	Beta/Macrophage	Sp140
3.15E-65	5.381267174	0.849	0.197	8.59E-62	Beta/Macrophage	C1qb
9.00E-65	1.528015563	0.77	0.174	2.46E-61	Beta/Macrophage	Maf
1.64E-64	1.999819916	0.619	0.087	4.48E-61	Beta/Macrophage	Clec4n
1.21E-63	0.927545368	0.651	0.096	3.30E-60	Beta/Macrophage	Pxdc1
1.98E-63	1.18524306	0.675	0.12	5.39E-60	Beta/Macrophage	Nckap1l
3.13E-63	2.94887779	0.802	0.131	8.53E-60	Beta/Macrophage	Pla2g7
4.28E-63	2.964060463	0.96	0.723	1.17E-59	Beta/Macrophage	Sh3bgrl3
1.30E-61	0.915247724	0.516	0.008	3.54E-58	Beta/Macrophage	Arhgap25
1.35E-61	0.975249582	0.476	0.069	3.69E-58	Beta/Macrophage	Fmnl1
1.07E-60	2.363176097	0.413	0.001	2.92E-57	Beta/Macrophage	Il1r2
1.76E-60	0.630696223	0.643	0.096	4.81E-57	Beta/Macrophage	Serpinb8
3.28E-60	5.74020037	0.857	0.232	8.94E-57	Beta/Macrophage	Lyz2
4.80E-60	0.837673206	0.524	0.08	1.31E-56	Beta/Macrophage	Napsa
5.09E-60	2.987194504	0.833	0.154	1.39E-56	Beta/Macrophage	Laptm5
8.72E-60	0.918444634	0.579	0.104	2.38E-56	Beta/Macrophage	Hal
1.66E-59	4.992349358	0.873	0.416	4.54E-56	Beta/Macrophage	Hmox1
1.29E-58	1.478105365	0.579	0.048	3.53E-55	Beta/Macrophage	C3ar1
5.82E-58	1.63760463	0.603	0.059	1.59E-54	Beta/Macrophage	Rgs1
8.36E-58	3.072916372	0.992	0.905	2.28E-54	Beta/Macrophage	Tmsb4x
9.43E-58	1.676761479	0.556	0.036	2.57E-54	Beta/Macrophage	Ptafr
5.18E-57	2.004028041	0.794	0.19	1.41E-53	Beta/Macrophage	Arhgdib
6.90E-57	3.022029741	0.937	0.686	1.88E-53	Beta/Macrophage	B2m
2.04E-56	3.846519391	0.754	0.136	5.55E-53	Beta/Macrophage	Ctss
4.84E-56	1.612629421	0.651	0.159	1.32E-52	Beta/Macrophage	Ncf1
5.38E-56	2.134204679	0.706	0.164	1.47E-52	Beta/Macrophage	Cd300a
6.48E-56	3.63169504	0.873	0.365	1.77E-52	Beta/Macrophage	Cyba
6.84E-56	1.478955922	0.77	0.195	1.87E-52	Beta/Macrophage	Tm6sf1
2.84E-54	2.84091804	0.786	0.206	7.75E-51	Beta/Macrophage	Lcp1
3.27E-54	1.432252157	0.73	0.185	8.92E-51	Beta/Macrophage	Gpsm3
6.28E-54	3.761235049	0.96	0.881	1.71E-50	Beta/Macrophage	Ctsd
7.05E-54	2.519161472	0.714	0.137	1.92E-50	Beta/Macrophage	Mpeg1
9.39E-54	1.634260119	0.794	0.286	2.56E-50	Beta/Macrophage	Tnfrsf1b
2.90E-53	1.625039374	0.571	0.042	7.91E-50	Beta/Macrophage	Ms4a6d
6.39E-53	2.411942444	0.754	0.266	1.74E-49	Beta/Macrophage	Csf1r
4.31E-52	4.009676218	0.929	0.836	1.18E-48	Beta/Macrophage	Psap
1.15E-51	2.753626293	0.714	0.151	3.15E-48	Beta/Macrophage	Mrc1
3.10E-51	3.006931634	0.778	0.246	8.46E-48	Beta/Macrophage	Ccl6
4.52E-50	1.897405273	0.516	0.074	1.23E-46	Beta/Macrophage	Dcn
6.59E-50	0.940810753	0.619	0.13	1.80E-46	Beta/Macrophage	Ifi27l2a
1.28E-49	1.720753903	0.73	0.192	3.50E-46	Beta/Macrophage	Emp3
1.45E-49	7.567358091	0.873	0.543	3.96E-46	Beta/Macrophage	Apoe
2.50E-49	0.806004545	0.516	0.018	6.81E-46	Beta/Macrophage	Lsp1
2.63E-49	0.808331547	0.54	0.026	7.18E-46	Beta/Macrophage	Ccr5
3.88E-49	0.872782534	0.627	0.163	1.06E-45	Beta/Macrophage	Pld4
5.70E-49	0.568989914	0.46	0.001	1.56E-45	Beta/Macrophage	Il1a
1.10E-48	0.55932176	0.611	0.088	3.00E-45	Beta/Macrophage	Dse
1.72E-48	1.788547929	0.778	0.289	4.69E-45	Beta/Macrophage	Fyb
2.26E-48	1.593821245	0.651	0.126	6.16E-45	Beta/Macrophage	Lst1
4.87E-48	2.657599924	0.698	0.065	1.33E-44	Beta/Macrophage	Basp1
5.47E-48	1.424990351	0.762	0.21	1.49E-44	Beta/Macrophage	Ppp1r18
5.63E-48	0.832832625	0.563	0.054	1.54E-44	Beta/Macrophage	Cx3cr1
1.66E-47	1.615773694	0.286	0.001	4.54E-44	Beta/Macrophage	G0s2
3.41E-47	0.631677303	0.595	0.074	9.30E-44	Beta/Macrophage	Lair1
4.63E-47	0.932504646	0.675	0.214	1.26E-43	Beta/Macrophage	Plbd1
5.33E-47	2.162774966	0.77	0.36	1.45E-43	Beta/Macrophage	Fcgrt
9.30E-47	1.441758307	0.786	0.322	2.54E-43	Beta/Macrophage	Cd302
1.49E-46	2.657785347	0.944	0.876	4.08E-43	Beta/Macrophage	Itm2b
3.54E-46	3.770498154	0.722	0.274	9.66E-43	Beta/Macrophage	S100a6
4.56E-46	2.958231389	0.746	0.196	1.25E-42	Beta/Macrophage	S100a11
9.87E-46	2.780937675	0.857	0.512	2.69E-42	Beta/Macrophage	Fxyd5
1.19E-45	2.842112388	0.722	0.216	3.24E-42	Beta/Macrophage	Mafb
1.23E-45	1.081344473	0.738	0.252	3.36E-42	Beta/Macrophage	Otulinl
1.77E-45	3.740829352	0.619	0.107	4.82E-42	Beta/Macrophage	Cxcl2
3.27E-45	2.878018085	0.667	0.237	8.94E-42	Beta/Macrophage	Ccl7
3.47E-45	3.048118941	0.849	0.475	9.47E-42	Beta/Macrophage	Plin2
3.69E-45	3.890330985	0.881	0.705	1.01E-41	Beta/Macrophage	Cebpb
7.11E-45	1.329382935	0.667	0.154	1.94E-41	Beta/Macrophage	Gng2
7.83E-45	2.266764263	0.675	0.149	2.14E-41	Beta/Macrophage	Bcl2a1b
1.13E-44	1.803111658	0.714	0.204	3.08E-41	Beta/Macrophage	Stab1
2.30E-44	0.525031537	0.476	0.025	6.29E-41	Beta/Macrophage	Wdfy4
3.25E-44	3.831494495	0.817	0.334	8.86E-41	Beta/Macrophage	Wfdc17
5.81E-44	1.636145407	0.698	0.268	1.59E-40	Beta/Macrophage	S100a10
5.97E-44	4.012660188	0.873	0.76	1.63E-40	Beta/Macrophage	Ctsb
3.03E-43	0.678251286	0.508	0.096	8.27E-40	Beta/Macrophage	Cd5l
3.17E-43	2.121530318	0.69	0.132	8.66E-40	Beta/Macrophage	Pltp
3.92E-43	1.098618408	0.484	0.039	1.07E-39	Beta/Macrophage	AW112010
4.01E-43	2.077338735	0.786	0.403	1.10E-39	Beta/Macrophage	Lyn
9.06E-43	1.17923521	0.508	0.049	2.47E-39	Beta/Macrophage	Lpcat2
1.07E-42	1.562095207	0.754	0.315	2.92E-39	Beta/Macrophage	Vsir
1.56E-42	1.099120788	0.698	0.266	4.26E-39	Beta/Macrophage	Tbxas1
1.89E-42	1.505559079	0.579	0.006	5.16E-39	Beta/Macrophage	Cd83
6.07E-42	3.018649829	0.873	0.702	1.66E-38	Beta/Macrophage	Grn
8.26E-42	0.548551371	0.587	0.135	2.25E-38	Beta/Macrophage	Gm34455
9.65E-42	2.208180768	0.738	0.252	2.63E-38	Beta/Macrophage	Cxcr4
1.13E-41	1.514727336	0.81	0.414	3.07E-38	Beta/Macrophage	Plaur
1.87E-41	2.094517959	0.357	0.037	5.10E-38	Beta/Macrophage	Clec4e
3.03E-41	0.795313484	0.46	0.001	8.27E-38	Beta/Macrophage	Clec4a3
4.48E-41	1.373829584	0.667	0.178	1.22E-37	Beta/Macrophage	Il1rn
5.69E-41	2.998737989	0.778	0.349	1.55E-37	Beta/Macrophage	Vim
5.74E-41	1.546357664	0.659	0.158	1.57E-37	Beta/Macrophage	Rac2
1.31E-40	2.48390495	0.746	0.345	3.57E-37	Beta/Macrophage	Lrp1
3.08E-40	1.896075465	0.794	0.423	8.40E-37	Beta/Macrophage	Mgst1
6.24E-40	1.41157342	0.659	0.129	1.70E-36	Beta/Macrophage	Ncf2
8.62E-40	1.702691939	0.738	0.274	2.35E-36	Beta/Macrophage	Jdp2
1.01E-39	1.41454161	0.778	0.415	2.76E-36	Beta/Macrophage	Celf2
2.07E-39	1.58975902	0.762	0.367	5.65E-36	Beta/Macrophage	Pirb
2.16E-39	1.592637505	0.571	0.031	5.90E-36	Beta/Macrophage	Csf2rb
2.39E-39	4.82671956	0.81	0.377	6.52E-36	Beta/Macrophage	C1qa
2.42E-39	1.605741771	0.825	0.434	6.61E-36	Beta/Macrophage	Runx1
4.26E-39	1.674462348	0.619	0.087	1.16E-35	Beta/Macrophage	Cyth4
7.89E-39	2.001932373	0.595	0.103	2.15E-35	Beta/Macrophage	Cd300c2
8.37E-39	0.638591118	0.571	0.023	2.28E-35	Beta/Macrophage	Vav3
2.08E-38	2.181836111	0.865	0.719	5.67E-35	Beta/Macrophage	Gnai2
2.57E-38	1.907338428	0.929	0.883	7.01E-35	Beta/Macrophage	H2-D1
3.36E-38	1.743563111	0.746	0.384	9.16E-35	Beta/Macrophage	Gas6
4.79E-38	2.931099625	0.595	0.014	1.31E-34	Beta/Macrophage	Fabp4
6.25E-38	2.226586359	0.635	0.124	1.71E-34	Beta/Macrophage	Tnfaip2
6.33E-38	2.198462137	0.722	0.306	1.73E-34	Beta/Macrophage	Zeb2
6.53E-38	0.667476452	0.595	0.107	1.78E-34	Beta/Macrophage	Tnf
6.90E-38	2.297705221	0.865	0.66	1.88E-34	Beta/Macrophage	Ninj1
7.97E-38	1.412409965	0.683	0.22	2.18E-34	Beta/Macrophage	Gda
1.02E-37	1.342065618	0.69	0.163	2.78E-34	Beta/Macrophage	Sdc3
1.35E-37	1.347462168	0.413	0.001	3.67E-34	Beta/Macrophage	Spic
1.56E-37	2.69845084	0.722	0.164	4.26E-34	Beta/Macrophage	Ctsh
9.86E-37	2.150063488	0.81	0.473	2.69E-33	Beta/Macrophage	Cotl1
1.16E-36	0.505049572	0.556	0.049	3.17E-33	Beta/Macrophage	Itga9
2.55E-36	1.717858306	0.73	0.311	6.97E-33	Beta/Macrophage	Psmb8
3.27E-36	1.410832453	0.667	0.255	8.92E-33	Beta/Macrophage	Gpx3
4.22E-36	1.075760864	0.746	0.407	1.15E-32	Beta/Macrophage	Itga5
4.84E-36	1.328025808	0.675	0.275	1.32E-32	Beta/Macrophage	Mertk
5.18E-36	2.96992355	0.778	0.346	1.41E-32	Beta/Macrophage	Cd68
6.16E-36	2.024347021	0.802	0.471	1.68E-32	Beta/Macrophage	Pim1
8.42E-36	0.966423875	0.595	0.096	2.30E-32	Beta/Macrophage	Hcst
9.17E-36	0.778148944	0.595	0.222	2.50E-32	Beta/Macrophage	Ccl24
1.28E-35	0.795155913	0.69	0.326	3.49E-32	Beta/Macrophage	Cmtm3
2.23E-35	2.135110597	0.635	0.095	6.09E-32	Beta/Macrophage	Gngt2
1.76E-34	2.122007022	0.889	0.719	4.80E-31	Beta/Macrophage	Sat1
2.18E-34	0.66367119	0.516	0.057	5.94E-31	Beta/Macrophage	Trps1
2.42E-34	0.509033982	0.651	0.269	6.60E-31	Beta/Macrophage	Slfn5
2.60E-34	4.681448756	0.738	0.29	7.09E-31	Beta/Macrophage	C1qc
2.31E-33	3.462800691	0.833	0.68	6.31E-30	Beta/Macrophage	Lgmn
6.54E-33	2.142195014	0.881	0.851	1.78E-29	Beta/Macrophage	Lamp1
7.04E-33	0.865927148	0.595	0.156	1.92E-29	Beta/Macrophage	BC028528
8.28E-33	3.077841767	0.643	0.259	2.26E-29	Beta/Macrophage	Ccl2
8.68E-33	1.504382174	0.54	0.071	2.37E-29	Beta/Macrophage	Aif1
1.71E-32	1.819992233	0.627	0.247	4.66E-29	Beta/Macrophage	Ctla2a
1.75E-32	0.816758951	0.698	0.334	4.78E-29	Beta/Macrophage	Tnfsf13
3.59E-32	1.373425874	0.556	0.147	9.81E-29	Beta/Macrophage	Il18
3.68E-32	2.329231658	0.857	0.559	1.01E-28	Beta/Macrophage	Cd44
5.06E-32	2.181468397	0.841	0.671	1.38E-28	Beta/Macrophage	Ucp2
5.25E-32	0.677674603	0.659	0.252	1.43E-28	Beta/Macrophage	Icam1
8.59E-32	0.936334316	0.492	0.049	2.35E-28	Beta/Macrophage	AB124611
1.91E-31	1.866852579	0.825	0.472	5.21E-28	Beta/Macrophage	Ly6e
2.31E-31	0.842322468	0.675	0.307	6.31E-28	Beta/Macrophage	Irf5
3.81E-31	0.561804428	0.651	0.204	1.04E-27	Beta/Macrophage	Rassf4
8.46E-31	2.414658652	0.889	0.835	2.31E-27	Beta/Macrophage	Npc2
1.21E-30	1.568684189	0.77	0.472	3.31E-27	Beta/Macrophage	Arl4c
1.39E-30	2.059856684	0.563	0.045	3.80E-27	Beta/Macrophage	Ms4a7
1.41E-30	1.676829433	0.54	0.056	3.84E-27	Beta/Macrophage	Trem2
1.96E-30	1.593718431	0.865	0.696	5.36E-27	Beta/Macrophage	Msn
2.80E-30	0.957277747	0.595	0.168	7.63E-27	Beta/Macrophage	Ptpre
3.02E-30	1.073588115	0.667	0.276	8.23E-27	Beta/Macrophage	Gpr137b
4.49E-30	1.551992843	0.556	0.029	1.22E-26	Beta/Macrophage	Dab2
5.92E-30	3.716303151	0.786	0.575	1.61E-26	Beta/Macrophage	Trf
6.64E-30	0.862883016	0.69	0.369	1.81E-26	Beta/Macrophage	Birc3
7.93E-30	1.675108782	0.667	0.254	2.16E-26	Beta/Macrophage	Slc11a1
1.14E-29	1.545636894	0.714	0.368	3.10E-26	Beta/Macrophage	Slc43a2
1.15E-29	1.884720356	0.833	0.739	3.13E-26	Beta/Macrophage	Rap1b
3.77E-29	1.69752648	0.595	0.114	1.03E-25	Beta/Macrophage	Slc15a3
4.19E-29	2.162551431	0.635	0.282	1.14E-25	Beta/Macrophage	C4b
4.51E-29	1.931907807	0.762	0.501	1.23E-25	Beta/Macrophage	Tgfb1
4.52E-29	2.446423577	0.849	0.77	1.23E-25	Beta/Macrophage	Gpx1
5.60E-29	1.52085511	0.81	0.444	1.53E-25	Beta/Macrophage	Anxa2
7.48E-29	0.508102098	0.437	0.008	2.04E-25	Beta/Macrophage	Cd180
9.21E-29	1.213600511	0.77	0.516	2.51E-25	Beta/Macrophage	Sash1
1.04E-28	0.841923387	0.659	0.258	2.84E-25	Beta/Macrophage	Ehbp1l1
1.20E-28	1.822865807	0.238	0.013	3.28E-25	Beta/Macrophage	Cstdc4
1.54E-28	0.943744663	0.468	0.068	4.21E-25	Beta/Macrophage	Arhgap30
1.84E-28	0.876358672	0.69	0.38	5.03E-25	Beta/Macrophage	Renbp
2.09E-28	0.678260378	0.683	0.344	5.70E-25	Beta/Macrophage	Cnn2
2.34E-28	1.867636628	0.786	0.576	6.37E-25	Beta/Macrophage	Ostf1
2.40E-28	1.561730623	0.77	0.624	6.55E-25	Beta/Macrophage	Tcn2
2.68E-28	1.409427254	0.69	0.35	7.32E-25	Beta/Macrophage	Fermt3
4.50E-28	0.594927431	0.556	0.147	1.23E-24	Beta/Macrophage	Ccdc148
4.51E-28	2.058285041	0.738	0.419	1.23E-24	Beta/Macrophage	Blvrb
5.53E-28	1.603639206	0.635	0.203	1.51E-24	Beta/Macrophage	Npl
7.05E-28	0.627597303	0.683	0.343	1.92E-24	Beta/Macrophage	Rara
9.78E-28	1.096380865	0.611	0.197	2.67E-24	Beta/Macrophage	Capg
1.44E-27	0.954985797	0.762	0.327	3.92E-24	Beta/Macrophage	Pfkfb3
2.22E-27	1.705197764	0.81	0.735	6.06E-24	Beta/Macrophage	Asah1
2.94E-27	1.885227819	0.77	0.557	8.01E-24	Beta/Macrophage	Timp2
3.29E-27	1.873618007	0.762	0.533	8.97E-24	Beta/Macrophage	Slc6a6
6.21E-27	0.577998706	0.373	0.006	1.69E-23	Beta/Macrophage	Aoah
7.15E-27	1.192542447	0.754	0.549	1.95E-23	Beta/Macrophage	Pon2
1.57E-26	0.935277914	0.659	0.276	4.28E-23	Beta/Macrophage	Pou2f2
2.89E-26	1.32259673	0.698	0.429	7.88E-23	Beta/Macrophage	Plekho2
3.88E-26	1.252671593	0.683	0.417	1.06E-22	Beta/Macrophage	Lrg1
4.97E-26	1.313712095	0.706	0.415	1.36E-22	Beta/Macrophage	Plk3
6.24E-26	1.226379762	0.714	0.343	1.70E-22	Beta/Macrophage	Epb41l2
6.27E-26	2.090753185	0.817	0.678	1.71E-22	Beta/Macrophage	Arpc1b
7.26E-26	1.184933057	0.579	0.135	1.98E-22	Beta/Macrophage	Cyp4f18
7.64E-26	1.087098305	0.476	0.064	2.09E-22	Beta/Macrophage	Samsn1
2.89E-25	1.21331647	0.746	0.566	7.89E-22	Beta/Macrophage	Rbms1
3.39E-25	2.267801063	0.667	0.364	9.26E-22	Beta/Macrophage	Hp
4.62E-25	1.797708729	0.651	0.27	1.26E-21	Beta/Macrophage	Axl
6.57E-25	1.867100086	0.556	0.094	1.79E-21	Beta/Macrophage	Coro1a
6.73E-25	0.559093989	0.532	0.029	1.84E-21	Beta/Macrophage	Fmn1
6.91E-25	0.904900802	0.746	0.506	1.88E-21	Beta/Macrophage	Tgfbr2
8.75E-25	2.324254739	0.389	0.087	2.39E-21	Beta/Macrophage	Lcn2
8.80E-25	1.222140549	0.738	0.508	2.40E-21	Beta/Macrophage	Sgpl1
8.88E-25	1.250583269	0.675	0.355	2.42E-21	Beta/Macrophage	Itpkb
9.80E-25	0.744887584	0.675	0.4	2.67E-21	Beta/Macrophage	Zc3h12a
1.21E-24	0.58326388	0.611	0.236	3.31E-21	Beta/Macrophage	Ankrd33b
1.28E-24	1.199042721	0.706	0.36	3.49E-21	Beta/Macrophage	Prkcd
1.72E-24	1.218886809	0.325	0.058	4.68E-21	Beta/Macrophage	Asprv1
2.48E-24	1.731173478	0.651	0.239	6.78E-21	Beta/Macrophage	Gsn
3.04E-24	1.195192966	0.833	0.697	8.28E-21	Beta/Macrophage	Arl6ip1
3.15E-24	0.554530603	0.532	0.077	8.60E-21	Beta/Macrophage	AI662270
4.81E-24	0.761378991	0.643	0.287	1.31E-20	Beta/Macrophage	Gla
6.59E-24	2.227031606	0.746	0.575	1.80E-20	Beta/Macrophage	Hexb
7.70E-24	1.478158603	0.754	0.575	2.10E-20	Beta/Macrophage	Gm2a
7.80E-24	0.570163502	0.579	0.193	2.13E-20	Beta/Macrophage	Lmo2
7.86E-24	1.213235785	0.802	0.58	2.14E-20	Beta/Macrophage	Dhrs3
8.05E-24	1.788920592	0.754	0.572	2.20E-20	Beta/Macrophage	Anxa5
8.45E-24	2.052760103	0.778	0.7	2.31E-20	Beta/Macrophage	Hexa
1.22E-23	1.536816725	0.77	0.581	3.33E-20	Beta/Macrophage	Cndp2
1.53E-23	2.247213804	0.786	0.537	4.19E-20	Beta/Macrophage	Ier3
1.55E-23	1.37525876	0.563	0.152	4.22E-20	Beta/Macrophage	Mmp19
1.77E-23	2.258901877	0.762	0.72	4.82E-20	Beta/Macrophage	Ctsa
2.30E-23	1.052307234	0.563	0.143	6.28E-20	Beta/Macrophage	Rgl1
2.49E-23	0.592917621	0.69	0.385	6.78E-20	Beta/Macrophage	Zswim6
2.62E-23	1.871846265	0.706	0.437	7.14E-20	Beta/Macrophage	Ehd1
3.21E-23	1.821139688	0.722	0.536	8.77E-20	Beta/Macrophage	Unc93b1
4.02E-23	1.223607869	0.714	0.474	1.10E-19	Beta/Macrophage	Rab8b
4.76E-23	1.332509172	0.714	0.395	1.30E-19	Beta/Macrophage	Vat1
5.56E-23	0.961547031	0.73	0.383	1.52E-19	Beta/Macrophage	Tns1
5.59E-23	1.520872344	0.698	0.397	1.53E-19	Beta/Macrophage	Il10rb
5.73E-23	0.81313362	0.444	0.017	1.56E-19	Beta/Macrophage	C5ar2
5.77E-23	1.361099411	0.73	0.544	1.58E-19	Beta/Macrophage	Ifnar2
6.21E-23	1.321846134	0.706	0.453	1.69E-19	Beta/Macrophage	Rab20
8.13E-23	1.204624576	0.619	0.234	2.22E-19	Beta/Macrophage	Glipr1
9.37E-23	2.705728856	0.579	0.117	2.56E-19	Beta/Macrophage	Pf4
9.53E-23	1.637184088	0.714	0.456	2.60E-19	Beta/Macrophage	Kctd12
1.03E-22	2.24565827	0.778	0.623	2.82E-19	Beta/Macrophage	Lgals1
1.26E-22	1.245446305	0.667	0.365	3.43E-19	Beta/Macrophage	Tmem86a
1.71E-22	2.52361864	0.714	0.499	4.67E-19	Beta/Macrophage	Alox5ap
2.01E-22	1.663974532	0.762	0.602	5.48E-19	Beta/Macrophage	Trim25
3.64E-22	0.925104209	0.627	0.325	9.93E-19	Beta/Macrophage	Nr4a3
8.40E-22	0.582539634	0.548	0.136	2.29E-18	Beta/Macrophage	Plin3
8.97E-22	3.964446857	0.611	0.142	2.45E-18	Beta/Macrophage	Vcam1
1.18E-21	0.661998673	0.103	0.001	3.21E-18	Beta/Macrophage	Col3a1
1.29E-21	1.289471693	0.81	0.726	3.51E-18	Beta/Macrophage	Smpdl3a
1.50E-21	1.119868116	0.643	0.37	4.10E-18	Beta/Macrophage	Tlr2
3.83E-21	2.067044391	0.278	0	1.04E-17	Beta/Macrophage	Trem1
4.46E-21	0.834715983	0.698	0.464	1.22E-17	Beta/Macrophage	Glrx
4.61E-21	1.926795202	0.77	0.619	1.26E-17	Beta/Macrophage	Marcksl1
6.32E-21	0.850361395	0.659	0.319	1.72E-17	Beta/Macrophage	Tubb2a
6.35E-21	1.638768693	0.754	0.573	1.73E-17	Beta/Macrophage	Ahnak
7.11E-21	1.725635187	0.667	0.355	1.94E-17	Beta/Macrophage	Entpd1
8.08E-21	1.346159958	0.675	0.365	2.20E-17	Beta/Macrophage	Slc16a3
1.05E-20	1.644379572	0.73	0.518	2.86E-17	Beta/Macrophage	Emp1
1.55E-20	0.821763533	0.69	0.466	4.22E-17	Beta/Macrophage	Plod1
2.13E-20	0.710808766	0.738	0.472	5.81E-17	Beta/Macrophage	Pycard
3.64E-20	1.064839154	0.738	0.573	9.94E-17	Beta/Macrophage	H2-T23
3.96E-20	3.220293178	0.357	0.002	1.08E-16	Beta/Macrophage	Il1b
4.50E-20	0.85801545	0.897	0.792	1.23E-16	Beta/Macrophage	Cox4i1
4.85E-20	1.382278459	0.786	0.608	1.32E-16	Beta/Macrophage	Gns
6.08E-20	6.051803438	0.397	0.097	1.66E-16	Beta/Macrophage	S100a8
8.88E-20	2.667428042	0.849	0.849	2.42E-16	Beta/Macrophage	Selenop
1.02E-19	0.944285881	0.421	0.08	2.78E-16	Beta/Macrophage	Anxa1
1.07E-19	1.420764057	0.659	0.388	2.93E-16	Beta/Macrophage	Metrnl
1.14E-19	0.699245051	0.333	0	3.12E-16	Beta/Macrophage	Clec5a
1.33E-19	1.585350172	0.706	0.525	3.63E-16	Beta/Macrophage	Nfe2l2
1.54E-19	0.531250866	0.635	0.388	4.19E-16	Beta/Macrophage	Adam15
1.54E-19	1.132876104	0.595	0.172	4.21E-16	Beta/Macrophage	Selplg
1.91E-19	2.03543217	0.77	0.798	5.22E-16	Beta/Macrophage	Ctsz
2.99E-19	0.695524985	0.619	0.323	8.15E-16	Beta/Macrophage	Hk2
3.20E-19	1.483458347	0.619	0.227	8.72E-16	Beta/Macrophage	Gmfg
5.04E-19	1.804071312	0.611	0.27	1.37E-15	Beta/Macrophage	Lpl
5.48E-19	0.738457772	0.595	0.232	1.50E-15	Beta/Macrophage	Tmem106a
6.42E-19	1.315940048	0.73	0.669	1.75E-15	Beta/Macrophage	Rnf130
6.93E-19	1.462674156	0.524	0.085	1.89E-15	Beta/Macrophage	Cytip
7.02E-19	1.411413346	0.675	0.43	1.92E-15	Beta/Macrophage	Prxl2b
7.89E-19	1.500114033	0.698	0.52	2.15E-15	Beta/Macrophage	Abcg1
1.15E-18	1.893949556	0.659	0.423	3.15E-15	Beta/Macrophage	Lipa
3.96E-18	1.959531795	0.754	0.683	1.08E-14	Beta/Macrophage	Man2b1
4.12E-18	1.038258629	0.778	0.491	1.12E-14	Beta/Macrophage	Lrrfip1
5.66E-18	0.736021776	0.722	0.51	1.55E-14	Beta/Macrophage	Rnf19b
7.83E-18	1.047456769	0.738	0.558	2.14E-14	Beta/Macrophage	Bst2
9.47E-18	0.528910057	0.667	0.36	2.59E-14	Beta/Macrophage	1700017B05Rik
1.04E-17	1.496083971	0.897	0.843	2.82E-14	Beta/Macrophage	Pkm
1.16E-17	1.2295827	0.524	0.093	3.18E-14	Beta/Macrophage	Cd36
1.48E-17	0.937165945	0.603	0.246	4.03E-14	Beta/Macrophage	Nrros
1.61E-17	1.139683423	0.603	0.291	4.39E-14	Beta/Macrophage	Hfe
1.91E-17	0.66546189	0.667	0.328	5.22E-14	Beta/Macrophage	Nr4a1
2.21E-17	2.02021726	0.603	0.243	6.03E-14	Beta/Macrophage	Tgm2
3.47E-17	0.739856983	0.492	0.14	9.47E-14	Beta/Macrophage	Pparg
4.26E-17	1.456522768	0.627	0.318	1.16E-13	Beta/Macrophage	Irf8
4.92E-17	0.572809967	0.69	0.431	1.34E-13	Beta/Macrophage	Nab2
5.63E-17	1.823788085	0.69	0.476	1.54E-13	Beta/Macrophage	Dusp1
5.71E-17	0.513954291	0.651	0.352	1.56E-13	Beta/Macrophage	Gsap
6.58E-17	0.802920089	0.603	0.331	1.80E-13	Beta/Macrophage	Sh3bp5
6.69E-17	1.016705395	0.81	0.595	1.83E-13	Beta/Macrophage	Irf2bp2
6.86E-17	0.722623628	0.651	0.445	1.87E-13	Beta/Macrophage	Rgcc
8.41E-17	1.185712782	0.429	0.136	2.30E-13	Beta/Macrophage	Plac8
8.57E-17	0.596880633	0.571	0.334	2.34E-13	Beta/Macrophage	Lyve1
1.10E-16	0.982112559	0.698	0.491	3.00E-13	Beta/Macrophage	Ifngr1
1.18E-16	0.669872669	0.683	0.502	3.21E-13	Beta/Macrophage	Nuak2
1.39E-16	0.674256919	0.738	0.468	3.79E-13	Beta/Macrophage	Lfng
1.50E-16	2.228896315	0.722	0.663	4.11E-13	Beta/Macrophage	Pld3
1.77E-16	1.435676361	0.69	0.53	4.83E-13	Beta/Macrophage	Rilpl2
1.92E-16	0.621946239	0.571	0.274	5.23E-13	Beta/Macrophage	Rasgrp2
2.25E-16	0.529125736	0.595	0.242	6.13E-13	Beta/Macrophage	Ddx3y
3.24E-16	1.408320943	0.698	0.536	8.83E-13	Beta/Macrophage	Hilpda
3.85E-16	2.075161029	0.77	0.689	1.05E-12	Beta/Macrophage	Creg1
6.69E-16	1.341445792	0.548	0.291	1.83E-12	Beta/Macrophage	S100a4
7.28E-16	1.784136332	0.659	0.48	1.99E-12	Beta/Macrophage	Adgre5
8.49E-16	0.781672377	0.675	0.49	2.32E-12	Beta/Macrophage	Smagp
9.96E-16	0.536954726	0.286	0.008	2.72E-12	Beta/Macrophage	H2-DMb1
1.02E-15	0.960902684	0.722	0.599	2.78E-12	Beta/Macrophage	Dnase2a
1.03E-15	1.320707153	0.69	0.557	2.81E-12	Beta/Macrophage	Tspo
1.28E-15	1.119069589	0.635	0.371	3.50E-12	Beta/Macrophage	Ptpn6
1.37E-15	1.20961315	0.635	0.399	3.75E-12	Beta/Macrophage	Rgs10
1.41E-15	1.060641472	0.976	0.882	3.85E-12	Beta/Macrophage	Gapdh
2.07E-15	0.680093622	0.627	0.349	5.65E-12	Beta/Macrophage	Zfp703
2.18E-15	0.920377023	0.476	0.071	5.96E-12	Beta/Macrophage	Apobec1
2.43E-15	1.832718983	0.595	0.316	6.62E-12	Beta/Macrophage	Csf1
2.73E-15	0.876752829	0.579	0.271	7.44E-12	Beta/Macrophage	Pde4b
4.33E-15	0.794683563	0.714	0.559	1.18E-11	Beta/Macrophage	Cpq
5.26E-15	2.011511878	0.508	0.07	1.43E-11	Beta/Macrophage	Acp5
5.95E-15	0.707904977	0.579	0.265	1.62E-11	Beta/Macrophage	Mdfic
6.71E-15	1.04836937	0.746	0.629	1.83E-11	Beta/Macrophage	Aprt
8.19E-15	1.168031877	0.675	0.444	2.24E-11	Beta/Macrophage	Osbpl8
1.17E-14	1.953372569	0.73	0.616	3.19E-11	Beta/Macrophage	Crip1
1.25E-14	1.905619412	0.579	0.253	3.41E-11	Beta/Macrophage	Cfp
1.38E-14	0.820879951	0.659	0.423	3.77E-11	Beta/Macrophage	Cerk
1.40E-14	1.942994455	0.563	0.213	3.83E-11	Beta/Macrophage	Adam8
1.99E-14	0.854050717	0.492	0.133	5.43E-11	Beta/Macrophage	Slc37a2
2.14E-14	1.003767642	0.73	0.631	5.83E-11	Beta/Macrophage	Gng12
2.29E-14	0.901317952	0.5	0.17	6.26E-11	Beta/Macrophage	Epb41l3
3.35E-14	1.458494277	0.706	0.525	9.14E-11	Beta/Macrophage	Stk17b
3.60E-14	1.88825349	0.722	0.679	9.84E-11	Beta/Macrophage	Abca1
4.12E-14	0.832404231	0.341	0	1.12E-10	Beta/Macrophage	Ear2
1.39E-13	0.596908028	0.476	0.123	3.79E-10	Beta/Macrophage	Pdgfb
1.64E-13	1.198203147	0.611	0.375	4.49E-10	Beta/Macrophage	Cxcl16
2.31E-13	1.220159429	0.754	0.637	6.32E-10	Beta/Macrophage	Zfp36l2
2.73E-13	1.887312161	0.81	0.796	7.46E-10	Beta/Macrophage	Serpinb6a
3.08E-13	1.290626378	0.738	0.66	8.42E-10	Beta/Macrophage	Abhd12
5.09E-13	0.668468542	0.73	0.529	1.39E-09	Beta/Macrophage	Akap13
7.28E-13	0.501084714	0.31	0	1.99E-09	Beta/Macrophage	Parvg
1.06E-12	0.630461646	0.627	0.401	2.88E-09	Beta/Macrophage	Myo9a
1.08E-12	1.106334281	0.532	0.27	2.96E-09	Beta/Macrophage	Ecm1
1.28E-12	0.968308429	0.714	0.52	3.48E-09	Beta/Macrophage	Frmd4b
1.28E-12	0.782574316	0.437	0.067	3.50E-09	Beta/Macrophage	Evi2a
1.37E-12	1.011915198	0.643	0.392	3.73E-09	Beta/Macrophage	Samhd1
3.14E-12	0.922899202	0.579	0.352	8.56E-09	Beta/Macrophage	Tnfaip3
3.58E-12	1.399157996	0.849	0.839	9.78E-09	Beta/Macrophage	Cd81
3.67E-12	1.708569854	0.579	0.318	1.00E-08	Beta/Macrophage	Sirpa
5.30E-12	0.503535887	0.532	0.231	1.45E-08	Beta/Macrophage	Clec2d
5.64E-12	0.997358598	0.746	0.574	1.54E-08	Beta/Macrophage	Ehd4
9.34E-12	1.515063192	0.754	0.705	2.55E-08	Beta/Macrophage	Snx5
1.33E-11	1.103102996	0.31	0.074	3.62E-08	Beta/Macrophage	Pglyrp1
2.09E-11	1.21032237	0.675	0.591	5.71E-08	Beta/Macrophage	Ptpn18
2.68E-11	0.789192414	0.635	0.497	7.32E-08	Beta/Macrophage	Slc8b1
3.00E-11	1.271327133	0.635	0.509	8.19E-08	Beta/Macrophage	Tmem189
4.53E-11	0.797637348	0.802	0.763	1.24E-07	Beta/Macrophage	Pnrc1
4.59E-11	1.194114997	0.103	0.003	1.25E-07	Beta/Macrophage	Col1a2
4.79E-11	1.203288835	0.627	0.54	1.31E-07	Beta/Macrophage	Itgb5
6.50E-11	2.445177718	0.571	0.347	1.77E-07	Beta/Macrophage	Gdf15
7.61E-11	0.789717881	0.111	0.117	2.08E-07	Beta/Macrophage	Timp1
8.96E-11	0.791017901	0.762	0.735	2.45E-07	Beta/Macrophage	Akr1b3
1.12E-10	1.11711541	0.111	0.007	3.05E-07	Beta/Macrophage	Sparc
1.38E-10	0.74291137	0.571	0.375	3.76E-07	Beta/Macrophage	Rasgef1b
4.04E-10	0.845653641	0.714	0.613	1.10E-06	Beta/Macrophage	Sbno2
4.40E-10	0.796202677	0.627	0.521	1.20E-06	Beta/Macrophage	Rap2b
4.73E-10	1.652842988	0.627	0.492	1.29E-06	Beta/Macrophage	Hebp1
5.04E-10	0.697687675	0.579	0.438	1.38E-06	Beta/Macrophage	Emb
5.10E-10	0.502593201	0.508	0.274	1.39E-06	Beta/Macrophage	Arhgap19
5.59E-10	0.599690851	0.683	0.59	1.53E-06	Beta/Macrophage	Smox
6.70E-10	0.538771301	0.23	0.083	1.83E-06	Beta/Macrophage	Bcl2l15
6.75E-10	0.846504257	0.587	0.404	1.84E-06	Beta/Macrophage	Cd82
7.56E-10	0.608663188	0.413	0.055	2.06E-06	Beta/Macrophage	Abi3
8.16E-10	1.650745653	0.714	0.711	2.23E-06	Beta/Macrophage	Id2
9.07E-10	2.075206354	0.587	0.388	2.48E-06	Beta/Macrophage	Il18bp
9.58E-10	0.945200773	0.627	0.48	2.62E-06	Beta/Macrophage	Nr1h3
1.58E-09	1.591732467	0.69	0.683	4.30E-06	Beta/Macrophage	Glul
2.75E-09	0.762793363	0.563	0.352	7.50E-06	Beta/Macrophage	Filip1l
4.47E-09	0.545945151	0.611	0.46	1.22E-05	Beta/Macrophage	Fmnl2
5.01E-09	1.438547555	0.556	0.346	1.37E-05	Beta/Macrophage	Serpine1
5.32E-09	1.02633541	0.571	0.416	1.45E-05	Beta/Macrophage	Hpgds
5.62E-09	1.011281254	0.683	0.573	1.53E-05	Beta/Macrophage	Nceh1
7.48E-09	0.711044671	0.857	0.867	2.04E-05	Beta/Macrophage	Calm2
9.89E-09	0.518320367	0.444	0.084	2.70E-05	Beta/Macrophage	Was
1.21E-08	0.611217976	0.849	0.805	3.30E-05	Beta/Macrophage	Gpi1
1.67E-08	0.785562623	0.841	0.796	4.55E-05	Beta/Macrophage	Bri3
1.99E-08	0.860528937	0.619	0.456	5.42E-05	Beta/Macrophage	Idh1
2.44E-08	0.645022896	0.794	0.776	6.66E-05	Beta/Macrophage	Rps17
2.47E-08	6.588766756	0.373	0.198	6.74E-05	Beta/Macrophage	S100a9
2.67E-08	4.111616579	0.23	0.115	7.29E-05	Beta/Macrophage	Chil3
2.77E-08	0.751466139	0.81	0.861	7.57E-05	Beta/Macrophage	Aldoa
3.08E-08	0.956020414	0.492	0.195	8.41E-05	Beta/Macrophage	Ptgs1
3.91E-08	1.792005177	0.659	0.514	0.000106609	Beta/Macrophage	Mxd1
4.63E-08	1.096527606	0.683	0.708	0.000126329	Beta/Macrophage	Zfp36
4.99E-08	0.718870219	0.532	0.349	0.000136252	Beta/Macrophage	H2-DMa
7.98E-08	0.715711585	0.69	0.586	0.000217787	Beta/Macrophage	Rcbtb2
9.35E-08	0.886292687	0.611	0.486	0.000255056	Beta/Macrophage	Psmb10
1.00E-07	0.573993525	0.746	0.657	0.000273121	Beta/Macrophage	Klf3
1.02E-07	0.569759276	0.516	0.334	0.000278422	Beta/Macrophage	Slc29a3
1.21E-07	0.730956196	0.135	0.065	0.000330359	Beta/Macrophage	Ly6c2
1.39E-07	0.66825608	0.556	0.368	0.000380465	Beta/Macrophage	Igf1r
1.50E-07	0.819944704	0.698	0.69	0.000408021	Beta/Macrophage	Tpp1
1.50E-07	0.656705544	0.635	0.557	0.000409213	Beta/Macrophage	Dcxr
1.84E-07	1.294107928	0.698	0.651	0.000501991	Beta/Macrophage	Igf1
2.26E-07	2.333438716	0.548	0.387	0.000617209	Beta/Macrophage	Slc40a1
2.30E-07	1.320034503	0.175	0	0.000627029	Beta/Macrophage	F630028O10Rik
3.80E-07	0.501538163	0.103	0.02	0.001036752	Beta/Macrophage	Ppic
3.88E-07	1.109097736	0.548	0.407	0.001060098	Beta/Macrophage	Ccrl2
4.55E-07	0.537935428	0.683	0.628	0.001241352	Beta/Macrophage	Zfand2a
4.66E-07	0.577325174	0.627	0.451	0.001270978	Beta/Macrophage	Fbxo32
4.67E-07	0.518878768	0.206	0.149	0.001274731	Beta/Macrophage	Has1
5.38E-07	1.041833858	0.651	0.655	0.001468108	Beta/Macrophage	Gusb
7.37E-07	0.604791689	0.524	0.335	0.002010057	Beta/Macrophage	Rab3il1
7.52E-07	1.304731008	0.111	0.031	0.002051324	Beta/Macrophage	Col1a1
8.38E-07	0.85322241	0.556	0.454	0.002286966	Beta/Macrophage	Mylip
1.10E-06	1.259330592	0.659	0.609	0.003004007	Beta/Macrophage	Nfkbia
2.23E-06	1.013821108	0.603	0.531	0.006087895	Beta/Macrophage	Tcirg1
3.27E-06	0.562008014	0.579	0.434	0.008924105	Beta/Macrophage	Ralgds
3.33E-06	0.945799425	0.611	0.511	0.009075384	Beta/Macrophage	Tcf7l2
3.37E-06	0.697289289	0.524	0.321	0.009198111	Beta/Macrophage	Epsti1
3.38E-06	0.596482916	0.524	0.332	0.009222824	Beta/Macrophage	Slc7a7
4.04E-06	0.695392138	0.738	0.683	0.011037793	Beta/Macrophage	Ankrd11
4.34E-06	0.601519081	0.849	0.826	0.011830691	Beta/Macrophage	Cox5a
5.62E-06	0.654516873	0.214	0.199	0.015336866	Beta/Macrophage	Arg1
6.49E-06	0.541826008	0.286	0.053	0.017701504	Beta/Macrophage	Havcr2
1.62E-05	0.519044229	0.706	0.612	0.04420167	Beta/Macrophage	Ppp1r15a
1.89E-05	0.951979992	0.619	0.612	0.051462223	Beta/Macrophage	Colgalt1
5.50E-05	0.98299983	0.754	0.785	0.150224694	Beta/Macrophage	Rhob
6.83E-05	0.65413831	0.5	0.335	0.186397779	Beta/Macrophage	Il4ra
7.55E-05	0.997971072	0.802	0.861	0.206006602	Beta/Macrophage	Junb
7.75E-05	1.244407323	0.722	0.733	0.211522674	Beta/Macrophage	Ifi30
8.23E-05	2.083594199	0.333	0.188	0.224469106	Beta/Macrophage	Ifitm1
8.44E-05	0.768299972	0.246	0.052	0.230260927	Beta/Macrophage	Ccl4
0.000108768	0.534554328	0.278	0.285	0.296828246	Beta/Macrophage	H2-Eb1
0.000109671	0.701892942	0.762	0.671	0.299291662	Beta/Macrophage	Maff
0.000158883	1.096177824	0.587	0.624	0.433592108	Beta/Macrophage	Slc48a1
0.000167993	0.702049995	0.548	0.478	0.45845409	Beta/Macrophage	Dusp6
0.000209834	0.941274157	0.635	0.64	0.572635691	Beta/Macrophage	Lgals3bp
0.000212942	1.985479386	0.635	0.611	0.581119268	Beta/Macrophage	Cd9
0.000223944	0.706725122	0.595	0.458	0.611143331	Beta/Macrophage	Rgs2
0.000257412	0.59125604	0.595	0.512	0.70247717	Beta/Macrophage	Enpp1
0.000281964	0.981969511	0.563	0.535	0.76948023	Beta/Macrophage	Tmem37
0.000322945	0.631444817	0.532	0.436	0.881317211	Beta/Macrophage	Adap2
0.000329058	0.888747604	0.722	0.789	0.897998748	Beta/Macrophage	Eno1
0.000345233	0.710265432	0.222	0	0.942140542	Beta/Macrophage	Sirpb1c
0.000354799	0.794898854	0.111	0.047	0.968245495	Beta/Macrophage	Fbln2
0.000617896	0.960483224	0.468	0.301	1	Beta/Macrophage	Plekho1
0.00072577	0.676395078	0.706	0.675	1	Beta/Macrophage	Klf6
0.00092395	0.547500163	0.738	0.744	1	Beta/Macrophage	Efhd2
0.00114639	0.887924492	0.746	0.677	1	Beta/Macrophage	Gm26532
0.001150729	0.692743058	0.413	0.168	1	Beta/Macrophage	E230029C05Rik
0.001472721	0.671984843	0.175	0.071	1	Beta/Macrophage	Ly6a
0.001919881	0.694350646	0.643	0.786	1	Beta/Macrophage	Aplp2
0.002072401	2.686977567	0.373	0.155	1	Beta/Macrophage	Slpi
0.002334793	1.547176054	0.206	0.115	1	Beta/Macrophage	Mmp12
0.002757544	1.017904471	0.635	0.654	1	Beta/Macrophage	Ethe1
0.003302871	1.014335233	0.317	0.001	1	Beta/Macrophage	Atp6v0d2
0.004772461	0.742596867	0.579	0.474	1	Beta/Macrophage	Gramd1b
0.004853036	0.928904825	0.69	0.76	1	Beta/Macrophage	Txnip
0.004880512	0.603438354	0.794	0.77	1	Beta/Macrophage	Ppp1r2
0.00629546	1.368136121	0.302	0.048	1	Beta/Macrophage	Cd74
0.006377457	1.069836973	0.706	0.77	1	Beta/Macrophage	Fabp5
0.006582714	0.809863802	0.722	0.674	1	Beta/Macrophage	Fosb
0.006595982	0.591629386	0.659	0.687	1	Beta/Macrophage	Slc9a3r1
0.00687551	2.220929663	0.119	0.015	1	Beta/Macrophage	Igfbp7
0.008366496	0.742894	0.452	0.354	1	Beta/Macrophage	Pla2g15
0.008865414	0.829570622	0.651	0.664	1	Beta/Macrophage	Zfp36l1
0.009257261	0.899180016	0.54	0.656	1	Beta/Macrophage	Lmnb1
0.00976535	0.697082367	0.333	0.008	1	Beta/Macrophage	Gpnmb
3.53E-25	2.44637949	0.837	0.484	9.63E-22	Unknown-3	Top2a
8.92E-24	1.96044097	0.849	0.575	2.44E-20	Unknown-3	Mki67
9.56E-22	0.617332559	0.628	0.251	2.61E-18	Unknown-3	Mylk
2.33E-19	1.630431876	0.721	0.428	6.36E-16	Unknown-3	Neil3
2.59E-19	1.163780657	0.733	0.339	7.06E-16	Unknown-3	Cenpf
1.34E-18	1.288510206	0.674	0.265	3.66E-15	Unknown-3	Cenpp
8.44E-17	0.617337468	0.628	0.284	2.30E-13	Unknown-3	Hmmr
1.08E-16	0.819549631	0.663	0.364	2.96E-13	Unknown-3	Spag5
6.52E-14	1.988319488	0.686	0.403	1.78E-10	Unknown-3	Cit
3.01E-13	0.766931344	0.674	0.356	8.20E-10	Unknown-3	Ndc80
4.94E-13	0.529018623	0.605	0.315	1.35E-09	Unknown-3	Nuf2
5.28E-12	1.343426803	0.698	0.49	1.44E-08	Unknown-3	Ncapd2
7.60E-12	0.624920729	0.663	0.469	2.07E-08	Unknown-3	E2f8
1.80E-11	1.209258164	0.628	0.395	4.90E-08	Unknown-3	Kif23
4.53E-11	0.672305164	0.709	0.57	1.24E-07	Unknown-3	Suv39h1
1.20E-10	1.43373512	0.767	0.706	3.27E-07	Unknown-3	Baiap2
2.72E-10	0.837377428	0.674	0.416	7.42E-07	Unknown-3	Hist1h2ap
3.39E-10	0.731545257	0.872	0.81	9.25E-07	Unknown-3	Hmgb2
1.98E-09	1.351356611	0.814	0.829	5.41E-06	Unknown-3	Gls
2.55E-09	1.115819873	0.616	0.423	6.95E-06	Unknown-3	Ncapg
3.22E-09	1.303887803	0.744	0.611	8.79E-06	Unknown-3	Atad2
1.27E-08	0.854737871	0.802	0.834	3.48E-05	Unknown-3	Tmpo
1.78E-08	1.423876206	0.57	0.306	4.87E-05	Unknown-3	Kif11
2.04E-08	0.789630997	0.616	0.452	5.57E-05	Unknown-3	Fbxo5
2.81E-08	1.460275955	0.756	0.634	7.68E-05	Unknown-3	Col27a1
3.13E-08	0.508716571	0.628	0.415	8.54E-05	Unknown-3	Uhrf1
4.68E-08	1.206661527	0.674	0.59	0.000127583	Unknown-3	Smc4
6.32E-08	1.416511752	0.616	0.49	0.000172609	Unknown-3	Cep192
1.24E-07	1.337242203	0.686	0.611	0.000337646	Unknown-3	Ncapd3
1.75E-07	0.677035382	0.593	0.4	0.000477556	Unknown-3	Bora
1.89E-07	1.324898967	0.581	0.385	0.000515394	Unknown-3	Kif15
6.31E-07	0.979205607	0.826	0.792	0.001720724	Unknown-3	Itga6
1.04E-06	0.78404891	0.756	0.745	0.002832074	Unknown-3	Noct
1.72E-06	0.727757315	0.57	0.399	0.004689688	Unknown-3	Caprin2
1.87E-06	0.774574892	0.616	0.406	0.005102241	Unknown-3	Hist1h2ae
2.50E-06	0.802333713	0.826	0.772	0.006813684	Unknown-3	Mast4
3.16E-06	1.217521857	0.628	0.526	0.008627163	Unknown-3	Ulbp1
6.64E-06	0.661592424	0.709	0.739	0.018132923	Unknown-3	Nes
9.50E-06	0.623998843	0.628	0.505	0.025924533	Unknown-3	Racgap1
1.68E-05	1.119292493	0.64	0.574	0.045967039	Unknown-3	Prc1
2.29E-05	0.77828444	0.756	0.75	0.062376445	Unknown-3	Dst
5.12E-05	0.796129302	0.686	0.699	0.139740938	Unknown-3	Kctd3
7.95E-05	0.839619874	0.535	0.39	0.216948935	Unknown-3	Sdk1
9.25E-05	0.867730026	0.616	0.508	0.252320896	Unknown-3	Clspn
0.000305512	0.980573146	0.512	0.333	0.833743542	Unknown-3	Diaph3
0.000360282	0.846815009	0.523	0.376	0.983210895	Unknown-3	Kif20b
0.000400769	0.809096276	0.779	0.774	1	Unknown-3	Slbp
0.00043856	0.525352779	0.547	0.45	1	Unknown-3	Sgo1
0.000497525	0.589083451	0.779	0.756	1	Unknown-3	Tcf4
0.00108391	0.745759448	0.674	0.655	1	Unknown-3	Sirt1
0.001164304	0.655165796	0.721	0.712	1	Unknown-3	Palld
0.001489984	0.964026785	0.628	0.629	1	Unknown-3	Ncapg2
0.001850985	0.648611934	0.558	0.425	1	Unknown-3	Incenp
0.0020443	0.549369167	0.302	0.401	1	Unknown-3	Tpx2
0.002926767	0.662719138	0.535	0.375	1	Unknown-3	Cenpa
0.003576372	0.52996451	0.326	0.431	1	Unknown-3	Adamts9
0.009940445	0.514803883	0.535	0.458	1	Unknown-3	Chaf1a
3.20E-57	2.646822693	0.986	0.323	8.74E-54	Alpha/Beta/Duct/Cancer	Ldhb
1.11E-53	2.583607229	0.932	0.201	3.02E-50	Alpha/Beta/Duct/Cancer	Klk1b5
6.16E-51	5.91763554	1	0.333	1.68E-47	Alpha/Beta/Duct/Cancer	Klk1
5.26E-49	1.792236433	0.838	0.227	1.44E-45	Alpha/Beta/Duct/Cancer	Klk1b8
1.32E-47	1.056116007	0.784	0.178	3.60E-44	Alpha/Beta/Duct/Cancer	Klk1b24
1.14E-46	0.969767007	0.919	0.397	3.11E-43	Alpha/Beta/Duct/Cancer	Adcy1
3.81E-46	2.121890235	1	0.838	1.04E-42	Alpha/Beta/Duct/Cancer	Atp5g3
4.32E-45	2.73582464	0.986	0.673	1.18E-41	Alpha/Beta/Duct/Cancer	Chchd10
5.16E-45	2.4011637	1	0.791	1.41E-41	Alpha/Beta/Duct/Cancer	Cox4i1
5.93E-45	2.024460479	1	0.823	1.62E-41	Alpha/Beta/Duct/Cancer	Cox5a
1.12E-44	2.06878185	1	0.871	3.05E-41	Alpha/Beta/Duct/Cancer	Atp5a1
2.88E-44	1.90636356	0.878	0.218	7.85E-41	Alpha/Beta/Duct/Cancer	Klk1b4
1.20E-43	1.682834543	1	0.745	3.26E-40	Alpha/Beta/Duct/Cancer	Etfa
1.41E-43	1.619111519	0.892	0.338	3.85E-40	Alpha/Beta/Duct/Cancer	Kng2
1.11E-42	3.21331372	0.892	0.417	3.03E-39	Alpha/Beta/Duct/Cancer	Atp4b
5.09E-42	1.344183887	0.973	0.541	1.39E-38	Alpha/Beta/Duct/Cancer	Chchd7
1.75E-41	1.715962698	1	0.702	4.77E-38	Alpha/Beta/Duct/Cancer	Etfb
3.48E-41	1.723048414	1	0.802	9.49E-38	Alpha/Beta/Duct/Cancer	Uqcrb
1.27E-40	1.831771645	0.986	0.771	3.46E-37	Alpha/Beta/Duct/Cancer	Rps17
1.43E-40	2.863440336	0.919	0.324	3.90E-37	Alpha/Beta/Duct/Cancer	Tnni3
1.62E-40	1.760912141	0.986	0.797	4.42E-37	Alpha/Beta/Duct/Cancer	Idh2
7.44E-40	1.72202	0.986	0.859	2.03E-36	Alpha/Beta/Duct/Cancer	Atp5g1
7.27E-39	1.442112375	0.986	0.737	1.98E-35	Alpha/Beta/Duct/Cancer	Sod2
1.11E-38	1.264386564	1	0.909	3.03E-35	Alpha/Beta/Duct/Cancer	Fth1
2.94E-38	1.883312985	1	0.883	8.03E-35	Alpha/Beta/Duct/Cancer	Gapdh
3.12E-38	2.335696495	0.973	0.812	8.51E-35	Alpha/Beta/Duct/Cancer	Slc25a4
4.18E-38	1.101393557	0.878	0.388	1.14E-34	Alpha/Beta/Duct/Cancer	Gas6
5.92E-38	1.751098313	0.905	0.484	1.62E-34	Alpha/Beta/Duct/Cancer	Esrrg
7.94E-38	1.435762034	0.919	0.536	2.17E-34	Alpha/Beta/Duct/Cancer	2200002J24Rik
1.09E-37	1.623995071	0.905	0.511	2.97E-34	Alpha/Beta/Duct/Cancer	Ephx2
2.13E-37	1.641531205	1	0.844	5.82E-34	Alpha/Beta/Duct/Cancer	Serpinb1a
3.45E-36	0.832752779	0.824	0.183	9.42E-33	Alpha/Beta/Duct/Cancer	Ppp2r2c
2.13E-35	1.35121907	0.959	0.645	5.82E-32	Alpha/Beta/Duct/Cancer	Igf1
2.27E-35	0.694148398	0.716	0.235	6.19E-32	Alpha/Beta/Duct/Cancer	Fabp12
1.42E-34	1.138414054	0.851	0.27	3.87E-31	Alpha/Beta/Duct/Cancer	Lpl
2.29E-34	0.623538938	0.73	0.175	6.25E-31	Alpha/Beta/Duct/Cancer	Clic6
2.65E-34	1.269182795	0.986	0.697	7.22E-31	Alpha/Beta/Duct/Cancer	Acaa2
2.71E-34	0.853999632	0.892	0.475	7.39E-31	Alpha/Beta/Duct/Cancer	Osbpl1a
5.64E-34	1.578882724	0.986	0.762	1.54E-30	Alpha/Beta/Duct/Cancer	Fabp5
1.48E-33	1.159274575	0.946	0.696	4.04E-30	Alpha/Beta/Duct/Cancer	Idh3a
2.77E-33	1.519674877	1	0.812	7.56E-30	Alpha/Beta/Duct/Cancer	Dbi
6.02E-33	0.641630919	0.716	0.26	1.64E-29	Alpha/Beta/Duct/Cancer	Tdrd9
1.40E-32	1.358197479	0.959	0.736	3.81E-29	Alpha/Beta/Duct/Cancer	Cdkn2c
1.62E-31	0.768711834	0.824	0.345	4.43E-28	Alpha/Beta/Duct/Cancer	Kcnq1
7.14E-31	1.891078673	0.905	0.653	1.95E-27	Alpha/Beta/Duct/Cancer	Jpt1
7.28E-31	0.980866533	0.757	0.269	1.99E-27	Alpha/Beta/Duct/Cancer	Cox7a1
1.18E-30	0.973909475	0.892	0.515	3.21E-27	Alpha/Beta/Duct/Cancer	Cpt1a
6.25E-30	1.163787064	0.986	0.824	1.71E-26	Alpha/Beta/Duct/Cancer	Ezr
6.73E-30	0.817878882	0.905	0.63	1.84E-26	Alpha/Beta/Duct/Cancer	Endog
1.06E-29	1.349947692	0.932	0.747	2.90E-26	Alpha/Beta/Duct/Cancer	Grhpr
1.76E-29	1.025445899	0.892	0.646	4.81E-26	Alpha/Beta/Duct/Cancer	Ethe1
2.55E-29	1.594505528	0.932	0.779	6.95E-26	Alpha/Beta/Duct/Cancer	Atp1b1
3.68E-29	1.763983077	0.892	0.595	1.00E-25	Alpha/Beta/Duct/Cancer	Ckb
1.36E-28	1.470173862	0.919	0.696	3.71E-25	Alpha/Beta/Duct/Cancer	Tob1
2.82E-28	0.843390775	0.851	0.504	7.69E-25	Alpha/Beta/Duct/Cancer	Cmc2
4.38E-28	1.010748843	0.919	0.734	1.19E-24	Alpha/Beta/Duct/Cancer	Dag1
5.70E-28	1.085674629	0.905	0.602	1.56E-24	Alpha/Beta/Duct/Cancer	Hmgn5
6.76E-28	1.098682672	0.959	0.745	1.84E-24	Alpha/Beta/Duct/Cancer	Iah1
2.07E-27	0.766481779	0.865	0.514	5.65E-24	Alpha/Beta/Duct/Cancer	Htra1
7.10E-27	0.565191869	0.77	0.36	1.94E-23	Alpha/Beta/Duct/Cancer	Plce1
9.32E-27	0.971469295	0.905	0.447	2.54E-23	Alpha/Beta/Duct/Cancer	Spc24
1.12E-26	0.94378239	0.878	0.46	3.06E-23	Alpha/Beta/Duct/Cancer	Mknk2
1.22E-26	1.007711675	0.905	0.552	3.33E-23	Alpha/Beta/Duct/Cancer	Cxadr
1.55E-26	0.957958433	0.919	0.689	4.22E-23	Alpha/Beta/Duct/Cancer	Gsto1
2.24E-26	2.562766473	0.743	0.375	6.13E-23	Alpha/Beta/Duct/Cancer	Atp4a
2.55E-26	0.639060566	0.838	0.521	6.96E-23	Alpha/Beta/Duct/Cancer	Pcx
3.15E-26	0.96526534	0.959	0.768	8.60E-23	Alpha/Beta/Duct/Cancer	Gpx1
4.75E-26	1.093723351	0.973	0.781	1.30E-22	Alpha/Beta/Duct/Cancer	Eno1
8.26E-26	1.351961946	0.919	0.738	2.25E-22	Alpha/Beta/Duct/Cancer	Ifi27
1.60E-25	1.616647331	1	0.871	4.36E-22	Alpha/Beta/Duct/Cancer	H2afz
1.62E-25	1.139840983	0.838	0.515	4.42E-22	Alpha/Beta/Duct/Cancer	Ass1
2.32E-25	1.859552906	0.851	0.578	6.34E-22	Alpha/Beta/Duct/Cancer	Rrm2
2.73E-25	1.160600524	0.932	0.766	7.46E-22	Alpha/Beta/Duct/Cancer	Gstm5
3.07E-25	0.726415734	0.703	0.318	8.37E-22	Alpha/Beta/Duct/Cancer	Fa2h
4.85E-25	0.614727164	0.554	0.118	1.32E-21	Alpha/Beta/Duct/Cancer	Klk1b3
5.88E-25	0.910673342	0.865	0.597	1.60E-21	Alpha/Beta/Duct/Cancer	Gmnn
6.09E-25	0.805397273	0.878	0.621	1.66E-21	Alpha/Beta/Duct/Cancer	Mcrip2
9.47E-25	1.317377775	0.959	0.803	2.58E-21	Alpha/Beta/Duct/Cancer	Gpi1
2.86E-24	0.659420912	0.757	0.372	7.81E-21	Alpha/Beta/Duct/Cancer	Tlr2
3.28E-24	1.085992295	0.905	0.515	8.96E-21	Alpha/Beta/Duct/Cancer	Slc16a6
3.48E-24	0.93260057	0.932	0.671	9.50E-21	Alpha/Beta/Duct/Cancer	Rbm47
3.60E-24	1.69941067	0.973	0.808	9.83E-21	Alpha/Beta/Duct/Cancer	Hmgb2
4.10E-24	0.812027604	0.878	0.656	1.12E-20	Alpha/Beta/Duct/Cancer	Dbt
4.25E-24	0.608417701	0.757	0.371	1.16E-20	Alpha/Beta/Duct/Cancer	Paqr5
4.56E-24	0.703690821	0.892	0.649	1.24E-20	Alpha/Beta/Duct/Cancer	Slc38a3
5.70E-24	1.308508656	0.905	0.752	1.56E-20	Alpha/Beta/Duct/Cancer	Txnip
6.75E-24	0.500110263	0.689	0.299	1.84E-20	Alpha/Beta/Duct/Cancer	Kcng2
9.86E-24	0.771247475	0.824	0.589	2.69E-20	Alpha/Beta/Duct/Cancer	Gstk1
9.98E-24	0.950230578	0.838	0.462	2.72E-20	Alpha/Beta/Duct/Cancer	Cited4
1.07E-23	0.888248134	0.838	0.6	2.93E-20	Alpha/Beta/Duct/Cancer	Hsbp1l1
1.27E-23	0.795678979	0.905	0.7	3.48E-20	Alpha/Beta/Duct/Cancer	Ncoa4
1.52E-23	1.406482298	0.973	0.728	4.14E-20	Alpha/Beta/Duct/Cancer	Stmn1
2.11E-23	0.976784013	0.905	0.677	5.76E-20	Alpha/Beta/Duct/Cancer	Gnmt
3.54E-23	0.979228179	0.905	0.669	9.65E-20	Alpha/Beta/Duct/Cancer	Nt5dc2
3.75E-23	0.688350285	0.838	0.442	1.02E-19	Alpha/Beta/Duct/Cancer	Idi1
1.06E-22	0.915188374	0.905	0.677	2.88E-19	Alpha/Beta/Duct/Cancer	Glul
1.21E-22	1.570880235	0.797	0.456	3.29E-19	Alpha/Beta/Duct/Cancer	Gadd45a
3.34E-22	0.799789992	0.892	0.721	9.11E-19	Alpha/Beta/Duct/Cancer	Itgb1bp1
3.41E-22	0.66602898	0.649	0.256	9.30E-19	Alpha/Beta/Duct/Cancer	Aldh1a1
3.96E-22	1.033021316	0.811	0.301	1.08E-18	Alpha/Beta/Duct/Cancer	Rnase1
4.07E-22	1.096629058	0.919	0.657	1.11E-18	Alpha/Beta/Duct/Cancer	Zfp36l1
5.56E-22	0.843693212	0.689	0.352	1.52E-18	Alpha/Beta/Duct/Cancer	Dusp4
1.35E-21	0.767476244	0.608	0.254	3.69E-18	Alpha/Beta/Duct/Cancer	Actn2
1.78E-21	0.548938172	0.743	0.327	4.86E-18	Alpha/Beta/Duct/Cancer	Diaph3
2.18E-21	0.645918285	0.784	0.45	5.94E-18	Alpha/Beta/Duct/Cancer	Oscp1
2.40E-21	0.840026438	0.932	0.775	6.55E-18	Alpha/Beta/Duct/Cancer	Aplp2
2.41E-21	0.780590456	0.851	0.581	6.58E-18	Alpha/Beta/Duct/Cancer	Slc12a2
2.65E-21	1.513151164	0.959	0.778	7.23E-18	Alpha/Beta/Duct/Cancer	Tmsb10
3.41E-21	0.820697737	0.878	0.712	9.30E-18	Alpha/Beta/Duct/Cancer	Ube2a
8.18E-21	0.789708892	0.946	0.726	2.23E-17	Alpha/Beta/Duct/Cancer	Fam162a
9.45E-21	0.700746905	0.892	0.638	2.58E-17	Alpha/Beta/Duct/Cancer	B4galnt1
1.05E-20	0.903423075	0.932	0.583	2.87E-17	Alpha/Beta/Duct/Cancer	Smc4
1.08E-20	0.591376845	0.622	0.269	2.93E-17	Alpha/Beta/Duct/Cancer	Plet1
1.50E-20	1.040529583	0.905	0.692	4.09E-17	Alpha/Beta/Duct/Cancer	Lgals9
1.95E-20	1.039209272	0.892	0.758	5.32E-17	Alpha/Beta/Duct/Cancer	Oat
2.29E-20	0.797900951	0.919	0.732	6.26E-17	Alpha/Beta/Duct/Cancer	Akr1b3
4.00E-20	0.747384268	0.811	0.576	1.09E-16	Alpha/Beta/Duct/Cancer	St5
7.96E-20	0.832185366	0.865	0.68	2.17E-16	Alpha/Beta/Duct/Cancer	Lmo4
1.21E-19	1.027012722	0.838	0.588	3.29E-16	Alpha/Beta/Duct/Cancer	H2afx
4.16E-19	0.530554779	0.73	0.419	1.14E-15	Alpha/Beta/Duct/Cancer	Cpm
4.84E-19	0.856326556	0.905	0.699	1.32E-15	Alpha/Beta/Duct/Cancer	Selenoh
7.48E-19	1.298461775	0.703	0.357	2.04E-15	Alpha/Beta/Duct/Cancer	Birc5
9.49E-19	0.713871568	0.73	0.506	2.59E-15	Alpha/Beta/Duct/Cancer	Adhfe1
1.41E-18	1.152405606	0.811	0.627	3.85E-15	Alpha/Beta/Duct/Cancer	Ing1
1.74E-18	1.146469868	0.946	0.865	4.76E-15	Alpha/Beta/Duct/Cancer	Calm2
2.10E-18	1.284554009	0.743	0.528	5.74E-15	Alpha/Beta/Duct/Cancer	Socs2
3.64E-18	0.516449455	0.919	0.565	9.94E-15	Alpha/Beta/Duct/Cancer	Uck2
4.60E-18	0.720033452	0.865	0.641	1.26E-14	Alpha/Beta/Duct/Cancer	Crip2
4.84E-18	0.900148301	0.757	0.472	1.32E-14	Alpha/Beta/Duct/Cancer	Lfng
5.90E-18	0.559004077	0.919	0.692	1.61E-14	Alpha/Beta/Duct/Cancer	B2m
6.19E-18	0.701671528	0.838	0.595	1.69E-14	Alpha/Beta/Duct/Cancer	Tfrc
6.66E-18	0.930915237	0.797	0.551	1.82E-14	Alpha/Beta/Duct/Cancer	Cdk1
9.22E-18	0.766346079	0.986	0.741	2.52E-14	Alpha/Beta/Duct/Cancer	Tpi1
9.89E-18	0.516075847	0.865	0.495	2.70E-14	Alpha/Beta/Duct/Cancer	Parm1
1.33E-17	0.571106547	0.784	0.536	3.63E-14	Alpha/Beta/Duct/Cancer	Iqgap2
1.96E-17	0.51313746	0.824	0.548	5.35E-14	Alpha/Beta/Duct/Cancer	Esyt1
3.15E-17	1.087850522	0.797	0.487	8.61E-14	Alpha/Beta/Duct/Cancer	Top2a
4.24E-17	1.341803127	0.811	0.577	1.16E-13	Alpha/Beta/Duct/Cancer	Mki67
4.31E-17	0.572398897	0.784	0.511	1.18E-13	Alpha/Beta/Duct/Cancer	Slc25a30
5.18E-17	1.071327644	0.946	0.749	1.41E-13	Alpha/Beta/Duct/Cancer	Hmgn2
5.98E-17	0.55855327	0.757	0.485	1.63E-13	Alpha/Beta/Duct/Cancer	Gata4
6.58E-17	0.564996655	0.716	0.492	1.80E-13	Alpha/Beta/Duct/Cancer	Anxa13
7.60E-17	0.939576137	0.919	0.659	2.07E-13	Alpha/Beta/Duct/Cancer	Phlda1
1.05E-16	0.914378663	0.743	0.48	2.88E-13	Alpha/Beta/Duct/Cancer	Pbk
1.06E-16	0.66054517	0.892	0.683	2.89E-13	Alpha/Beta/Duct/Cancer	Ubald2
1.57E-16	0.662897641	0.865	0.594	4.30E-13	Alpha/Beta/Duct/Cancer	Smc2
2.19E-16	0.538578551	0.838	0.588	5.98E-13	Alpha/Beta/Duct/Cancer	Cks1b
2.82E-16	0.637145545	0.932	0.677	7.68E-13	Alpha/Beta/Duct/Cancer	Sptbn1
3.27E-16	0.940783422	0.838	0.645	8.91E-13	Alpha/Beta/Duct/Cancer	Ccdc34
7.69E-16	0.58677056	0.784	0.58	2.10E-12	Alpha/Beta/Duct/Cancer	Aldh1b1
1.11E-15	0.815864065	0.568	0.282	3.04E-12	Alpha/Beta/Duct/Cancer	Slc14a2
1.69E-15	0.898928928	0.77	0.503	4.61E-12	Alpha/Beta/Duct/Cancer	Pclaf
2.31E-15	1.131742964	0.851	0.707	6.30E-12	Alpha/Beta/Duct/Cancer	Id2
2.63E-15	0.532410216	0.73	0.495	7.19E-12	Alpha/Beta/Duct/Cancer	Nabp1
3.20E-15	0.613436434	0.622	0.262	8.73E-12	Alpha/Beta/Duct/Cancer	Crlf1
3.48E-15	0.725891058	0.73	0.558	9.49E-12	Alpha/Beta/Duct/Cancer	Kpna2
5.95E-15	0.836292362	0.919	0.723	1.62E-11	Alpha/Beta/Duct/Cancer	Insig1
6.35E-15	0.56598084	0.676	0.466	1.73E-11	Alpha/Beta/Duct/Cancer	Prr15l
7.67E-15	0.618163597	0.797	0.683	2.09E-11	Alpha/Beta/Duct/Cancer	Slc9a3r1
9.97E-15	1.043352818	0.959	0.847	2.72E-11	Alpha/Beta/Duct/Cancer	Ube2s
3.16E-14	0.721139456	0.946	0.832	8.64E-11	Alpha/Beta/Duct/Cancer	Pgk1
3.64E-14	1.317662357	0.527	0.254	9.94E-11	Alpha/Beta/Duct/Cancer	Smim38
4.55E-14	0.62835627	0.595	0.306	1.24E-10	Alpha/Beta/Duct/Cancer	Kif11
5.61E-14	0.758097151	1	0.99	1.53E-10	Alpha/Beta/Duct/Cancer	Ctrb1
8.91E-14	0.669516035	0.581	0.326	2.43E-10	Alpha/Beta/Duct/Cancer	Esco2
9.92E-14	0.792647138	0.824	0.581	2.71E-10	Alpha/Beta/Duct/Cancer	Hist1h1e
1.17E-13	2.343972574	0.703	0.419	3.19E-10	Alpha/Beta/Duct/Cancer	Serpina6
2.19E-13	0.862513113	0.743	0.602	5.98E-10	Alpha/Beta/Duct/Cancer	Ptf1a
2.76E-13	0.696395241	0.919	0.762	7.53E-10	Alpha/Beta/Duct/Cancer	Pcna
2.93E-13	0.609606004	0.946	0.83	8.01E-10	Alpha/Beta/Duct/Cancer	Tmpo
2.97E-13	0.699518572	0.662	0.372	8.11E-10	Alpha/Beta/Duct/Cancer	Cenpa
6.37E-13	0.69903489	0.635	0.442	1.74E-09	Alpha/Beta/Duct/Cancer	Hamp2
7.27E-13	0.539764958	0.878	0.729	1.98E-09	Alpha/Beta/Duct/Cancer	Ifi30
8.21E-13	1.298159555	0.689	0.552	2.24E-09	Alpha/Beta/Duct/Cancer	Mest
1.02E-12	0.659724217	0.716	0.538	2.77E-09	Alpha/Beta/Duct/Cancer	Hmgb3
1.20E-12	0.591338969	0.649	0.458	3.27E-09	Alpha/Beta/Duct/Cancer	Aldh1l1
1.48E-12	0.758318937	0.905	0.751	4.04E-09	Alpha/Beta/Duct/Cancer	Nucks1
1.66E-12	0.507512645	0.757	0.491	4.54E-09	Alpha/Beta/Duct/Cancer	Elf3
1.86E-12	0.520153005	0.811	0.657	5.07E-09	Alpha/Beta/Duct/Cancer	Selenbp1
2.59E-12	0.626678775	0.581	0.335	7.06E-09	Alpha/Beta/Duct/Cancer	Cdkn3
3.57E-12	0.767879178	0.622	0.392	9.75E-09	Alpha/Beta/Duct/Cancer	Tpx2
5.75E-12	0.586683378	0.635	0.436	1.57E-08	Alpha/Beta/Duct/Cancer	Melk
5.77E-12	1.291982235	0.581	0.377	1.57E-08	Alpha/Beta/Duct/Cancer	Reg3a
7.15E-12	0.534605769	0.689	0.508	1.95E-08	Alpha/Beta/Duct/Cancer	Hspa2
7.32E-12	1.039303197	0.797	0.618	2.00E-08	Alpha/Beta/Duct/Cancer	Gm43305
8.88E-12	0.513425944	0.797	0.623	2.42E-08	Alpha/Beta/Duct/Cancer	Ezh2
9.04E-12	0.546494154	0.608	0.441	2.47E-08	Alpha/Beta/Duct/Cancer	Gm11716
9.06E-12	0.663843944	0.986	0.854	2.47E-08	Alpha/Beta/Duct/Cancer	Ldha
1.16E-11	0.517760937	0.797	0.608	3.16E-08	Alpha/Beta/Duct/Cancer	Hes1
1.16E-11	0.673449819	0.986	0.876	3.16E-08	Alpha/Beta/Duct/Cancer	Hmgb1
1.65E-11	0.658287431	0.568	0.332	4.50E-08	Alpha/Beta/Duct/Cancer	Ccnb2
1.67E-11	0.541310579	0.905	0.804	4.56E-08	Alpha/Beta/Duct/Cancer	H2afv
2.42E-11	0.504804302	0.689	0.528	6.60E-08	Alpha/Beta/Duct/Cancer	H2-Q7
4.92E-11	0.635006536	0.743	0.672	1.34E-07	Alpha/Beta/Duct/Cancer	Hexim1
8.66E-11	1.433151964	0.568	0.345	2.36E-07	Alpha/Beta/Duct/Cancer	Cenpf
1.23E-10	0.639968201	0.689	0.549	3.35E-07	Alpha/Beta/Duct/Cancer	Krt7
3.18E-10	0.729932926	0.851	0.699	8.66E-07	Alpha/Beta/Duct/Cancer	Arl6ip1
3.77E-10	0.626856036	0.608	0.405	1.03E-06	Alpha/Beta/Duct/Cancer	Cdkn1c
3.89E-10	0.629115532	0.824	0.675	1.06E-06	Alpha/Beta/Duct/Cancer	Smarca1
4.89E-10	1.13578533	0.635	0.491	1.34E-06	Alpha/Beta/Duct/Cancer	Hist1h1b
1.30E-09	0.713482202	0.595	0.43	3.56E-06	Alpha/Beta/Duct/Cancer	Spc25
1.63E-09	1.332666538	0.622	0.491	4.46E-06	Alpha/Beta/Duct/Cancer	Ccna2
2.24E-09	0.610755478	0.581	0.425	6.11E-06	Alpha/Beta/Duct/Cancer	Incenp
2.49E-09	0.974669749	0.459	0.257	6.78E-06	Alpha/Beta/Duct/Cancer	Dmbt1
3.17E-09	0.778210375	0.649	0.515	8.65E-06	Alpha/Beta/Duct/Cancer	Mid1ip1
3.30E-09	0.595643411	0.689	0.598	9.01E-06	Alpha/Beta/Duct/Cancer	Irs2
7.51E-09	0.596820107	0.892	0.777	2.05E-05	Alpha/Beta/Duct/Cancer	Gadd45b
8.72E-09	0.612812547	0.811	0.727	2.38E-05	Alpha/Beta/Duct/Cancer	Resf1
8.86E-09	1.296477404	0.608	0.466	2.42E-05	Alpha/Beta/Duct/Cancer	Ube2c
2.35E-08	1.01214752	0.878	0.805	6.42E-05	Alpha/Beta/Duct/Cancer	Tubb4b
4.21E-08	2.59095162	0.568	0.465	0.000114891	Alpha/Beta/Duct/Cancer	Obp2a
4.85E-08	0.521029964	0.568	0.454	0.000132431	Alpha/Beta/Duct/Cancer	Fbxo5
4.88E-08	0.633446184	0.554	0.419	0.000133177	Alpha/Beta/Duct/Cancer	Cdca3
8.19E-08	0.585844829	0.459	0.29	0.000223569	Alpha/Beta/Duct/Cancer	Hmmr
1.65E-07	0.766067153	0.459	0.32	0.000449387	Alpha/Beta/Duct/Cancer	Cdc20
2.62E-07	0.761016636	0.284	0.117	0.000715998	Alpha/Beta/Duct/Cancer	Cst8
3.60E-07	1.04444606	0.149	0.124	0.000982443	Alpha/Beta/Duct/Cancer	Ctrl
8.46E-07	0.73808031	0.365	0.215	0.002308496	Alpha/Beta/Duct/Cancer	Bhmt
1.75E-06	0.806130035	0.811	0.676	0.004771625	Alpha/Beta/Duct/Cancer	Rrp15
2.53E-06	0.637356312	0.486	0.369	0.006891626	Alpha/Beta/Duct/Cancer	Nusap1
3.53E-06	1.183023902	0.514	0.422	0.009626434	Alpha/Beta/Duct/Cancer	Hist1h2ap
3.97E-06	0.626074938	0.5	0.408	0.010844653	Alpha/Beta/Duct/Cancer	Cenpe
4.82E-06	0.558173058	0.77	0.674	0.013157306	Alpha/Beta/Duct/Cancer	Reg3d
8.80E-06	0.581376791	0.5	0.412	0.024025279	Alpha/Beta/Duct/Cancer	Ccnb1
2.76E-05	0.569727981	0.554	0.521	0.075450034	Alpha/Beta/Duct/Cancer	Cdkn2d
4.82E-05	0.695897218	0.608	0.625	0.131473917	Alpha/Beta/Duct/Cancer	Bmyc
0.00012075	0.661359036	0.73	0.752	0.329525459	Alpha/Beta/Duct/Cancer	Tuba1b
0.000970874	0.800150182	0.311	0.263	1	Alpha/Beta/Duct/Cancer	Krt4
0.003836684	0.506005086	0.757	0.697	1	Alpha/Beta/Duct/Cancer	Kctd3
0.005233455	0.596112925	0.405	0.413	1	Alpha/Beta/Duct/Cancer	Hist1h2ae
0.009050951	0.622755816	0.622	0.68	1	Alpha/Beta/Duct/Cancer	H1fx
1.58E-69	0.5131082	0.794	0.056	4.30E-66	Beta/Duct-2	Gm12326
1.47E-27	1.051595392	0.971	0.057	4.01E-24	Beta/Duct-2	Rasgrf1
1.97E-25	0.666571696	0.941	0.281	5.39E-22	Beta/Duct-2	Qprt
4.34E-25	0.534747828	0.824	0.09	1.18E-21	Beta/Duct-2	Cplx1
6.91E-25	0.530457399	0.853	0.227	1.89E-21	Beta/Duct-2	Hmgn3
1.60E-21	0.930771221	0.853	0.116	4.37E-18	Beta/Duct-2	Nefl
2.27E-19	1.002827881	0.824	0.23	6.18E-16	Beta/Duct-2	Krt79
2.15E-18	1.091342412	0.971	0.319	5.87E-15	Beta/Duct-2	Tnr
8.80E-17	0.610675586	0.853	0.25	2.40E-13	Beta/Duct-2	Wfdc10
1.90E-16	0.727394696	1	0.391	5.20E-13	Beta/Duct-2	Tns1
2.49E-16	2.105503916	0.971	0.676	6.80E-13	Beta/Duct-2	Smarca1
3.10E-16	1.177197481	0.971	0.332	8.46E-13	Beta/Duct-2	Tnni3
7.14E-15	0.791884035	0.912	0.496	1.95E-11	Beta/Duct-2	Hmgcs2
4.71E-14	1.348416466	0.971	0.781	1.29E-10	Beta/Duct-2	Atp1b1
5.66E-14	0.885782646	0.941	0.393	1.55E-10	Beta/Duct-2	Celf4
1.90E-13	0.548197996	0.735	0.134	5.18E-10	Beta/Duct-2	Cacna1i
2.06E-13	1.369906132	0.971	0.674	5.62E-10	Beta/Duct-2	Timp3
6.63E-13	0.814388019	0.853	0.494	1.81E-09	Beta/Duct-2	Tmed11
6.88E-13	0.568461147	0.912	0.505	1.88E-09	Beta/Duct-2	Ccne2
1.00E-12	0.678831376	0.647	0.094	2.73E-09	Beta/Duct-2	Pdlim4
1.89E-12	0.654524271	0.765	0.326	5.17E-09	Beta/Duct-2	Neurod1
2.30E-12	0.666622376	0.618	0.04	6.29E-09	Beta/Duct-2	Syt1
3.81E-12	0.674961306	0.882	0.565	1.04E-08	Beta/Duct-2	Gstm6
6.42E-12	1.000967446	0.971	0.669	1.75E-08	Beta/Duct-2	Hpgd
1.13E-11	0.994982981	0.941	0.646	3.08E-08	Beta/Duct-2	Uchl1
4.91E-11	1.152699297	0.971	0.525	1.34E-07	Beta/Duct-2	Igfbp5
8.84E-11	0.557859874	0.853	0.455	2.41E-07	Beta/Duct-2	Chaf1a
3.66E-09	0.57416662	0.971	0.645	1.00E-05	Beta/Duct-2	Rhou
4.62E-09	0.707422042	0.971	0.682	1.26E-05	Beta/Duct-2	Ankrd11
5.17E-09	0.939534872	0.941	0.814	1.41E-05	Beta/Duct-2	Slc25a4
1.29E-08	1.182207329	1	0.881	3.53E-05	Beta/Duct-2	Chga
1.96E-08	0.980607407	0.588	0.26	5.35E-05	Beta/Duct-2	Ctla2a
1.98E-08	0.651754613	0.618	0.152	5.41E-05	Beta/Duct-2	Emilin1
2.27E-08	0.549014266	0.971	0.741	6.20E-05	Beta/Duct-2	Anp32e
2.62E-08	0.953387046	0.941	0.702	7.14E-05	Beta/Duct-2	Acaa2
2.81E-08	0.606825262	0.941	0.705	7.68E-05	Beta/Duct-2	Baiap2
3.11E-08	0.502876774	0.765	0.467	8.49E-05	Beta/Duct-2	Dlc1
3.54E-08	0.977978786	1	0.794	9.66E-05	Beta/Duct-2	Cox4i1
4.07E-08	1.285661397	0.941	0.678	0.000111174	Beta/Duct-2	Chchd10
5.55E-08	1.030161978	1	0.872	0.000151538	Beta/Duct-2	Atp5a1
7.89E-08	0.542124711	0.941	0.729	0.000215191	Beta/Duct-2	Cnn3
8.81E-08	0.724773952	0.941	0.568	0.000240357	Beta/Duct-2	Chgb
9.15E-08	0.52751682	0.824	0.48	0.000249652	Beta/Duct-2	Slc4a4
9.29E-08	0.634199335	0.971	0.508	0.000253454	Beta/Duct-2	Lhfpl5
1.11E-07	0.954725239	0.765	0.439	0.000301567	Beta/Duct-2	Nab2
1.16E-07	0.672482895	0.853	0.386	0.000315453	Beta/Duct-2	Nefm
1.20E-07	0.503520823	0.824	0.309	0.000327636	Beta/Duct-2	Rnase1
1.63E-07	0.718967836	0.971	0.662	0.000443524	Beta/Duct-2	Tuba1a
2.06E-07	0.50732742	0.853	0.456	0.000562929	Beta/Duct-2	Ggt1
2.57E-07	1.065758095	0.912	0.769	0.00070139	Beta/Duct-2	Gstm5
3.07E-07	0.823482819	0.912	0.7	0.000837532	Beta/Duct-2	Id1
3.52E-07	1.000356187	0.912	0.693	0.000959572	Beta/Duct-2	Tff3
4.21E-07	0.827161821	0.853	0.595	0.001149385	Beta/Duct-2	Aplp1
5.22E-07	0.593322241	0.971	0.665	0.001424516	Beta/Duct-2	Fgl2
1.05E-06	0.754757608	0.941	0.708	0.002856488	Beta/Duct-2	Id2
1.11E-06	0.747871316	0.765	0.483	0.003016004	Beta/Duct-2	Dtl
1.72E-06	0.627282662	0.735	0.369	0.004696646	Beta/Duct-2	Ptprn
3.04E-06	0.602694022	0.912	0.652	0.008288828	Beta/Duct-2	Hells
4.77E-06	0.506912178	0.588	0.195	0.013009895	Beta/Duct-2	Ppp2r2c
1.26E-05	0.600309946	1	0.841	0.034423621	Beta/Duct-2	Atp5g3
1.77E-05	0.684962334	0.941	0.778	0.048421636	Beta/Duct-2	Gadd45b
1.82E-05	0.548382232	0.824	0.683	0.049796101	Beta/Duct-2	Lmo4
2.06E-05	0.903789539	0.971	0.861	0.056253052	Beta/Duct-2	Atp5g1
3.69E-05	0.573813351	0.794	0.583	0.100785485	Beta/Duct-2	Aldh1b1
4.89E-05	0.637994899	0.676	0.459	0.133429978	Beta/Duct-2	Penk
0.000107344	0.633156867	0.706	0.517	0.292943097	Beta/Duct-2	Trim2
0.000136846	0.775851199	0.971	0.885	0.373453054	Beta/Duct-2	Gapdh
0.000407635	0.517380706	0.971	0.877	1	Beta/Duct-2	Hmgb1
0.000604763	1.88297374	0.559	0.374	1	Beta/Duct-2	Ahsg
0.000802848	0.853977781	0.676	0.55	1	Beta/Duct-2	Bcr
0.00089966	0.58959697	0.912	0.695	1	Beta/Duct-2	Lgals9
0.001084061	0.800003343	1	0.948	1	Beta/Duct-2	Cela1
0.00218785	0.506737237	0.529	0.303	1	Beta/Duct-2	Slc4a3
0.00354531	1.215787487	0.706	0.526	1	Beta/Duct-2	Gp2
0.00362811	0.508290544	0.176	0.333	1	Beta/Duct-2	Meg3
0.004094924	0.512777195	0.471	0.087	1	Beta/Duct-2	Pcsk2
0.005702477	0.56930368	0.735	0.627	1	Beta/Duct-2	Ezh2
0	2.48179094	0.968	0.003	0	B/NK/T	P2ry10
0	1.39002505	0.839	0.003	0	B/NK/T	Skap1
0	1.060062767	0.774	0	0	B/NK/T	Cd7
0	0.773473572	0.548	0	0	B/NK/T	Gimap7
0	0.759821342	0.516	0	0	B/NK/T	Icos
3.05E-243	1.549848531	0.839	0.004	8.34E-240	B/NK/T	Gimap4
9.64E-239	2.062803697	0.677	0.003	2.63E-235	B/NK/T	Ly6d
1.32E-197	1.001668231	0.806	0.003	3.61E-194	B/NK/T	I730030J21Rik
1.56E-191	1.543905428	0.613	0	4.26E-188	B/NK/T	Nkg7
4.10E-180	0.974570532	0.677	0.003	1.12E-176	B/NK/T	Qrfp
5.39E-158	0.532613355	0.516	0.006	1.47E-154	B/NK/T	Il18r1
3.11E-154	2.241810024	0.968	0.025	8.50E-151	B/NK/T	Sp100
1.21E-148	0.542753916	0.71	0.007	3.30E-145	B/NK/T	Fcrl1
2.71E-140	2.349203112	0.548	0.001	7.40E-137	B/NK/T	Ms4a4b
1.22E-136	1.115335195	0.516	0	3.33E-133	B/NK/T	Itk
4.66E-132	2.085633544	0.742	0.011	1.27E-128	B/NK/T	Bank1
9.77E-131	1.406856668	0.839	0.01	2.67E-127	B/NK/T	Gimap8
3.78E-130	1.245031309	0.806	0.009	1.03E-126	B/NK/T	Gpr18
8.73E-130	2.297555618	0.871	0.008	2.38E-126	B/NK/T	Il7r
1.62E-127	1.974013153	0.548	0.001	4.41E-124	B/NK/T	Cd3d
1.90E-123	1.640877559	0.613	0	5.20E-120	B/NK/T	Cd3g
3.05E-118	1.571235545	0.935	0.041	8.31E-115	B/NK/T	Gm26740
3.40E-108	1.183561345	0.839	0.032	9.27E-105	B/NK/T	Syk
1.25E-105	0.56790956	0.548	0	3.40E-102	B/NK/T	Klrd1
1.97E-102	2.643981556	0.839	0.001	5.38E-99	B/NK/T	Ccr7
7.41E-101	0.637334397	0.774	0.025	2.02E-97	B/NK/T	Fcgr2b
2.60E-90	0.669945483	0.806	0.036	7.09E-87	B/NK/T	Apbb1ip
5.04E-90	0.562325005	0.677	0.01	1.37E-86	B/NK/T	Cd22
8.00E-85	2.132065872	0.774	0.018	2.18E-81	B/NK/T	S1pr1
8.47E-84	2.491154717	0.839	0.031	2.31E-80	B/NK/T	Gimap3
3.33E-81	1.093164489	0.839	0.029	9.10E-78	B/NK/T	Dock2
6.37E-80	1.134403264	0.871	0.031	1.74E-76	B/NK/T	Inpp5d
2.89E-77	0.630161819	0.806	0.014	7.88E-74	B/NK/T	Aim2
1.38E-76	0.726648355	0.71	0.023	3.77E-73	B/NK/T	Il10ra
8.10E-72	1.028133928	0.645	0.013	2.21E-68	B/NK/T	H2-DMb1
1.63E-69	0.697481937	0.516	0.003	4.46E-66	B/NK/T	Fcrla
2.22E-65	0.912005511	0.71	0.027	6.07E-62	B/NK/T	Ly86
1.40E-62	1.682324933	0.806	0.051	3.83E-59	B/NK/T	AW112010
1.79E-58	1.782101532	0.613	0.001	4.87E-55	B/NK/T	Gm8369
1.93E-57	1.254306437	0.839	0.064	5.27E-54	B/NK/T	Car2
4.91E-57	0.862758873	0.742	0.031	1.34E-53	B/NK/T	Trac
6.99E-56	1.126327817	0.71	0.056	1.91E-52	B/NK/T	Spib
1.76E-55	0.678959251	0.677	0.026	4.81E-52	B/NK/T	Sla
1.31E-49	1.944805301	0.774	0.042	3.57E-46	B/NK/T	H2-DMb2
4.53E-49	0.91321512	0.774	0.057	1.24E-45	B/NK/T	Gpr183
2.36E-48	0.812554229	0.806	0.061	6.43E-45	B/NK/T	AB124611
4.34E-48	2.858766386	1	0.105	1.18E-44	B/NK/T	Coro1a
8.83E-48	1.978732488	0.968	0.088	2.41E-44	B/NK/T	Cd53
1.09E-47	1.297958184	0.677	0.024	2.98E-44	B/NK/T	Fli1
4.35E-45	0.80783632	0.871	0.048	1.19E-41	B/NK/T	Snx20
1.75E-44	0.79472389	0.613	0.017	4.77E-41	B/NK/T	Tnfaip8l2
3.07E-43	3.071805679	0.71	0.034	8.37E-40	B/NK/T	Cd79a
1.48E-39	0.983531281	0.613	0.018	4.03E-36	B/NK/T	S1pr4
3.00E-39	2.866131972	0.968	0.172	8.18E-36	B/NK/T	Rac2
1.53E-38	2.190108124	0.839	0.085	4.18E-35	B/NK/T	Arhgap45
1.73E-38	1.664235353	0.742	0.002	4.71E-35	B/NK/T	Stat4
2.72E-37	1.399891966	0.71	0.026	7.43E-34	B/NK/T	Rhoh
3.52E-35	1.657759741	0.71	0.045	9.60E-32	B/NK/T	Sell
1.14E-34	1.584919502	0.839	0.119	3.11E-31	B/NK/T	Runx3
8.69E-34	1.288972628	0.871	0.088	2.37E-30	B/NK/T	Rcsd1
3.23E-33	1.987663874	0.935	0.177	8.81E-30	B/NK/T	Gimap1
1.06E-32	2.518111944	0.903	0.106	2.89E-29	B/NK/T	Ptprc
1.39E-32	2.254847293	0.71	0.042	3.80E-29	B/NK/T	Cd37
6.45E-32	1.796099493	0.71	0.025	1.76E-28	B/NK/T	Arhgap15
9.08E-32	1.124870823	0.742	0.078	2.48E-28	B/NK/T	Arhgap30
9.76E-32	0.916565593	0.839	0.103	2.66E-28	B/NK/T	Traf1
2.61E-31	2.148916659	0.935	0.095	7.13E-28	B/NK/T	Cytip
1.89E-30	0.720190285	0.613	0.045	5.15E-27	B/NK/T	Prkcq
5.32E-30	0.560983178	0.194	0.021	1.45E-26	B/NK/T	Ifi203
7.34E-29	1.231612184	0.613	0.004	2.00E-25	B/NK/T	Slamf6
8.41E-29	2.712014288	1	0.208	2.30E-25	B/NK/T	Arhgdib
8.65E-29	1.201549163	0.806	0.075	2.36E-25	B/NK/T	Rgs1
2.05E-28	2.463311375	1	0.253	5.59E-25	B/NK/T	Srgn
2.70E-28	1.488669684	0.742	0.093	7.36E-25	B/NK/T	Napsa
7.13E-28	0.987074308	0.839	0.137	1.95E-24	B/NK/T	Nckap1l
1.16E-27	2.02050192	0.806	0.141	3.16E-24	B/NK/T	Plac8
1.62E-27	2.319461377	0.903	0.183	4.43E-24	B/NK/T	Selplg
1.83E-27	3.479353061	1	0.343	5.00E-24	B/NK/T	Satb1
2.27E-27	0.606458465	0.774	0.104	6.19E-24	B/NK/T	Cyth4
5.33E-27	2.056089666	0.645	0.047	1.45E-23	B/NK/T	Cd3e
7.17E-27	2.009189818	0.935	0.257	1.96E-23	B/NK/T	Ptpn22
9.28E-27	0.620533246	0.484	0.05	2.53E-23	B/NK/T	Ctla2b
1.21E-26	2.288947672	0.903	0.142	3.31E-23	B/NK/T	Cd52
2.12E-26	0.826148873	0.484	0.055	5.79E-23	B/NK/T	Il2rb
4.48E-26	0.565254798	0.71	0.042	1.22E-22	B/NK/T	Ccr5
6.90E-26	0.557173411	0.226	0.006	1.88E-22	B/NK/T	Clec2i
9.25E-26	2.778772668	1	0.176	2.52E-22	B/NK/T	Laptm5
6.80E-25	1.552322199	0.516	0.034	1.86E-21	B/NK/T	Ccnd2
1.29E-24	2.409566401	1	0.413	3.52E-21	B/NK/T	Fam107b
3.13E-24	1.209824124	0.516	0.028	8.53E-21	B/NK/T	Mzb1
1.21E-23	0.707766709	0.548	0.016	3.30E-20	B/NK/T	Mndal
2.71E-23	0.552096605	0.742	0.088	7.41E-20	B/NK/T	Anxa1
7.01E-23	2.242888066	0.871	0.15	1.91E-19	B/NK/T	Ppp1r16b
1.12E-22	0.879488141	0.548	0.082	3.05E-19	B/NK/T	Fmnl1
1.16E-22	1.088969675	0.774	0.111	3.16E-19	B/NK/T	Hcst
2.97E-22	1.29786291	0.645	0.009	8.11E-19	B/NK/T	St8sia4
5.39E-22	0.839241623	0.613	0.072	1.47E-18	B/NK/T	Thy1
1.41E-21	2.244693233	0.968	0.375	3.85E-18	B/NK/T	Ablim1
2.73E-21	2.169192926	0.935	0.285	7.45E-18	B/NK/T	Ltb
4.37E-21	1.418990867	0.71	0.097	1.19E-17	B/NK/T	Gimap9
5.87E-21	1.560842559	0.613	0.048	1.60E-17	B/NK/T	Cd2
6.91E-21	1.926407097	0.968	0.322	1.89E-17	B/NK/T	Psmb8
8.44E-21	1.342737505	0.903	0.281	2.30E-17	B/NK/T	Rasgrp2
1.56E-20	2.390572784	0.774	0.084	4.26E-17	B/NK/T	Grap2
2.21E-20	2.823445118	0.968	0.527	6.03E-17	B/NK/T	H2-Q7
3.20E-20	0.908812439	0.839	0.224	8.74E-17	B/NK/T	Pik3cd
8.45E-20	2.062255672	1	0.38	2.31E-16	B/NK/T	Cyba
1.20E-19	2.662973572	0.968	0.529	3.28E-16	B/NK/T	Stk17b
1.87E-19	2.339536256	0.968	0.482	5.09E-16	B/NK/T	Cotl1
2.61E-19	1.479813731	0.613	0.011	7.13E-16	B/NK/T	Gimap5
2.67E-19	1.885537593	0.903	0.316	7.29E-16	B/NK/T	1-Sep
5.24E-19	2.383898666	1	0.7	1.43E-15	B/NK/T	Msn
8.25E-19	1.534772817	0.613	0.042	2.25E-15	B/NK/T	Il2rg
8.54E-19	2.708878294	0.903	0.439	2.33E-15	B/NK/T	Emb
1.24E-18	1.013576126	0.71	0.039	3.37E-15	B/NK/T	Hvcn1
1.34E-18	2.049861534	0.871	0.267	3.65E-15	B/NK/T	Cxcr4
2.12E-18	1.776009915	0.839	0.163	5.78E-15	B/NK/T	Gimap6
2.90E-18	1.701104658	0.645	0.069	7.91E-15	B/NK/T	BE692007
7.24E-18	0.801853305	0.548	0.017	1.97E-14	B/NK/T	Inpp4b
1.07E-17	1.95028239	0.806	0.183	2.92E-14	B/NK/T	Tnfrsf18
1.76E-17	2.4957003	0.968	0.695	4.80E-14	B/NK/T	B2m
1.82E-17	0.967538409	0.548	0.028	4.97E-14	B/NK/T	H2-Ob
4.25E-17	0.635602802	0.613	0.131	1.16E-13	B/NK/T	Tdrp
1.07E-16	1.771955663	0.613	0.014	2.91E-13	B/NK/T	Gpr171
1.57E-16	1.316547587	0.516	0.041	4.27E-13	B/NK/T	Lef1
1.95E-16	1.818071424	1	0.723	5.32E-13	B/NK/T	Gnai2
1.97E-16	1.838572791	0.968	0.481	5.36E-13	B/NK/T	Pim1
2.40E-16	1.507123432	0.935	0.559	6.56E-13	B/NK/T	Tspo
4.49E-16	0.760808165	0.774	0.258	1.23E-12	B/NK/T	Cd72
4.76E-16	1.395551569	0.903	0.426	1.30E-12	B/NK/T	Celf2
7.79E-16	1.985792927	0.839	0.305	2.13E-12	B/NK/T	Fyb
9.99E-16	1.998341161	1	0.73	2.73E-12	B/NK/T	Sh3bgrl3
1.02E-15	1.292819847	0.935	0.582	2.78E-12	B/NK/T	Ostf1
1.23E-15	0.665774224	0.452	0.064	3.37E-12	B/NK/T	Ly6c2
1.31E-15	2.863351304	0.968	0.482	3.58E-12	B/NK/T	Ly6e
4.40E-15	2.684830732	0.968	0.78	1.20E-11	B/NK/T	Tmsb10
4.40E-15	0.836365405	0.806	0.303	1.20E-11	B/NK/T	Tnfrsf1b
7.09E-15	2.037046457	0.871	0.415	1.93E-11	B/NK/T	Lyn
8.10E-15	0.777568851	0.839	0.36	2.21E-11	B/NK/T	Fermt3
1.17E-14	0.790167614	0.806	0.264	3.20E-11	B/NK/T	Icam1
1.90E-14	0.552728417	0.581	0.025	5.18E-11	B/NK/T	Cdk6
2.88E-14	0.987090661	0.581	0.038	7.85E-11	B/NK/T	Hcls1
7.52E-14	0.58465588	0.548	0.025	2.05E-10	B/NK/T	Arhgap25
1.23E-13	1.631708635	0.968	0.908	3.35E-10	B/NK/T	Tmsb4x
1.52E-13	1.040322395	0.774	0.238	4.15E-10	B/NK/T	Dock8
2.87E-13	0.763567268	0.839	0.45	7.84E-10	B/NK/T	Psmb9
3.61E-13	1.250608499	0.968	0.774	9.84E-10	B/NK/T	Rps17
5.27E-13	1.298171097	0.677	0.206	1.44E-09	B/NK/T	Lat
7.35E-13	1.123301968	0.613	0.089	2.01E-09	B/NK/T	Itga4
9.32E-13	0.839762538	0.29	0.003	2.54E-09	B/NK/T	Iglc3
1.86E-12	0.970363268	0.29	0.014	5.07E-09	B/NK/T	Ms4a4c
2.25E-12	1.252905858	0.839	0.429	6.13E-09	B/NK/T	Cerk
3.27E-12	1.327631038	0.968	0.884	8.92E-09	B/NK/T	H2-D1
5.00E-12	1.740205112	0.903	0.763	1.36E-08	B/NK/T	Pnrc1
6.09E-12	0.998587733	1	0.911	1.66E-08	B/NK/T	Fth1
6.25E-12	3.69866224	0.839	0.279	1.71E-08	B/NK/T	H2-Eb1
1.38E-11	0.815143547	0.613	0.073	3.77E-08	B/NK/T	Gpr132
1.46E-11	1.343247903	0.806	0.405	3.99E-08	B/NK/T	Rnf125
1.78E-11	0.550784929	0.516	0.037	4.85E-08	B/NK/T	Gm6377
1.87E-11	0.902747838	0.839	0.516	5.09E-08	B/NK/T	Hist3h2a
2.39E-11	1.953717573	0.871	0.524	6.52E-08	B/NK/T	Fxyd5
2.52E-11	1.616963327	0.774	0.226	6.88E-08	B/NK/T	Lcp1
2.91E-11	0.916617638	0.806	0.446	7.95E-08	B/NK/T	Add3
3.09E-11	0.540236781	0.516	0.061	8.43E-08	B/NK/T	Ms4a6c
3.15E-11	0.772493304	0.71	0.201	8.58E-08	B/NK/T	Tyrobp
4.65E-11	0.701699719	0.806	0.34	1.27E-07	B/NK/T	Gfod1
4.85E-11	0.583942732	0.806	0.539	1.32E-07	B/NK/T	Ccng2
4.90E-11	1.02525746	0.71	0.233	1.34E-07	B/NK/T	Ptprcap
7.07E-11	0.976909765	0.806	0.333	1.93E-07	B/NK/T	Nr4a3
1.11E-10	0.623282995	0.613	0.179	3.02E-07	B/NK/T	Pld4
1.19E-10	1.46320273	0.677	0.155	3.26E-07	B/NK/T	Slfn2
1.20E-10	1.049396872	0.774	0.401	3.27E-07	B/NK/T	Gm20186
1.43E-10	0.67197739	0.677	0.098	3.91E-07	B/NK/T	Plek
2.41E-10	1.407009134	0.742	0.282	6.56E-07	B/NK/T	S100a10
2.74E-10	0.869184257	0.742	0.427	7.47E-07	B/NK/T	Bambi
2.87E-10	0.64694206	0.871	0.435	7.85E-07	B/NK/T	Irf1
3.54E-10	1.123232465	0.806	0.26	9.66E-07	B/NK/T	Eif2s3y
3.61E-10	1.751960705	0.903	0.553	9.86E-07	B/NK/T	Bcl2l11
5.12E-10	2.250323144	0.806	0.592	1.40E-06	B/NK/T	Smad7
1.18E-09	1.693175712	0.903	0.618	3.22E-06	B/NK/T	Crip1
1.41E-09	1.465788341	0.645	0.033	3.84E-06	B/NK/T	Lsp1
1.42E-09	0.895948543	0.774	0.327	3.87E-06	B/NK/T	Irf8
1.46E-09	1.546706419	0.935	0.682	3.98E-06	B/NK/T	Ankrd11
1.51E-09	1.332074649	0.677	0.259	4.13E-06	B/NK/T	Ctla2a
1.83E-09	0.567451807	0.806	0.489	4.99E-06	B/NK/T	Hes6
2.46E-09	1.035243152	0.774	0.333	6.70E-06	B/NK/T	Trib2
2.57E-09	2.371574125	0.806	0.592	7.00E-06	B/NK/T	Ptpn18
5.36E-09	1.611238907	0.774	0.446	1.46E-05	B/NK/T	Neurl3
9.97E-09	0.929477836	0.806	0.375	2.72E-05	B/NK/T	Cenpa
1.36E-08	1.031689413	0.742	0.239	3.72E-05	B/NK/T	Gmfg
1.53E-08	0.546095409	0.774	0.355	4.18E-05	B/NK/T	Epb41l2
1.64E-08	0.708813802	0.871	0.615	4.47E-05	B/NK/T	Sbno2
1.83E-08	0.699733058	0.613	0.094	4.99E-05	B/NK/T	Was
2.69E-08	0.522062989	0.484	0.014	7.34E-05	B/NK/T	Bach2it1
3.39E-08	1.85027737	0.742	0.263	9.26E-05	B/NK/T	Mef2c
3.41E-08	0.595600939	0.839	0.52	9.31E-05	B/NK/T	Rest
4.58E-08	0.871784956	0.806	0.467	0.000125056	B/NK/T	Mknk2
4.81E-08	0.909890341	0.419	0	0.000131156	B/NK/T	H2-Oa
7.76E-08	0.799548449	0.839	0.574	0.000211661	B/NK/T	Stat1
8.50E-08	1.059398487	0.806	0.509	0.00023195	B/NK/T	Tgfb1
9.08E-08	1.427793364	0.806	0.535	0.000247854	B/NK/T	Akap13
9.32E-08	0.750050884	0.935	0.657	0.000254402	B/NK/T	Jpt1
1.09E-07	0.560067788	0.774	0.584	0.000296472	B/NK/T	Pttg1
1.19E-07	1.058458704	0.774	0.568	0.000324076	B/NK/T	Cdkn1b
1.24E-07	0.623776833	0.484	0.041	0.000338322	B/NK/T	Gm15472
1.30E-07	1.338737173	0.903	0.695	0.000354837	B/NK/T	Socs3
3.40E-07	0.864049379	0.548	0.066	0.000927529	B/NK/T	Sla2
4.80E-07	0.512701358	0.323	0.001	0.001309719	B/NK/T	Fam169b
5.40E-07	1.255945153	0.677	0.361	0.00147256	B/NK/T	Dusp2
6.98E-07	0.507973312	0.548	0.08	0.001904616	B/NK/T	Itgb2
6.99E-07	2.944982557	0.71	0.498	0.001908587	B/NK/T	Ifngr1
8.70E-07	0.514483731	0.645	0.249	0.002373471	B/NK/T	Ubash3a
1.01E-06	1.129454104	0.677	0.28	0.002764371	B/NK/T	Pde4b
1.15E-06	1.376064068	0.935	0.754	0.003140029	B/NK/T	Txnip
1.23E-06	1.074143837	0.71	0.359	0.003368843	B/NK/T	Tnfaip3
1.38E-06	0.678923605	0.516	0.076	0.003754054	B/NK/T	Rassf2
1.88E-06	0.552684192	0.677	0.341	0.005123953	B/NK/T	Socs1
2.03E-06	1.119462661	0.839	0.659	0.005542003	B/NK/T	Klf3
2.31E-06	1.224660674	0.742	0.579	0.006297198	B/NK/T	H2-T23
2.47E-06	0.861304029	0.806	0.566	0.006745079	B/NK/T	Acot2
2.50E-06	0.792541661	0.903	0.874	0.006813521	B/NK/T	Gas5
2.55E-06	1.245903468	0.839	0.687	0.006957578	B/NK/T	Ubald2
2.63E-06	0.66752415	0.742	0.439	0.007187889	B/NK/T	Tent5a
3.13E-06	1.128927658	0.871	0.62	0.008538539	B/NK/T	Gm43305
3.26E-06	4.520493889	0.742	0.338	0.008898523	B/NK/T	Igkc
4.24E-06	0.632161902	0.871	0.612	0.011583114	B/NK/T	Atad2
4.75E-06	0.822033052	0.387	0.001	0.012966859	B/NK/T	Cd8b1
1.09E-05	2.277243004	0.516	0.154	0.029698473	B/NK/T	Trbc1
1.26E-05	0.662212247	0.871	0.682	0.034292229	B/NK/T	Arpc1b
2.76E-05	1.074683745	0.516	0.058	0.075429761	B/NK/T	Arl5c
2.85E-05	0.998380601	0.677	0.486	0.077825911	B/NK/T	Adgre5
3.65E-05	1.670325413	0.742	0.641	0.099716267	B/NK/T	Zfp36l2
3.72E-05	0.976545047	0.613	0.159	0.1015507	B/NK/T	Ctss
4.39E-05	0.626415858	0.774	0.481	0.119796381	B/NK/T	Pycard
4.81E-05	0.874220112	0.677	0.515	0.13124537	B/NK/T	Tgfbr2
5.43E-05	0.802003858	0.226	0.151	0.148088642	B/NK/T	Ifi27l2a
6.11E-05	0.845603005	0.839	0.748	0.166878084	B/NK/T	Klf2
6.91E-05	0.806072774	0.516	0.121	0.188537911	B/NK/T	Ikzf1
8.02E-05	1.14381853	0.71	0.546	0.21883672	B/NK/T	Arid5a
8.19E-05	0.717734886	0.871	0.663	0.223566747	B/NK/T	Pld3
0.000110059	0.619809729	0.581	0.217	0.300349666	B/NK/T	S100a11
0.000116129	1.176269127	0.613	0.205	0.316915347	B/NK/T	Gpsm3
0.000118346	0.91454109	0.935	0.858	0.322965011	B/NK/T	Junb
0.000124163	0.583822354	0.613	0.366	0.33883989	B/NK/T	Itpkb
0.000130731	0.551652761	0.548	0.177	0.356765581	B/NK/T	Ncf1
0.000132711	0.62264462	0.806	0.742	0.362167724	B/NK/T	Rap1b
0.000138664	0.99805527	0.871	0.768	0.378413736	B/NK/T	Zfas1
0.00016388	1.399843344	0.484	0.029	0.447229062	B/NK/T	Ms4a6b
0.0001718	0.504977905	0.581	0.281	0.468841418	B/NK/T	Gm12840
0.000183261	0.860236689	0.677	0.4	0.500119295	B/NK/T	Samhd1
0.000184245	5.491173606	0.452	0.055	0.50280499	B/NK/T	Cd74
0.000225518	1.158109151	0.516	0.024	0.615438547	B/NK/T	Il21r
0.000240608	1.111982248	0.806	0.614	0.656618332	B/NK/T	Ppp1r15a
0.00025068	0.750120374	0.194	0.293	0.684106169	B/NK/T	Adrb2
0.000257736	1.107173653	0.258	0.569	0.703360839	B/NK/T	Bst2
0.000299899	0.62133804	0.581	0.217	0.818425656	B/NK/T	Mcts1
0.000350038	0.684466485	0.677	0.465	0.955253262	B/NK/T	Kctd12
0.00041012	1.006803611	0.581	0.212	1	B/NK/T	Emp3
0.000468855	0.606680915	0.613	0.38	1	B/NK/T	Ptpn6
0.00058355	0.621586977	0.548	0.085	1	B/NK/T	Acp5
0.000668965	1.054837353	0.613	0.356	1	B/NK/T	Cnn2
0.000728274	0.69249154	0.742	0.611	1	B/NK/T	Epb41l4aos
0.001104924	0.698296724	0.258	0.239	1	B/NK/T	Stap1
0.001243319	1.155675395	0.645	0.483	1	B/NK/T	Rab8b
0.001441477	0.776456218	0.452	0.013	1	B/NK/T	Il16
0.001713608	0.776226914	0.806	0.7	1	B/NK/T	H2-Q4
0.001768075	0.994864721	0.581	0.341	1	B/NK/T	Sh3bp5
0.001856095	1.333805871	0.29	0.014	1	B/NK/T	Fcmr
0.001998122	0.614891169	0.742	0.591	1	B/NK/T	Smc4
0.002797682	0.967194824	0.677	0.676	1	B/NK/T	Foxo1
0.002875296	1.450766321	0.677	0.518	1	B/NK/T	Mxd1
0.003386675	0.550058447	0.774	0.67	1	B/NK/T	Rnf130
0.003435237	0.910030723	0.258	0.031	1	B/NK/T	Cd86
0.004541361	0.571732712	0.613	0.436	1	B/NK/T	Cbx4
0.00524687	0.559472786	0.29	0.391	1	B/NK/T	H2-M3
0.006086764	0.596654747	0.806	0.631	1	B/NK/T	Hist1h2bc
0.006601514	0.540308076	0.742	0.686	1	B/NK/T	Slc9a3r1
0.006841548	0.785022468	0.613	0.521	1	B/NK/T	Cdkn2d
0.006982565	1.222375065	0.516	0.092	1	B/NK/T	Dock10
