# Supplementary material for: N(6)-methyladenosine methylation-regulated polo-like kinase 1 cell cycle homeostasis as a potential target of radiotherapy in pancreatic adenocarcinoma
Source: Sci Rep. 2022 Jun 30;12:11074. doi: 10.1038/s41598-022-15196-5 (PMC9246847; doi:10.1038/s41598-022-15196-5)
Supplement: Supplementary file 6 — Supplementary Information 5. [file 41598_2022_15196_MOESM6_ESM.xlsx]

## Sheet: Fig1e
gene	sample	Ct	ΔCt	Average	ΔΔCt		T-test
GAPDH	shCTL	20.5209
		20.6791
		20.7255
	shMETTL3	18.9428
		19.3454
		19.955
PLK1	shCTL	23.7939	3.27296	3.30065	-0.0276937	1.01938	0.000687822					PLK1	shCTL	shMETTL3
		23.9302	3.25116		-0.0494942	1.0349							1.01938	0.438027
		24.1033	3.37784		0.0771878	0.947904							1.0349	0.287975
	shMETTL3	23.4344	4.49156		1.19091	0.438027							0.947904	0.378993
		24.4421	5.09664		1.79599	0.287975
		24.6554	4.70041		1.39976	0.378993

## Sheet: Fig6c
	IP/IN			IP/IN/CTL			IP/IN/CTL_AVG	IP/IN/CTL_SD	p vs CTL	p vs gRNA	p vs PAMmer
Y-	0.00309351	0.00629405	0.00688765	1	1	1	1	0
C-	0.00227765	0.00358266	0.00625336	1	1	1	1	0
CF-	0.00297182	0.00325862	0.00339279	1	1	1	1	0
Y+	0.00397924	0.00472875	0.00852273	1.28632	0.751305	1.23739	1.09167	0.241504	0.619858
C+	0.00221453	0.00404093	0.00560302	0.972286	1.12791	0.896001	0.998733	0.096507	0.986081
CF+	0.00130105	0.00165402	0.00196936	0.437794	0.507584	0.580455	0.508611	0.0582455	0.000282729	0.0378482	0.0151405
CFG	0.00196001	0.0032654	0.00355026	0.65953	1.00208	1.04641	0.902674	0.172879	0.470519
CFP	0.00229671	0.00351403	0.00383947	0.77283	1.07838	1.13166	0.994289	0.158098	0.961704
	rep1	rep2	rep3
	IP/IN/CTL_AVG	IP/IN/CTL_SD
Y+	1.09167	0.241504
C+	0.998733	0.096507
CFG	0.947391	0.206825
CFP	0.994289	0.158098
CF+	0.508611	0.0582455

## Sheet: Fig6f
	rep1	rep2	rep3	AVERAGE	TTEST
Total-	1	1	1	1	0.00903376
Total+	0.880564	0.738413	0.775125	0.798034
Adherent-	1	1	1	1	0.212852
Adherent+	1.04536	0.798852	0.704905	0.849706
Floating-	1	1	1	1	3.71655e-05
Floating+	0.435275	0.489371	0.524313	0.482986

## Sheet: Fig7d
PLK1										PLK1
sample	%input/CTL			AVERAGE	SD	pvalue				sample	AVERAGE	SD
vehicle_CTL_IP	1	1	1	1	0					vehicle_CTL_IP	1	0
vehicle_IGF_IP	19.1209	12.9503	11.8224	14.6312	3.20789	0.0437765				vehicle_IGF_IP	14.6312	3.20789
GP_CTL_IP	1	1	1	1	0					GP_CTL_IP	1	0
GP_IGF_IP	5.95989	8.20547	8.65022	7.60519	1.17749					GP_IGF_IP	7.60519	1.17749
	rep1	rep2	rep3
MYC										MYC
sample	%input/CTL			AVERAGE	SD	pvalue				sample	AVERAGE	SD
vehicle_CTL_IP	1	1	1	1	0					vehicle_CTL_IP	1	0
vehicle_IGF_IP	11.9676	10.0474	11.0338	11.0163	0.78403	0.243448				vehicle_IGF_IP	11.0163	0.78403
GP_CTL_IP	1	1	1	1	0					GP_CTL_IP	1	0
GP_IGF_IP	8.07288	8.80632	11.422	9.43372	1.43743					GP_IGF_IP	9.43372	1.43743
	rep1	rep2	rep3
